# Supplementary material for: Spaceflight redefines ageing‐associated microbiota
Source: Imeta. 2025 Mar 28;4(3):e70023. doi: 10.1002/imt2.70023 (PMC12130553; doi:10.1002/imt2.70023)
Supplement: Supplementary file 2 — Table S1: Clinical data of ageing cohort for scRNA analysis. Table S2: Differences analysis results of scRNA in ageing cohort. Table S3: Differences analysis results of scRNA in spaceflight cohort. Table S4: The result of MR. Table S5: Clinical data of ageing cohort for metagenomics analysis Table S6: The OTU of the phyla in ageing cohort. Table S7: Differences analysis results of metagenomics in ageing cohort. Table S8: Microbiota co‐variation across three body sites in ageing individuals. Table S9: Clinical data of spaceflight cohort for metagenomics analysis. Table S10: The OTU of the phyla in spaceflight cohort. Table S11: Differences analysis results of metagenomics in spaceflight cohort. Table S12: The key microbiota of ageing calculated by the WGCNA. Table S13: Common differential oral microbiota between the ageing and post‐flight. Table S14: Common oral microbiota between key microbiota of the ageing and differential microbiota of post‐flight. Table S15: Common differential skin microbiota between the ageing and post‐flight. Table S16: Common skin microbiota between key microbiota of the ageing and differential microbiota of post‐flight. Table S17: Microbial communities with co‐varying trends in the gut, skin, and oral cavity between aging and post‐flight. Table S18: The contribution to the Metatranscriptome at the species level (L7) in two different tissues. Table S19: Differences analysis results of the contribution to the Metatranscriptome in spaceflight cohort. Table S20: The results of DEGs in specific species of two different tissues. [file IMT2-4-e70023-s001.xlsx]

## Sheet: S1
Table S1. Clinical data of ageing cohort for scRNA analysis
Donor_id	Age_group	Sex	Age
A23	A	Male	27
E15	E	Male	78
E07	E	Male	80
E13	E	Male	79
A20	A	Male	27
A15	A	Male	26
A01	A	Male	31
E01	E	Male	72
A02	A	Male	29
E02	E	Male	75
A03	A	Male	34
E03	E	Male	70
A04	A	Male	31
A05	A	Male	30
E04	E	Male	70
E05	E	Male	66
E06	E	Male	66
E09	E	Male	66
FA01	A	Female	34
FE01	E	Female	80
FA02	A	Female	31
FE02	E	Female	79
A06	A	Male	28
A07	A	Male	30
A09	A	Male	35
FE04	E	Female	74
A11	A	Male	30
E10	E	Male	66
E11	E	Male	71
E12	E	Male	80
A08	A	Male	28
FA03	A	Female	30
E14	E	Male	71
E08	E	Male	67
A10	A	Male	28
A12	A	Male	27
E16	E	Male	70
A13	A	Male	33
E18	E	Male	66
A14	A	Male	29
E19	E	Male	77
A16	A	Male	29
E20	E	Male	74
A17	A	Male	30
E21	E	Male	71
A18	A	Male	29
FE03	E	Female	73
FE05	E	Female	73
A19	A	Male	30
E22	E	Male	75
A22	A	Male	29
E23	E	Male	71
A24	A	Male	27
A25	A	Male	34
E24	E	Male	72
A27	A	Male	28
A26	A	Male	28
E26	E	Male	73
FA04	A	Female	35
E29	E	Male	74
E27	E	Male	65
E30	E	Male	72
A28	A	Male	25
A21	A	Male	27
FE08	E	Female	68
FE07	E	Female	71
FE06	E	Female	78
A30	A	Male	33
A29	A	Male	33
A31	A	Male	31
A34	A	Male	28
FE10	E	Female	69
A35	A	Male	33
FE09	E	Female	76
A33	A	Male	31
FA05	A	Female	27
A36	A	Male	33
FA06	A	Female	33
FA07	A	Female	30
FA08	A	Female	26
A37	A	Male	26
A41	A	Male	34
A40	A	Male	30
A38	A	Male	28

## Sheet: S2
Table S2. Differences analysis results of scRNA in ageing cohort
gene	p_val	avg_log2FoldChange	pct.1	pct.2	p_val_adj	cluster
RPS26	2.81785e-185	0.195451	0.936	0.907	1.03136e-180	B Cell
RBFOX2	2.21403e-101	0.182933	0.824	0.799	8.10356e-97	B Cell
HLA-DRB5	1.29371e-98	-0.272311	0.526	0.649	4.73509e-94	B Cell
RPS4Y1	8.15365e-67	-0.216132	0.623	0.758	2.98432e-62	B Cell
FOSB	7.17974e-59	-0.346247	0.306	0.386	2.62786e-54	B Cell
YPEL5	1.03397e-48	-0.25905	0.383	0.463	3.78445e-44	B Cell
AC004448.2	3.26287e-47	-0.308224	0.211	0.279	1.19424e-42	B Cell
ZNF331	2.00344e-45	-0.295284	0.291	0.363	7.3328e-41	B Cell
FOS	6.09351e-39	-0.155343	0.688	0.759	2.23029e-34	B Cell
MYADM	4.53378e-38	-0.442987	0.114	0.16	1.65941e-33	B Cell
DDX3Y	7.21579e-38	-0.327413	0.153	0.206	2.64105e-33	B Cell
CKS2	1.14424e-37	-0.600597	0.066	0.103	4.18802e-33	B Cell
SLC2A3	2.56501e-35	-0.222041	0.362	0.429	9.38818e-31	B Cell
PPP1R15A	2.01077e-32	-0.173051	0.474	0.544	7.35961e-28	B Cell
CDKN1A	1.70538e-29	-0.484207	0.088	0.124	6.24187e-25	B Cell
ZFP36L2	4.48008e-29	-0.135305	0.642	0.715	1.63975e-24	B Cell
GADD45B	2.39053e-28	-0.222485	0.335	0.393	8.74956e-24	B Cell
CXCR5	4.07235e-28	-0.239096	0.241	0.295	1.49052e-23	B Cell
ANK2	1.92571e-27	0.584238	0.118	0.086	7.04829e-23	B Cell
HOOK2	6.16049e-27	-0.271178	0.185	0.233	2.2548e-22	B Cell
COTL1	3.18363e-26	-0.166378	0.446	0.511	1.16524e-21	B Cell
CD55	7.835e-26	-0.138613	0.559	0.632	2.86769e-21	B Cell
LGALS1	8.8004e-26	0.483282	0.154	0.12	3.22103e-21	B Cell
NR4A2	1.63542e-25	-0.233842	0.264	0.315	5.98581e-21	B Cell
UTY	2.41757e-25	-0.254892	0.165	0.21	8.84855e-21	B Cell
DDIT3	1.51164e-24	-0.3313	0.117	0.154	5.53274e-20	B Cell
CSRNP1	2.34091e-24	-0.318104	0.12	0.158	8.56798e-20	B Cell
TUBA1A	2.48171e-24	-0.15025	0.477	0.543	9.08331e-20	B Cell
JCHAIN	8.49928e-24	-0.206834	0.269	0.321	3.11082e-19	B Cell
SRSF7	3.66809e-22	-0.137296	0.512	0.578	1.34256e-17	B Cell
P2RX5	1.6781e-21	-0.145823	0.425	0.487	6.14203e-17	B Cell
DNAJB1	4.25574e-21	-0.259804	0.146	0.184	1.55764e-16	B Cell
ARL4A	6.97403e-21	-0.209541	0.227	0.271	2.55257e-16	B Cell
UBE2S	7.5257e-21	-0.309298	0.112	0.145	2.75448e-16	B Cell
EIF1AY	9.62838e-21	-0.183447	0.196	0.241	3.52408e-16	B Cell
LY9	1.19354e-20	-0.21001	0.208	0.252	4.36848e-16	B Cell
HERPUD1	2.6407e-19	-0.153657	0.368	0.421	9.66521e-15	B Cell
MYLIP	2.8966e-19	-0.210891	0.176	0.216	1.06019e-14	B Cell
ZBTB1	1.59636e-18	-0.2169	0.179	0.217	5.84282e-14	B Cell
MARCKSL1	2.76054e-18	-0.151029	0.283	0.333	1.01039e-13	B Cell
HSPA5	4.14159e-18	-0.165934	0.25	0.296	1.51586e-13	B Cell
AREG	6.98874e-18	-0.328756	0.105	0.134	2.55795e-13	B Cell
CDC42SE1	1.16978e-17	-0.143102	0.33	0.382	4.2815e-13	B Cell
CD24	1.26986e-17	-0.165475	0.261	0.306	4.64782e-13	B Cell
DUSP2	3.24559e-17	-0.273161	0.109	0.139	1.18792e-12	B Cell
CORO7	4.2678e-17	-0.207519	0.192	0.229	1.56206e-12	B Cell
CR1	1.47326e-16	-0.222239	0.145	0.178	5.39227e-12	B Cell
IRF8	1.7963e-16	-0.122863	0.387	0.444	6.57465e-12	B Cell
GPR183	2.17838e-16	-0.19585	0.23	0.268	7.97308e-12	B Cell
NGRN	3.77376e-16	-0.253562	0.13	0.16	1.38124e-11	B Cell
INSIG1	7.24157e-16	-0.267809	0.092	0.118	2.65049e-11	B Cell
PPP1R14A	1.99745e-15	-0.242687	0.102	0.129	7.31086e-11	B Cell
CCR6	2.42731e-15	-0.258923	0.11	0.137	8.88422e-11	B Cell
WSB1	5.73919e-15	-0.142552	0.263	0.305	2.1006e-10	B Cell
HIP1R	5.87832e-15	-0.217167	0.135	0.165	2.15153e-10	B Cell
PLAC8	8.34669e-15	-0.113457	0.404	0.461	3.05497e-10	B Cell
CALR	9.45191e-15	-0.125357	0.359	0.407	3.4595e-10	B Cell
ARL4C	1.61424e-14	-0.252282	0.092	0.117	5.90827e-10	B Cell
CSGALNACT1	2.0206e-14	-0.221621	0.143	0.172	7.39559e-10	B Cell
NAMPT	2.52952e-14	-0.241549	0.089	0.113	9.2583e-10	B Cell
RGS2	2.94125e-14	-0.269163	0.106	0.132	1.07653e-09	B Cell
SFPQ	3.0959e-14	-0.117636	0.41	0.462	1.13313e-09	B Cell
CCND3	4.02e-14	-0.113929	0.403	0.454	1.47136e-09	B Cell
RPS10	4.1669e-14	0.221265	0.311	0.283	1.52513e-09	B Cell
EIF5	4.97738e-14	-0.117391	0.437	0.489	1.82177e-09	B Cell
SERTAD1	7.53699e-14	-0.218932	0.141	0.17	2.75862e-09	B Cell
DNAJA1	9.11813e-14	-0.172453	0.211	0.246	3.33733e-09	B Cell
H2AFX	1.07906e-13	-0.286243	0.082	0.105	3.94946e-09	B Cell
MZB1	1.32776e-13	-0.189961	0.161	0.192	4.85974e-09	B Cell
SRSF3	1.60279e-13	-0.122597	0.332	0.376	5.86638e-09	B Cell
CR2	1.69081e-13	-0.293224	0.08	0.102	6.18853e-09	B Cell
SPOCK2	1.76437e-13	-0.198322	0.128	0.156	6.45778e-09	B Cell
SIDT2	3.8936e-13	-0.242382	0.089	0.113	1.4251e-08	B Cell
AMD1	4.62859e-13	-0.199684	0.141	0.17	1.69411e-08	B Cell
CYCS	5.19348e-13	-0.135931	0.251	0.289	1.90087e-08	B Cell
PLEK	7.06194e-13	-0.149432	0.202	0.237	2.58474e-08	B Cell
TENT5C	8.90789e-13	-0.136172	0.251	0.289	3.26038e-08	B Cell
BRD2	9.13197e-13	-0.129411	0.287	0.327	3.34239e-08	B Cell
TRAF5	1.66963e-12	-0.133916	0.24	0.276	6.11101e-08	B Cell
ABCG1	2.15586e-12	-0.281369	0.083	0.105	7.89066e-08	B Cell
RNF138	2.78323e-12	-0.185132	0.139	0.167	1.01869e-07	B Cell
TUBB4B	3.07925e-12	-0.208328	0.147	0.174	1.12704e-07	B Cell
USP9Y	5.62875e-12	-0.185029	0.12	0.145	2.06018e-07	B Cell
YBX3	6.99817e-12	0.178389	0.349	0.326	2.5614e-07	B Cell
BCL7A	1.4693e-11	-0.13707	0.17	0.2	5.37778e-07	B Cell
CHMP1B	1.82101e-11	-0.205578	0.135	0.16	6.66507e-07	B Cell
ARID4A	2.17859e-11	-0.153176	0.172	0.201	7.97387e-07	B Cell
CNPPD1	3.21835e-11	-0.13968	0.214	0.246	1.17795e-06	B Cell
SYTL1	3.39699e-11	-0.140667	0.182	0.212	1.24333e-06	B Cell
CAPG	4.43502e-11	-0.123844	0.23	0.263	1.62326e-06	B Cell
SNHG12	4.88328e-11	-0.166058	0.142	0.168	1.78733e-06	B Cell
EIF4A3	5.91249e-11	-0.222765	0.091	0.112	2.16403e-06	B Cell
FADS3	7.06578e-11	-0.179972	0.114	0.137	2.58615e-06	B Cell
SH2B2	7.68285e-11	-0.219743	0.088	0.109	2.812e-06	B Cell
XAF1	8.05935e-11	-0.179324	0.123	0.148	2.9498e-06	B Cell
AL135905.2	8.43544e-11	-0.166612	0.136	0.161	3.08746e-06	B Cell
CD96	8.55579e-11	-0.149722	0.101	0.124	3.13151e-06	B Cell
SMAD3	8.94702e-11	-0.145417	0.121	0.146	3.2747e-06	B Cell
IFRD1	1.44811e-10	-0.161174	0.157	0.184	5.30022e-06	B Cell
ODC1	1.60274e-10	-0.103699	0.394	0.435	5.86619e-06	B Cell
NXT1	2.27939e-10	-0.208885	0.095	0.115	8.3428e-06	B Cell
TMBIM1	2.28344e-10	-0.223579	0.1	0.121	8.35763e-06	B Cell
NOP56	2.73276e-10	-0.198501	0.112	0.134	1.00022e-05	B Cell
MAPK1IP1L	2.87867e-10	-0.109439	0.289	0.325	1.05362e-05	B Cell
NUP58	4.23643e-10	-0.135773	0.194	0.222	1.55057e-05	B Cell
CDKN2D	7.34645e-10	-0.118854	0.222	0.253	2.68888e-05	B Cell
MLF2	7.87619e-10	-0.119054	0.186	0.214	2.88276e-05	B Cell
PIP5K1B	7.99439e-10	-0.12713	0.153	0.179	2.92603e-05	B Cell
PRR7	8.94853e-10	-0.20703	0.088	0.108	3.27525e-05	B Cell
RNF139	9.97141e-10	-0.175967	0.124	0.146	3.64964e-05	B Cell
DNAJB9	1.11659e-09	-0.193492	0.108	0.129	4.08684e-05	B Cell
SKAP1	1.1485e-09	0.229408	0.255	0.237	4.20362e-05	B Cell
NGLY1	1.18282e-09	-0.118589	0.253	0.284	4.32923e-05	B Cell
LDHA	1.20886e-09	-0.1131	0.21	0.24	4.42455e-05	B Cell
CDK2AP2	2.13239e-09	-0.133725	0.17	0.196	7.80477e-05	B Cell
NUFIP2	2.58664e-09	-0.157992	0.136	0.159	9.46737e-05	B Cell
MOB3B	2.67829e-09	-0.195635	0.082	0.1	9.8028e-05	B Cell
R3HDM4	3.0243e-09	-0.110078	0.237	0.268	0.000110692	B Cell
CPNE5	3.82431e-09	-0.130838	0.152	0.176	0.000139973	B Cell
DDIT4	4.37726e-09	-0.121906	0.18	0.206	0.000160212	B Cell
ELL2	4.67985e-09	-0.198968	0.111	0.131	0.000171287	B Cell
TSPYL1	5.14031e-09	-0.120243	0.167	0.192	0.00018814	B Cell
CDK14	5.43293e-09	0.170599	0.358	0.346	0.000198851	B Cell
PIP4P1	6.04478e-09	-0.110079	0.171	0.197	0.000221245	B Cell
PIKFYVE	6.0796e-09	-0.134329	0.173	0.198	0.000222519	B Cell
RILPL2	6.66477e-09	-0.170627	0.118	0.139	0.000243937	B Cell
HSPH1	6.96865e-09	-0.192418	0.085	0.103	0.00025506	B Cell
SEMA4B	9.32931e-09	-0.10857	0.196	0.223	0.000341462	B Cell
IDS	9.85082e-09	-0.115422	0.229	0.258	0.00036055	B Cell
ABLIM1	1.1562e-08	-0.109623	0.192	0.219	0.000423182	B Cell
PHACTR1	1.19562e-08	-0.107348	0.171	0.197	0.00043761	B Cell
AKAP17A	1.29652e-08	-0.124069	0.138	0.161	0.000474538	B Cell
ARHGEF7	1.51117e-08	-0.16226	0.121	0.142	0.000553103	B Cell
KIF5B	1.63107e-08	-0.122383	0.182	0.207	0.000596987	B Cell
CNOT8	1.64606e-08	-0.123535	0.144	0.167	0.000602474	B Cell
PSMB7	1.82339e-08	-0.13903	0.121	0.142	0.00066738	B Cell
XKR6	2.3438e-08	-0.182782	0.088	0.106	0.000857855	B Cell
GORASP2	2.44257e-08	-0.160742	0.114	0.134	0.000894004	B Cell
LARGE2	2.48487e-08	-0.146689	0.109	0.129	0.000909489	B Cell
SMC5	2.67162e-08	-0.135056	0.154	0.177	0.000977841	B Cell
MRFAP1	3.01531e-08	-0.133922	0.137	0.159	0.00110363	B Cell
PSME4	3.01634e-08	-0.148698	0.107	0.126	0.00110401	B Cell
FAM30A	3.37091e-08	-0.105403	0.188	0.215	0.00123379	B Cell
SPTBN1	3.52023e-08	-0.131882	0.15	0.172	0.00128844	B Cell
STT3B	3.87151e-08	-0.128015	0.171	0.194	0.00141701	B Cell
C9orf72	3.88904e-08	-0.131042	0.109	0.129	0.00142343	B Cell
AL589693.1	4.66778e-08	0.305758	0.129	0.113	0.00170845	B Cell
CITED2	5.05803e-08	-0.139716	0.122	0.142	0.00185129	B Cell
CHD7	5.39643e-08	-0.105349	0.193	0.218	0.00197515	B Cell
IPO7	5.53953e-08	-0.148482	0.107	0.126	0.00202752	B Cell
RASSF1	5.70177e-08	-0.127711	0.153	0.176	0.0020869	B Cell
PRNP	5.96123e-08	-0.122306	0.121	0.141	0.00218187	B Cell
GNAI3	6.25195e-08	-0.127774	0.133	0.154	0.00228828	B Cell
NR1D2	7.01084e-08	-0.109895	0.148	0.171	0.00256604	B Cell
SCIMP	7.85726e-08	-0.114187	0.17	0.193	0.00287583	B Cell
MAP3K14	8.04701e-08	-0.129247	0.131	0.152	0.00294529	B Cell
CRYBG1	8.13503e-08	-0.118839	0.159	0.181	0.0029775	B Cell
RASA3	9.25625e-08	-0.138146	0.127	0.147	0.00338788	B Cell
MAT2A	1.03538e-07	-0.160039	0.105	0.124	0.0037896	B Cell
EXOSC6	1.31216e-07	-0.11546	0.12	0.14	0.00480264	B Cell
FOXN2	1.31513e-07	-0.119651	0.136	0.157	0.0048135	B Cell
NRF1	1.323e-07	-0.156334	0.093	0.11	0.00484231	B Cell
DHPS	1.41986e-07	-0.136928	0.136	0.156	0.00519685	B Cell
RB1CC1	1.42515e-07	-0.106076	0.174	0.197	0.0052162	B Cell
PCSK7	1.44799e-07	-0.136575	0.128	0.148	0.00529978	B Cell
FLOT1	1.73503e-07	-0.201557	0.084	0.1	0.0063504	B Cell
NLRP1	1.85204e-07	-0.128408	0.142	0.162	0.00677864	B Cell
FAM76B	2.07251e-07	-0.113228	0.119	0.138	0.00758558	B Cell
SAV1	2.08593e-07	-0.155992	0.108	0.126	0.00763473	B Cell
2024-03-09	2.19639e-07	-0.127347	0.109	0.127	0.00803899	B Cell
RAD23B	2.40236e-07	-0.109873	0.176	0.199	0.00879287	B Cell
TRIM28	2.42352e-07	-0.119169	0.121	0.14	0.00887032	B Cell
IQSEC1	2.51419e-07	-0.126101	0.152	0.173	0.00920218	B Cell
LYL1	2.51747e-07	-0.114312	0.145	0.166	0.00921421	B Cell
DNTTIP2	2.72412e-07	-0.110689	0.153	0.174	0.00997057	B Cell
ARHGEF2	2.95529e-07	-0.119727	0.12	0.139	0.0108167	B Cell
SF3A2	3.18713e-07	-0.100998	0.176	0.2	0.0116652	B Cell
NCBP2	3.38219e-07	-0.165889	0.106	0.124	0.0123792	B Cell
GRK6	3.62518e-07	-0.102064	0.174	0.197	0.0132685	B Cell
DNAAF2	3.89931e-07	-0.141505	0.095	0.111	0.0142719	B Cell
KLF13	4.02625e-07	-0.125771	0.146	0.166	0.0147365	B Cell
IER5	4.15805e-07	-0.119847	0.198	0.221	0.0152189	B Cell
BAIAP2L1	4.31305e-07	-0.132422	0.086	0.102	0.0157862	B Cell
TMEM170A	4.42537e-07	-0.188833	0.085	0.1	0.0161973	B Cell
RALGAPA1	4.76121e-07	-0.125671	0.139	0.159	0.0174265	B Cell
GRINA	5.29568e-07	-0.115121	0.152	0.173	0.0193827	B Cell
YDJC	5.42658e-07	-0.141584	0.109	0.126	0.0198618	B Cell
SNHG15	5.53036e-07	-0.117169	0.122	0.141	0.0202417	B Cell
POLR2A	5.76141e-07	-0.127667	0.17	0.191	0.0210873	B Cell
ASXL2	5.76819e-07	-0.154544	0.084	0.1	0.0211121	B Cell
KDM6B	5.78734e-07	-0.138433	0.111	0.129	0.0211822	B Cell
UGCG	6.13658e-07	-0.111436	0.155	0.176	0.0224605	B Cell
ARRDC2	6.29823e-07	-0.124368	0.127	0.146	0.0230522	B Cell
STK38	6.46087e-07	-0.123831	0.143	0.162	0.0236474	B Cell
PTPN4	6.88629e-07	-0.143732	0.103	0.12	0.0252045	B Cell
STAG3	6.99062e-07	0.356397	0.128	0.114	0.0255864	B Cell
IRF2BP2	7.30988e-07	-0.133463	0.119	0.137	0.0267549	B Cell
FYTTD1	7.35439e-07	-0.139792	0.107	0.124	0.0269178	B Cell
UBE2L6	7.38035e-07	-0.109307	0.166	0.187	0.0270128	B Cell
S100A6	7.38109e-07	0.112526	0.442	0.434	0.0270155	B Cell
NDUFA10	7.5416e-07	-0.11592	0.143	0.163	0.027603	B Cell
EDRF1	7.58062e-07	-0.164424	0.089	0.105	0.0277458	B Cell
SLC3A2	7.63155e-07	-0.139599	0.106	0.123	0.0279322	B Cell
GNB5	8.04413e-07	-0.107134	0.166	0.188	0.0294423	B Cell
MTR	8.39458e-07	-0.159212	0.092	0.108	0.030725	B Cell
FBXO33	8.45211e-07	-0.102268	0.135	0.155	0.0309356	B Cell
ZNF10	8.52884e-07	-0.140513	0.121	0.139	0.0312164	B Cell
CHMP7	8.65471e-07	-0.118044	0.148	0.168	0.0316771	B Cell
TSR2	9.58183e-07	-0.135837	0.127	0.145	0.0350704	B Cell
P2RY14	9.89849e-07	0.290537	0.113	0.099	0.0362295	B Cell
CYB5R3	9.93625e-07	-0.1166	0.178	0.199	0.0363677	B Cell
U2AF1	1.16838e-06	-0.138918	0.094	0.11	0.042764	B Cell
CHCHD3	1.29587e-06	-0.102364	0.148	0.168	0.0474301	B Cell
IRF7	1.32948e-06	-0.114377	0.117	0.134	0.0486601	B Cell
DDAH2	1.43351e-06	-0.113087	0.145	0.164	0.0524677	B Cell
SIMC1	1.50918e-06	-0.133114	0.1	0.116	0.0552377	B Cell
MAP2K4	1.56253e-06	-0.125675	0.104	0.12	0.0571903	B Cell
TRAK2	1.66691e-06	-0.109486	0.107	0.124	0.0610106	B Cell
HELZ	1.67424e-06	-0.101858	0.137	0.156	0.0612788	B Cell
S100A11	1.69754e-06	0.321275	0.104	0.091	0.0621315	B Cell
RHBDF2	1.71027e-06	-0.10127	0.144	0.164	0.0625977	B Cell
NDE1	1.80991e-06	-0.127327	0.108	0.124	0.0662445	B Cell
NUP160	2.0368e-06	-0.124363	0.104	0.12	0.0745491	B Cell
GOLPH3	2.19739e-06	-0.103619	0.135	0.154	0.0804268	B Cell
SCNM1	2.26013e-06	-0.124466	0.114	0.131	0.0827229	B Cell
ITGB1BP1	2.4973e-06	-0.132203	0.102	0.117	0.0914037	B Cell
UBE2D1	2.56268e-06	-0.115863	0.112	0.129	0.0937966	B Cell
OGFR	2.59583e-06	-0.111426	0.118	0.136	0.0950098	B Cell
FAM53B	2.71813e-06	-0.119378	0.114	0.131	0.0994862	B Cell
ITGB1	2.82352e-06	-0.117981	0.149	0.167	0.103344	B Cell
SIPA1L1	2.84823e-06	0.135597	0.397	0.391	0.104248	B Cell
GLRX5	3.06551e-06	-0.109589	0.103	0.119	0.112201	B Cell
SYVN1	3.15075e-06	-0.114577	0.141	0.159	0.115321	B Cell
FP671120.4	3.17202e-06	0.119098	0.456	0.453	0.116099	B Cell
AZIN1	3.3993e-06	-0.117813	0.121	0.138	0.124418	B Cell
PCDH9	3.50897e-06	0.247884	0.155	0.142	0.128432	B Cell
CYP51A1	3.66268e-06	-0.124645	0.086	0.1	0.134058	B Cell
RNF114	3.82674e-06	-0.111028	0.142	0.161	0.140062	B Cell
POM121	3.85409e-06	-0.135473	0.115	0.132	0.141063	B Cell
IL27RA	4.00894e-06	-0.116658	0.1	0.116	0.146731	B Cell
IGHG3	4.56002e-06	0.266629	0.12	0.107	0.166901	B Cell
RRP1B	4.81837e-06	-0.107033	0.092	0.107	0.176357	B Cell
MAP2K3	4.82397e-06	-0.108407	0.106	0.121	0.176562	B Cell
MTMR6	4.87086e-06	-0.106674	0.121	0.138	0.178278	B Cell
OIP5-AS1	5.15954e-06	-0.10779	0.138	0.156	0.188845	B Cell
SYNE1	5.33148e-06	-0.106537	0.119	0.136	0.195138	B Cell
CDKN2AIP	5.87504e-06	-0.117012	0.107	0.123	0.215032	B Cell
CRTC3	7.78213e-06	-0.126145	0.106	0.122	0.284834	B Cell
EIF2S1	7.82799e-06	-0.130373	0.088	0.102	0.286512	B Cell
UBXN7	8.20047e-06	-0.134506	0.087	0.101	0.300145	B Cell
TRBC2	8.62733e-06	0.111764	0.437	0.433	0.315769	B Cell
IDH2	8.88302e-06	-0.130182	0.089	0.103	0.325127	B Cell
PPP2R2A	9.17479e-06	-0.101668	0.12	0.136	0.335807	B Cell
TRABD	9.60464e-06	-0.106487	0.104	0.12	0.351539	B Cell
IGKC	9.94346e-06	0.146212	0.343	0.335	0.363941	B Cell
SIT1	1.05442e-05	-0.107525	0.102	0.118	0.385928	B Cell
NSMAF	1.06297e-05	-0.104843	0.124	0.141	0.389059	B Cell
COQ10B	1.07208e-05	-0.121819	0.112	0.127	0.392391	B Cell
EMC10	1.14522e-05	-0.101863	0.125	0.141	0.419161	B Cell
HIST1H1E	1.14682e-05	0.114458	0.426	0.421	0.419746	B Cell
UGP2	1.24784e-05	-0.102642	0.118	0.134	0.456721	B Cell
YPEL2	1.26196e-05	-0.114133	0.09	0.104	0.461891	B Cell
COIL	1.29877e-05	-0.106816	0.108	0.124	0.475364	B Cell
ELAVL1	1.35286e-05	-0.116907	0.112	0.128	0.495162	B Cell
NOLC1	1.38189e-05	-0.11268	0.109	0.124	0.505785	B Cell
ERVK3-1	1.43012e-05	-0.138877	0.088	0.101	0.523439	B Cell
ELMSAN1	1.45878e-05	-0.126091	0.109	0.123	0.533928	B Cell
PTBP2	1.4798e-05	-0.100873	0.1	0.114	0.541621	B Cell
ARFGAP2	1.53282e-05	-0.122797	0.112	0.127	0.561027	B Cell
TRRAP	1.66479e-05	-0.106936	0.094	0.109	0.609329	B Cell
TLR10	1.6998e-05	-0.102254	0.134	0.15	0.622142	B Cell
RUBCN	1.92599e-05	-0.139018	0.098	0.112	0.704932	B Cell
PSEN1	2.1215e-05	-0.127589	0.098	0.112	0.776489	B Cell
NFYC	2.2678e-05	-0.106135	0.12	0.135	0.830039	B Cell
MGST3	2.45726e-05	0.203509	0.188	0.174	0.899383	B Cell
E2F4	2.541e-05	-0.107401	0.118	0.134	0.930033	B Cell
NUDT16L1	2.7998e-05	-0.101817	0.099	0.113	1	B Cell
HIKESHI	2.94363e-05	-0.111196	0.111	0.126	1	B Cell
CD1C	3.20517e-05	-0.115552	0.097	0.111	1	B Cell
CS	3.32346e-05	-0.102373	0.11	0.124	1	B Cell
KBTBD2	3.32752e-05	-0.102814	0.091	0.104	1	B Cell
ACP5	3.39987e-05	-0.113529	0.137	0.153	1	B Cell
IGHD	3.94495e-05	0.135374	0.348	0.343	1	B Cell
XPC	4.14715e-05	-0.100994	0.117	0.131	1	B Cell
PSMD3	4.23831e-05	-0.108502	0.091	0.104	1	B Cell
THADA	4.29707e-05	-0.107615	0.115	0.129	1	B Cell
TMEM203	4.44083e-05	-0.115487	0.091	0.104	1	B Cell
LINC02397	4.53457e-05	0.192935	0.221	0.21	1	B Cell
SUCO	4.54763e-05	-0.101505	0.107	0.121	1	B Cell
AC009313.1	4.74936e-05	0.312854	0.102	0.091	1	B Cell
STAT2	4.90642e-05	-0.10093	0.104	0.119	1	B Cell
H1FX	5.97486e-05	0.119853	0.385	0.378	1	B Cell
KLHL28	6.05981e-05	-0.13698	0.093	0.105	1	B Cell
UTP6	6.72428e-05	-0.103251	0.104	0.118	1	B Cell
DPH1	6.90002e-05	-0.118412	0.095	0.108	1	B Cell
PAGR1	7.07603e-05	-0.129347	0.093	0.106	1	B Cell
KHDRBS2	7.35974e-05	0.146346	0.305	0.297	1	B Cell
VCPKMT	8.55962e-05	-0.1018	0.119	0.133	1	B Cell
SSRP1	8.65727e-05	-0.113144	0.099	0.112	1	B Cell
BORCS5	9.20741e-05	-0.111229	0.096	0.108	1	B Cell
ELOF1	9.77289e-05	-0.108005	0.092	0.104	1	B Cell
CSNK1G2	0.0001002	-0.119496	0.098	0.111	1	B Cell
SLC25A26	0.000112075	-0.103615	0.094	0.106	1	B Cell
CWC25	0.000123455	-0.131519	0.09	0.102	1	B Cell
CAPN2	0.000128016	-0.134055	0.101	0.113	1	B Cell
MTF2	0.000139454	-0.100151	0.104	0.117	1	B Cell
BCL2	0.000142993	0.128536	0.345	0.34	1	B Cell
CORO1B	0.000145994	0.214246	0.115	0.104	1	B Cell
TXNDC5	0.000146302	0.254201	0.133	0.122	1	B Cell
SLMAP	0.00015606	-0.11204	0.093	0.105	1	B Cell
CKLF	0.000173016	0.208868	0.136	0.125	1	B Cell
DNAJC3	0.000183736	-0.107484	0.098	0.11	1	B Cell
TSBP1-AS1	0.000197945	0.224535	0.1	0.09	1	B Cell
S100A10	0.000213076	0.147794	0.321	0.317	1	B Cell
PBX3	0.000218608	0.245107	0.108	0.098	1	B Cell
SRGN	0.000232301	0.213929	0.128	0.118	1	B Cell
IMP4	0.000233494	-0.113653	0.115	0.127	1	B Cell
ZNF791	0.000239349	-0.101337	0.107	0.12	1	B Cell
FCRL5	0.000473686	0.228184	0.154	0.145	1	B Cell
MED6	0.000494409	-0.104781	0.098	0.109	1	B Cell
DDT	0.000495924	0.140425	0.286	0.278	1	B Cell
PTPRK	0.000558459	0.182166	0.158	0.147	1	B Cell
ARL6IP6	0.000674885	-0.100751	0.099	0.11	1	B Cell
MACROD2	0.000735371	0.200776	0.1	0.091	1	B Cell
IGHV3-23	0.00133158	0.214729	0.103	0.095	1	B Cell
YWHAH	0.00145003	0.181357	0.136	0.126	1	B Cell
IGHA1	0.00165904	0.148773	0.185	0.175	1	B Cell
CLEC2D	0.00239698	0.115998	0.332	0.33	1	B Cell
SESN1	0.00295553	0.197167	0.131	0.122	1	B Cell
AC008014.1	0.00347252	0.176575	0.119	0.111	1	B Cell
NDUFV2	0.00470627	0.115146	0.273	0.266	1	B Cell
IGFLR1	0.0055557	0.125418	0.214	0.206	1	B Cell
NCK2	0.00812239	0.143497	0.193	0.187	1	B Cell
MPP6	0.0104113	0.193402	0.118	0.111	1	B Cell
RPS27L	0.0125784	0.123501	0.252	0.247	1	B Cell
GM2A	0.0136741	0.188083	0.111	0.105	1	B Cell
LINC01781	0.0149599	0.129436	0.194	0.188	1	B Cell
IGHV3-30	0.0157453	0.189564	0.101	0.095	1	B Cell
AC025164.1	0.0158226	0.196703	0.11	0.104	1	B Cell
HIST1H1C	0.0163926	0.146832	0.209	0.204	1	B Cell
HMGN3	0.017799	0.105895	0.284	0.281	1	B Cell
BICD1	0.0191562	0.174568	0.122	0.115	1	B Cell
IGHG2	0.0251917	0.171925	0.106	0.101	1	B Cell
GTF2H5	0.0271236	0.176409	0.105	0.099	1	B Cell
CCS	0.0304558	0.1235	0.197	0.191	1	B Cell
MHENCR	0.0361714	0.131898	0.198	0.194	1	B Cell
ST6GALNAC3	0.0428985	0.16871	0.12	0.115	1	B Cell
ATP2B1-AS1	0.0482716	0.149692	0.156	0.151	1	B Cell
FCRL3	0.0496673	0.144193	0.205	0.202	1	B Cell
LYPLAL1	0.0507072	0.126704	0.178	0.173	1	B Cell
ETFA	0.0561728	0.138362	0.128	0.123	1	B Cell
GABPB1-AS1	0.0563051	0.119304	0.215	0.212	1	B Cell
GABPB1-IT1	0.059814	0.180712	0.125	0.12	1	B Cell
DNAJC1	0.0598533	0.121537	0.105	0.099	1	B Cell
HIVEP1	0.0638596	0.163825	0.121	0.117	1	B Cell
PHPT1	0.0639842	0.191647	0.108	0.104	1	B Cell
DUSP22	0.0655017	0.13696	0.195	0.192	1	B Cell
AGPAT5	0.0742811	0.11037	0.185	0.181	1	B Cell
ATXN10	0.0771095	0.136248	0.146	0.141	1	B Cell
CLECL1	0.0959361	0.131427	0.122	0.118	1	B Cell
FTX	0.0974854	0.113726	0.163	0.159	1	B Cell
CD86	0.107122	0.161538	0.107	0.103	1	B Cell
TSPO	0.120248	0.10587	0.217	0.215	1	B Cell
DPYD	0.135667	0.110125	0.179	0.176	1	B Cell
CEMIP2	0.145101	0.107759	0.227	0.227	1	B Cell
LPP	0.147657	0.10623	0.234	0.233	1	B Cell
KDM6A	0.157573	0.131092	0.133	0.13	1	B Cell
SYNE2	0.157707	0.170522	0.126	0.123	1	B Cell
SERPINB9	0.166853	0.122183	0.133	0.13	1	B Cell
TRAPPC2L	0.176244	0.15219	0.111	0.108	1	B Cell
AC089983.1	0.186123	0.146132	0.15	0.148	1	B Cell
AC004687.1	0.211078	0.112873	0.168	0.165	1	B Cell
CPED1	0.217509	0.138164	0.102	0.1	1	B Cell
MRPL20	0.219956	0.101454	0.182	0.18	1	B Cell
ROMO1	0.223657	0.11538	0.194	0.194	1	B Cell
JPX	0.233843	0.109931	0.147	0.145	1	B Cell
AGTPBP1	0.235421	0.130375	0.109	0.107	1	B Cell
SUPT16H	0.241458	0.115684	0.161	0.16	1	B Cell
KDELR2	0.246142	0.116542	0.124	0.121	1	B Cell
RCN2	0.338092	0.100805	0.175	0.175	1	B Cell
PET100	0.338765	0.101398	0.205	0.205	1	B Cell
PDCD7	0.354148	0.128952	0.118	0.116	1	B Cell
LINC01138	0.360967	0.119624	0.194	0.195	1	B Cell
CTBP1	0.379802	0.113308	0.108	0.106	1	B Cell
RRP7A	0.449285	0.102948	0.121	0.119	1	B Cell
DPM3	0.463678	0.103572	0.113	0.112	1	B Cell
GPR174	0.464079	0.11611	0.124	0.123	1	B Cell
METTL8	0.516015	0.152058	0.111	0.111	1	B Cell
C4orf48	0.535401	0.103228	0.115	0.114	1	B Cell
TMX1	0.545408	0.105652	0.113	0.113	1	B Cell
NDUFAF4	0.564275	0.105216	0.098	0.101	1	B Cell
MPLKIP	0.740616	0.101408	0.113	0.113	1	B Cell
RPS26	9.01117e-35	0.160087	0.972	0.955	3.29818e-30	other
FOS	8.68231e-33	-0.253194	0.803	0.863	3.17781e-28	other
RGS1	9.75094e-27	-0.49129	0.383	0.503	3.56894e-22	other
COL26A1	2.11913e-24	-0.833874	0.151	0.251	7.75624e-20	other
DUSP1	3.15973e-24	-0.450997	0.376	0.504	1.15649e-19	other
HLA-DQB1	1.36747e-21	0.304365	0.674	0.577	5.00508e-17	other
TCL1A	1.54212e-20	0.501747	0.389	0.286	5.6443e-16	other
RPS4Y1	5.11568e-19	-0.313303	0.513	0.623	1.87239e-14	other
CXCR4	1.36863e-18	-0.339396	0.495	0.585	5.00933e-14	other
TSC22D3	2.3557e-17	-0.356266	0.434	0.527	8.62211e-13	other
FOSB	9.37451e-17	-0.327631	0.482	0.566	3.43116e-12	other
KRT5	4.45453e-16	-0.668321	0.152	0.229	1.6304e-11	other
AREG	8.10987e-16	-0.656597	0.162	0.239	2.96829e-11	other
ID1	2.36166e-14	-0.760424	0.093	0.156	8.64393e-10	other
PPP1R15A	2.53101e-13	-0.198154	0.701	0.751	9.26376e-09	other
ZFP36L2	2.76999e-13	-0.148253	0.776	0.818	1.01385e-08	other
ZFP36	2.8585e-13	-0.168905	0.767	0.807	1.04624e-08	other
AC004448.2	1.77796e-12	-0.578475	0.173	0.242	6.5075e-08	other
KLF6	1.8665e-12	-0.15923	0.769	0.809	6.83159e-08	other
DDIT4	1.99322e-12	-0.255624	0.537	0.603	7.2954e-08	other
NR4A3	2.23018e-12	-0.570183	0.137	0.203	8.16266e-08	other
CCDC200	4.30504e-12	0.414083	0.301	0.227	1.57569e-07	other
TPM2	4.59391e-12	0.217396	0.661	0.595	1.68142e-07	other
HLA-C	5.61607e-12	0.114864	0.901	0.882	2.05554e-07	other
CTSC	5.85838e-12	0.163162	0.745	0.705	2.14422e-07	other
ZNF331	9.99406e-11	-0.463906	0.181	0.246	3.65793e-06	other
TEX14	1.78419e-10	0.242781	0.52	0.454	6.53032e-06	other
MMP23B	2.46103e-10	0.470114	0.217	0.156	9.00763e-06	other
ETV3	7.22721e-10	-0.609991	0.105	0.156	2.64523e-05	other
RGS2	2.38023e-09	-0.294609	0.396	0.456	8.71189e-05	other
YPEL5	3.39036e-09	-0.169311	0.633	0.684	0.000124091	other
AC020916.1	3.79858e-09	-0.408643	0.176	0.236	0.000139032	other
KLF4	3.92991e-09	-0.46047	0.181	0.239	0.000143839	other
RBFOX2	4.38458e-09	0.148701	0.756	0.697	0.00016048	other
TMEM8B	4.58004e-09	-0.314155	0.299	0.364	0.000167634	other
SOCS3	4.87075e-09	-0.574654	0.108	0.157	0.000178274	other
JUNB	8.31672e-09	-0.267059	0.428	0.493	0.0003044	other
BLOC1S1	1.05171e-08	0.33692	0.318	0.256	0.000384936	other
GPR183	1.34336e-08	-0.179985	0.595	0.631	0.000491682	other
CHMP1B	2.44141e-08	-0.375122	0.2	0.257	0.000893581	other
NRP1	2.57231e-08	0.255754	0.431	0.367	0.00094149	other
JUND	4.16119e-08	-0.160541	0.622	0.691	0.00152304	other
CORO7	5.28488e-08	-0.249547	0.415	0.477	0.00193432	other
ARL4C	7.27696e-08	-0.203591	0.519	0.565	0.00266344	other
BLK	8.30732e-08	-0.494221	0.14	0.188	0.00304056	other
IFRD1	8.33557e-08	-0.367274	0.217	0.272	0.0030509	other
NR4A2	1.34126e-07	-0.619358	0.086	0.126	0.00490916	other
CCNL1	1.74376e-07	-0.178683	0.569	0.618	0.00638235	other
SRSF7	1.81304e-07	-0.137574	0.685	0.72	0.00663589	other
MCL1	1.97359e-07	-0.223784	0.444	0.502	0.00722354	other
MYADM	2.09067e-07	-0.226469	0.384	0.446	0.00765205	other
AC007381.1	2.27878e-07	0.235347	0.435	0.383	0.00834057	other
JUN	2.47174e-07	-0.272784	0.387	0.443	0.00904681	other
PLXNA4	3.09904e-07	-0.292913	0.291	0.348	0.0113428	other
DDX3Y	5.72272e-07	-0.364024	0.205	0.256	0.0209457	other
IGKC	5.85671e-07	0.107677	0.807	0.779	0.0214362	other
SEMA5A	5.95477e-07	-0.572508	0.08	0.118	0.021795	other
KDELR2	7.55609e-07	0.231384	0.415	0.359	0.027656	other
SUSD1	8.33466e-07	0.274339	0.355	0.301	0.0305057	other
RBM4	1.00805e-06	-0.276062	0.276	0.328	0.0368957	other
SNHG7	1.42492e-06	-0.148241	0.597	0.648	0.0521534	other
MAP3K2	1.79567e-06	-0.155313	0.582	0.622	0.0657234	other
UTY	2.00976e-06	-0.265692	0.261	0.313	0.0735591	other
ZNF595	2.07398e-06	0.615526	0.101	0.069	0.0759098	other
HNRNPDL	2.89007e-06	-0.102148	0.751	0.786	0.105779	other
RBM39	3.08285e-06	-0.115916	0.711	0.747	0.112835	other
GRN	3.54584e-06	0.114664	0.732	0.695	0.129781	other
C4orf48	3.77795e-06	0.279609	0.311	0.263	0.138277	other
SNHG8	3.85925e-06	-0.177355	0.536	0.58	0.141253	other
CD52	4.21501e-06	0.17719	0.556	0.509	0.154274	other
USP9Y	4.23005e-06	-0.248174	0.273	0.327	0.154824	other
HSPA5	4.5567e-06	-0.159386	0.594	0.639	0.16678	other
GNA15	4.61133e-06	-0.249227	0.317	0.371	0.168779	other
RHEX	5.27301e-06	0.127034	0.69	0.647	0.192998	other
RPL22L1	5.7643e-06	-0.132156	0.639	0.676	0.210979	other
DNAJB1	5.82074e-06	-0.47618	0.105	0.141	0.213045	other
PNN	7.37842e-06	-0.176487	0.473	0.526	0.270058	other
RSRP1	1.01581e-05	-0.150836	0.568	0.605	0.371798	other
PLAAT3	1.02375e-05	0.209187	0.418	0.369	0.374704	other
U2AF1	1.06668e-05	-0.32407	0.162	0.204	0.390415	other
ANXA2	1.12571e-05	0.24994	0.332	0.282	0.41202	other
U2AF1L5	1.43151e-05	0.353388	0.152	0.115	0.523947	other
AC011893.1	1.74462e-05	-0.510873	0.097	0.129	0.638547	other
MRPS6	2.09262e-05	0.22362	0.361	0.313	0.765919	other
MPEG1	2.66081e-05	0.12753	0.634	0.59	0.973881	other
LDLRAD4	2.72277e-05	-0.166007	0.481	0.53	0.996561	other
IRF4	3.41903e-05	-0.149189	0.579	0.615	1	other
PIM2	4.37268e-05	-0.407864	0.121	0.155	1	other
JAML	5.08348e-05	0.135476	0.596	0.566	1	other
ZNF335	5.55823e-05	-0.509712	0.082	0.11	1	other
DNAAF2	5.87259e-05	-0.447104	0.115	0.148	1	other
LINC01684	6.15752e-05	0.287428	0.228	0.187	1	other
RBBP6	6.19471e-05	-0.188744	0.382	0.425	1	other
PRKCD	7.21637e-05	0.228947	0.318	0.275	1	other
SMOC1	7.52467e-05	-0.499267	0.077	0.105	1	other
SUMF1	8.08131e-05	0.301165	0.24	0.202	1	other
GTF2B	9.51955e-05	-0.225887	0.286	0.33	1	other
TXNIP	9.82312e-05	0.127337	0.639	0.607	1	other
ALYREF	0.000102924	0.354668	0.165	0.133	1	other
RANBP2	0.000107269	-0.198036	0.357	0.403	1	other
RNF125	0.000107966	-0.24587	0.234	0.275	1	other
MED26	0.000110948	-0.28904	0.186	0.222	1	other
UBE2S	0.000114854	-0.208887	0.335	0.38	1	other
CNDP2	0.000124041	0.21648	0.341	0.299	1	other
CLMN	0.000125676	-0.325704	0.125	0.16	1	other
AC004687.1	0.000128002	0.258018	0.239	0.201	1	other
RELL1	0.00014036	-0.197085	0.364	0.404	1	other
CALCRL	0.000145051	-0.406415	0.116	0.146	1	other
KLF2	0.000152779	-0.470243	0.075	0.102	1	other
TLR7	0.000167978	0.280733	0.222	0.187	1	other
MDFIC	0.000195439	0.120071	0.587	0.546	1	other
LTB	0.000209019	-0.140386	0.532	0.572	1	other
TUBB4B	0.000211371	-0.205589	0.361	0.401	1	other
LINC-PINT	0.000211425	-0.311536	0.162	0.196	1	other
FYB1	0.000216816	0.200583	0.359	0.321	1	other
GSN	0.000225789	0.151639	0.527	0.484	1	other
EIF2AK2	0.00023225	-0.37857	0.125	0.156	1	other
SIRPB1	0.0002386	0.296721	0.2	0.166	1	other
LGALS1	0.000241707	0.164878	0.485	0.447	1	other
BST2	0.000247371	-0.123659	0.559	0.586	1	other
NOTCH2NLA	0.000248918	0.334406	0.125	0.096	1	other
H2AFV	0.000249269	0.120422	0.62	0.585	1	other
PSMC4	0.000273783	0.297092	0.189	0.156	1	other
MYLIP	0.000275112	-0.335777	0.104	0.133	1	other
AKAP8L	0.000275545	-0.293519	0.144	0.178	1	other
PRMT9	0.000305559	-0.317801	0.138	0.17	1	other
CDKN1A	0.000339276	-0.354275	0.129	0.159	1	other
FUS	0.000363834	-0.103565	0.667	0.699	1	other
CCDC173	0.000394168	-0.372311	0.085	0.111	1	other
ZNF706	0.000452408	0.126308	0.603	0.571	1	other
SIVA1	0.000453985	0.124163	0.603	0.572	1	other
AP1S2	0.000459987	0.126632	0.567	0.53	1	other
MSL2	0.00049456	-0.302885	0.177	0.21	1	other
CLK1	0.000541938	-0.184763	0.293	0.333	1	other
SPATA13	0.000542324	-0.253779	0.188	0.221	1	other
ZC3H15	0.000568474	-0.148438	0.423	0.465	1	other
SRSF3	0.000579802	-0.107364	0.612	0.646	1	other
RNH1	0.000580937	0.190112	0.301	0.262	1	other
CAPNS1	0.000604519	0.140261	0.484	0.445	1	other
RTCA	0.000604797	-0.421454	0.08	0.105	1	other
ITGB2	0.000624537	-0.186907	0.331	0.373	1	other
SERTAD1	0.000626154	-0.344954	0.141	0.171	1	other
AC092821.3	0.000663136	0.338679	0.158	0.13	1	other
KTN1	0.000664367	0.123853	0.582	0.541	1	other
ATG12	0.00066445	-0.211032	0.225	0.26	1	other
BTLA	0.000676184	0.323832	0.106	0.081	1	other
FAM53C	0.00068763	-0.251663	0.211	0.245	1	other
ANK2	0.00073919	0.377929	0.115	0.09	1	other
GRAMD1B	0.000762012	-0.150674	0.45	0.492	1	other
EMB	0.000773257	0.157755	0.427	0.387	1	other
CCNH	0.000835196	-0.184916	0.307	0.348	1	other
RAD23A	0.000837923	-0.155302	0.381	0.419	1	other
CREM	0.000852559	-0.244297	0.204	0.237	1	other
TSPAN13	0.000858636	0.102876	0.628	0.605	1	other
SFT2D2	0.000889219	0.119047	0.543	0.51	1	other
TUBA1A	0.000995354	-0.237835	0.294	0.328	1	other
LINC02132	0.00101227	0.28705	0.149	0.121	1	other
S100A10	0.00101319	0.168732	0.419	0.382	1	other
LINC01478	0.00103569	0.111471	0.546	0.503	1	other
PRELID1	0.00104909	0.130109	0.489	0.455	1	other
RNF4	0.00113428	-0.225048	0.187	0.22	1	other
RABAC1	0.00113759	0.108411	0.624	0.589	1	other
NDUFA3	0.00114366	0.155548	0.436	0.4	1	other
ARHGEF7	0.0011572	-0.172486	0.287	0.323	1	other
GSR	0.0011974	0.340431	0.141	0.115	1	other
TNNI2	0.001322	0.224711	0.223	0.191	1	other
FAM118A	0.0013331	0.259949	0.161	0.133	1	other
MAT2B	0.00133955	0.202686	0.296	0.263	1	other
S100A11	0.0013433	0.116496	0.584	0.554	1	other
NDUFAB1	0.00139466	0.14379	0.454	0.422	1	other
TNFSF13B	0.00142765	0.207376	0.3	0.268	1	other
STX16	0.00144702	-0.249684	0.172	0.202	1	other
DAPK2	0.00145434	0.248738	0.202	0.172	1	other
RNF126	0.00152605	-0.18965	0.204	0.237	1	other
TLR9	0.00154369	0.169686	0.372	0.337	1	other
SRGAP2B	0.00154947	0.252138	0.185	0.156	1	other
TNFRSF1B	0.0015624	0.26412	0.148	0.121	1	other
FAM177A1	0.00164837	-0.205511	0.198	0.23	1	other
ATP2B4	0.00167197	0.221953	0.225	0.194	1	other
HS3ST1	0.00173417	0.266218	0.192	0.164	1	other
NUFIP2	0.00178047	-0.164268	0.331	0.365	1	other
PNP	0.00179612	-0.367963	0.117	0.142	1	other
ZFAND5	0.00179848	-0.243733	0.174	0.204	1	other
GGH	0.00180364	0.345248	0.129	0.105	1	other
TRAF4	0.00181557	-0.121546	0.5	0.536	1	other
EIF4A3	0.00183105	-0.116975	0.488	0.524	1	other
TRPS1	0.00189202	0.342068	0.124	0.101	1	other
GLCE	0.00195462	-0.209555	0.192	0.222	1	other
FAM107B	0.00196681	0.277873	0.166	0.139	1	other
BCL2L13	0.00201911	-0.303163	0.132	0.158	1	other
TARBP1	0.00211465	-0.214267	0.228	0.26	1	other
H1F0	0.00216238	-0.204607	0.184	0.214	1	other
HIST1H1E	0.00218135	0.116956	0.537	0.508	1	other
HNRNPA0	0.00221027	-0.106976	0.521	0.553	1	other
CD83	0.0022163	-0.282612	0.08	0.103	1	other
KANSL2	0.0022967	-0.306671	0.123	0.149	1	other
MTMR6	0.00231458	-0.248128	0.181	0.21	1	other
RPS6KA3	0.00232297	0.125209	0.397	0.362	1	other
DR1	0.0023919	0.167541	0.306	0.269	1	other
SH3TC1	0.0025942	-0.218877	0.204	0.235	1	other
RRP12	0.00265819	-0.25181	0.152	0.179	1	other
LMAN1	0.00266093	0.137282	0.44	0.403	1	other
COX7B	0.00266094	0.112276	0.541	0.513	1	other
BANP	0.00271268	-0.206294	0.196	0.225	1	other
DDX24	0.00274453	-0.10614	0.546	0.563	1	other
PIM3	0.00278671	-0.175905	0.231	0.265	1	other
MGST3	0.00283358	0.164636	0.306	0.272	1	other
GTF2H5	0.00283474	0.186176	0.211	0.181	1	other
SUPT20H	0.00283536	-0.296193	0.122	0.147	1	other
NDUFV2	0.00290938	0.101828	0.602	0.57	1	other
ABCB8	0.00291386	-0.405379	0.095	0.116	1	other
ZFY	0.00295026	-0.355256	0.085	0.107	1	other
RASGEF1B	0.0029872	-0.163561	0.276	0.308	1	other
TRAF3IP3	0.00298795	-0.152554	0.259	0.294	1	other
ODC1	0.00301678	-0.128802	0.489	0.519	1	other
TXNL4A	0.00311442	0.103846	0.575	0.538	1	other
ZCCHC17	0.00313804	0.244427	0.15	0.124	1	other
ZNF511	0.00314334	0.239414	0.193	0.164	1	other
ARHGAP1	0.00316588	0.221088	0.168	0.141	1	other
GFPT1	0.0032211	-0.345002	0.083	0.105	1	other
GNB1	0.00322822	0.101677	0.547	0.517	1	other
CSRNP1	0.00329307	-0.30094	0.129	0.153	1	other
STX17-AS1	0.00329862	-0.254383	0.106	0.13	1	other
ZNF581	0.00329964	-0.334665	0.082	0.103	1	other
CALHM6	0.00330568	-0.2289	0.187	0.215	1	other
DCTN4	0.00343695	-0.177851	0.276	0.307	1	other
NUCB1	0.00344583	0.119092	0.462	0.43	1	other
PHIP	0.00349702	-0.155191	0.297	0.331	1	other
MGAT1	0.00353556	0.15451	0.381	0.351	1	other
EIF1AY	0.0035584	-0.139792	0.258	0.291	1	other
MRPL20	0.00359256	0.128776	0.405	0.371	1	other
SIK1B	0.00373299	-0.329485	0.117	0.14	1	other
DCAF8	0.00373904	-0.234616	0.146	0.173	1	other
ARHGAP45	0.00382605	-0.242917	0.183	0.209	1	other
BTK	0.00386766	0.192444	0.244	0.214	1	other
ORMDL2	0.00389659	0.233044	0.178	0.151	1	other
ITCH	0.00392861	-0.133786	0.433	0.469	1	other
TOP1MT	0.00393034	-0.397628	0.08	0.1	1	other
ZNF589	0.00396946	0.29658	0.122	0.1	1	other
TYMP	0.00399971	0.240077	0.166	0.142	1	other
CD55	0.00401295	-0.133573	0.378	0.409	1	other
WSB1	0.0040447	-0.149604	0.353	0.389	1	other
CLPP	0.00407628	0.196962	0.232	0.203	1	other
SDCBP	0.00415212	0.231056	0.236	0.208	1	other
OSTF1	0.00415882	0.164069	0.37	0.34	1	other
INPP5F	0.00428386	-0.390132	0.083	0.104	1	other
PPP4R3A	0.00437237	-0.182752	0.244	0.276	1	other
C19orf53	0.00444047	0.105758	0.569	0.542	1	other
CD48	0.00445859	-0.203897	0.185	0.212	1	other
IDH3A	0.00446003	0.101007	0.551	0.518	1	other
ARL4A	0.00446399	-0.306822	0.123	0.145	1	other
RUVBL1	0.00448009	0.346013	0.109	0.089	1	other
CDV3	0.00466786	0.151948	0.333	0.299	1	other
SRM	0.0047378	0.229967	0.246	0.221	1	other
YWHAH	0.00476739	0.261265	0.18	0.155	1	other
RO60	0.00492026	-0.192548	0.202	0.231	1	other
ZMIZ1	0.00501167	-0.2004	0.245	0.275	1	other
MAPRE2	0.00507994	-0.111069	0.494	0.522	1	other
SHARPIN	0.00517966	-0.206882	0.176	0.203	1	other
EPB41L4A-AS1	0.00518483	-0.22766	0.191	0.216	1	other
FKBP1A	0.00520035	0.101884	0.58	0.543	1	other
CNOT10	0.00521664	-0.279134	0.106	0.129	1	other
TBL1XR1	0.00522636	0.134674	0.387	0.357	1	other
PBX3	0.00530118	0.136047	0.397	0.367	1	other
ICAM1	0.00538254	-0.252425	0.141	0.166	1	other
RBM47	0.00541435	-0.150599	0.284	0.316	1	other
LHFPL2	0.00545627	0.146519	0.376	0.346	1	other
CSNK1E	0.00551861	0.191697	0.24	0.211	1	other
TMEM19	0.00553185	0.171527	0.23	0.2	1	other
FBXW5	0.00553255	-0.138177	0.329	0.36	1	other
QDPR	0.00558465	0.19965	0.226	0.198	1	other
AZIN2	0.00570804	0.247075	0.133	0.111	1	other
PLEKHM1	0.00575224	-0.324423	0.099	0.12	1	other
PLVAP	0.00577292	-0.229984	0.151	0.176	1	other
DNAJC2	0.00577705	-0.234908	0.147	0.171	1	other
RAP1B	0.00577765	0.105064	0.537	0.508	1	other
ELF2	0.00583383	0.132932	0.43	0.398	1	other
PRNP	0.00584937	-0.200557	0.133	0.157	1	other
KIAA2013	0.00592526	0.282545	0.115	0.094	1	other
RFTN1	0.00596823	-0.135313	0.37	0.399	1	other
KLF3	0.00615117	-0.20938	0.162	0.188	1	other
CAST	0.00625466	-0.157953	0.267	0.299	1	other
RBM23	0.00625902	-0.221019	0.178	0.203	1	other
GGA2	0.00630001	0.137108	0.387	0.355	1	other
RBMS1	0.00633877	0.167813	0.361	0.336	1	other
PRR7	0.00646636	-0.360247	0.087	0.107	1	other
CDC40	0.0064782	0.124287	0.391	0.359	1	other
RBM6	0.00661253	0.120288	0.418	0.39	1	other
AL118516.1	0.0067121	-0.325864	0.083	0.102	1	other
ZNF10	0.00678677	-0.194755	0.211	0.237	1	other
SIAH2	0.00696404	-0.25061	0.132	0.155	1	other
NDUFA6	0.00724181	0.17673	0.32	0.293	1	other
TP53I13	0.00730914	-0.136399	0.375	0.404	1	other
CD44	0.00731999	0.117346	0.455	0.426	1	other
MAP3K1	0.00733196	0.173917	0.253	0.228	1	other
FBH1	0.00748388	0.198426	0.137	0.114	1	other
DYRK4	0.00748942	0.239807	0.147	0.124	1	other
ATF4	0.00756342	-0.15952	0.31	0.34	1	other
SMIM7	0.007706	-0.18341	0.252	0.28	1	other
NR2C1	0.00771234	0.246613	0.127	0.105	1	other
SYNGR1	0.00777614	-0.268262	0.099	0.119	1	other
IQGAP1	0.00778581	0.126323	0.439	0.413	1	other
TRIM4	0.00779377	-0.257088	0.098	0.118	1	other
DST	0.00793466	0.260146	0.169	0.146	1	other
SNHG32	0.00798985	-0.161521	0.223	0.251	1	other
TMX3	0.00803785	0.173125	0.205	0.178	1	other
DPP4	0.00814148	0.353899	0.1	0.082	1	other
DAB2	0.00814601	0.131681	0.417	0.389	1	other
NDUFA9	0.00816536	0.160585	0.295	0.269	1	other
SLC1A4	0.00817134	-0.272323	0.128	0.15	1	other
NSF	0.0081825	0.160599	0.268	0.24	1	other
AP5M1	0.00822139	0.268817	0.119	0.099	1	other
CRBN	0.00837988	-0.203996	0.177	0.203	1	other
MALT1	0.00840216	-0.193797	0.248	0.274	1	other
POC5	0.00845349	0.315787	0.103	0.084	1	other
MX2	0.00853893	0.212151	0.128	0.106	1	other
BRD2	0.00864892	-0.12274	0.466	0.492	1	other
SEC22B	0.00868539	0.226535	0.188	0.164	1	other
CRLF3	0.00874176	0.156515	0.242	0.214	1	other
WDR74	0.0087676	0.149983	0.287	0.258	1	other
CNST	0.00879637	-0.194942	0.182	0.208	1	other
CPB2-AS1	0.00885449	0.22881	0.14	0.119	1	other
BIN1	0.00894653	-0.171859	0.216	0.244	1	other
KLF10	0.0090549	-0.181913	0.257	0.283	1	other
AHNAK	0.00907058	0.109541	0.498	0.472	1	other
FAM117B	0.0090934	-0.241802	0.172	0.196	1	other
IFIT2	0.00922887	-0.210375	0.176	0.2	1	other
KDELR1	0.00924038	-0.112613	0.448	0.469	1	other
OSBPL11	0.00927851	0.197888	0.142	0.12	1	other
NFX1	0.00948332	0.117498	0.361	0.332	1	other
PHTF1	0.00949149	-0.201907	0.139	0.162	1	other
VAV3	0.00962032	0.115864	0.456	0.422	1	other
ASXL1	0.00973805	-0.171987	0.239	0.266	1	other
RBCK1	0.00973907	-0.166836	0.252	0.279	1	other
SNRNP25	0.0099275	0.125177	0.396	0.366	1	other
CPSF6	0.0101417	-0.14844	0.294	0.32	1	other
TBCC	0.0102527	-0.165242	0.201	0.227	1	other
SAP30L	0.0104003	-0.266556	0.102	0.122	1	other
CCDC183	0.0104435	-0.145613	0.214	0.243	1	other
NAPRT	0.0105228	0.173559	0.201	0.175	1	other
EHMT1	0.0105888	0.17738	0.242	0.216	1	other
CIZ1	0.0106184	0.226574	0.142	0.121	1	other
COX14	0.0107986	0.125656	0.37	0.34	1	other
CCR2	0.0108261	0.207579	0.204	0.181	1	other
HIST1H1D	0.0108268	0.149135	0.316	0.287	1	other
CDK17	0.010833	-0.211083	0.169	0.193	1	other
PCED1B-AS1	0.0110605	0.100033	0.485	0.455	1	other
BRI3BP	0.0111436	0.214892	0.173	0.15	1	other
CSNK1G1	0.0112788	-0.223244	0.106	0.127	1	other
BTAF1	0.0113808	-0.132107	0.382	0.405	1	other
KDM5D	0.0114249	-0.231004	0.121	0.142	1	other
AL121944.1	0.0114311	-0.255084	0.116	0.136	1	other
FGFR1OP2	0.0114407	-0.155069	0.22	0.245	1	other
NBPF14	0.0114936	0.166634	0.208	0.181	1	other
PGP	0.011518	0.240443	0.127	0.107	1	other
FTCDNL1	0.0116665	0.273254	0.11	0.091	1	other
ALDH2	0.0117969	0.138785	0.367	0.338	1	other
RPA3	0.0120345	0.17581	0.227	0.203	1	other
JOSD2	0.0121709	0.248644	0.162	0.141	1	other
WDR54	0.0123137	0.238774	0.134	0.113	1	other
SRI	0.0124759	0.12707	0.39	0.365	1	other
DHX8	0.0125635	0.238144	0.114	0.095	1	other
CHCHD10	0.0126447	0.111017	0.465	0.436	1	other
FAM53B	0.0126718	-0.27477	0.12	0.14	1	other
FLOT1	0.0128423	0.149186	0.329	0.301	1	other
ARHGAP18	0.0128775	0.192703	0.224	0.2	1	other
IVNS1ABP	0.0129563	-0.187323	0.102	0.122	1	other
HSH2D	0.0130106	-0.282579	0.089	0.108	1	other
DNAJB9	0.0130191	-0.172846	0.255	0.278	1	other
SNHG16	0.0133064	-0.205532	0.181	0.203	1	other
PRKAA1	0.0133311	0.246812	0.123	0.104	1	other
GRAMD2B	0.0136561	0.262572	0.112	0.094	1	other
TVP23B	0.0138535	0.255693	0.101	0.083	1	other
DCAF13	0.0138782	-0.23506	0.098	0.117	1	other
DGKD	0.0139076	-0.257938	0.121	0.142	1	other
CPLANE1	0.0140293	0.194219	0.158	0.136	1	other
PMP22	0.0140691	0.29169	0.105	0.088	1	other
TBC1D4	0.0141839	0.108068	0.444	0.417	1	other
MGST2	0.0142449	0.115687	0.42	0.392	1	other
GTF2F2	0.0142771	-0.195166	0.109	0.13	1	other
IDI1	0.0144682	-0.209531	0.135	0.157	1	other
SEPTIN11	0.0144875	0.174375	0.274	0.25	1	other
PLCB4	0.0145159	0.223245	0.149	0.128	1	other
IDS	0.0147257	-0.103842	0.463	0.491	1	other
NOL11	0.0151099	-0.244334	0.096	0.114	1	other
MILR1	0.0151982	-0.151894	0.227	0.253	1	other
ASPH	0.015458	-0.117466	0.392	0.42	1	other
ECPAS	0.0157105	0.204702	0.167	0.146	1	other
SART3	0.015732	0.291449	0.107	0.09	1	other
FAM49A	0.0160543	0.172918	0.199	0.176	1	other
BSPRY	0.0161068	0.262242	0.105	0.087	1	other
UPF2	0.0162323	-0.196679	0.214	0.237	1	other
Z93241.1	0.0163333	0.112403	0.199	0.176	1	other
TRIM33	0.0164027	0.176852	0.188	0.166	1	other
TMEM179B	0.0164113	0.117217	0.405	0.377	1	other
NBDY	0.0164752	0.102445	0.486	0.462	1	other
PPT1	0.0164859	-0.239251	0.139	0.159	1	other
YJU2	0.0165511	-0.311751	0.087	0.104	1	other
PIBF1	0.0165559	-0.183435	0.21	0.233	1	other
UBE2L6	0.0166212	-0.1475	0.246	0.27	1	other
LDHA	0.0166592	-0.113357	0.404	0.428	1	other
FAM30A	0.0167222	-0.220845	0.148	0.169	1	other
SLC7A6	0.0168906	0.188376	0.202	0.179	1	other
ZBTB10	0.0169305	-0.22916	0.124	0.144	1	other
LINC00910	0.016994	0.168301	0.227	0.205	1	other
GNPAT	0.0170129	0.236555	0.146	0.127	1	other
SNRNP70	0.0170475	-0.136669	0.316	0.34	1	other
RALGAPA1	0.0170814	-0.164355	0.2	0.224	1	other
DEDD2	0.0171143	-0.17871	0.161	0.183	1	other
MTCH2	0.0172171	0.197788	0.208	0.187	1	other
SCAF8	0.0172414	-0.156166	0.155	0.177	1	other
NUCKS1	0.0172644	0.102543	0.494	0.47	1	other
ELOVL5	0.0174745	-0.220327	0.172	0.194	1	other
NUDT22	0.0174958	0.116649	0.415	0.394	1	other
FCHO1	0.017497	-0.286616	0.119	0.137	1	other
MPDU1	0.0175481	-0.255818	0.108	0.127	1	other
FAM89B	0.017551	0.260212	0.102	0.085	1	other
NOP56	0.0177535	-0.137455	0.281	0.307	1	other
ST3GAL2	0.0178311	0.129665	0.299	0.271	1	other
BNIP2	0.0179019	0.115125	0.43	0.404	1	other
EPHA2	0.0181619	-0.239194	0.141	0.161	1	other
ACOT7	0.0182777	0.243934	0.102	0.085	1	other
DOP1A	0.0183218	0.240268	0.136	0.116	1	other
TEX264	0.0186845	0.18541	0.19	0.167	1	other
RSRC2	0.0187868	-0.105463	0.366	0.393	1	other
GLMN	0.0188182	0.258109	0.1	0.083	1	other
MAPK14	0.0190795	-0.213392	0.139	0.159	1	other
IDE	0.0190951	0.209493	0.112	0.094	1	other
TKT	0.0195517	-0.124325	0.345	0.376	1	other
DYM	0.0199423	0.176146	0.246	0.224	1	other
MYO18A	0.0200561	0.25808	0.132	0.114	1	other
CLEC2B	0.0201471	-0.128313	0.198	0.223	1	other
BISPR	0.0202064	-0.268007	0.083	0.1	1	other
PRPSAP2	0.0204835	0.278228	0.12	0.103	1	other
FUT8	0.0205541	0.241065	0.116	0.099	1	other
ASB3	0.0205773	-0.200282	0.126	0.146	1	other
SPON2	0.0205852	0.234106	0.112	0.094	1	other
SNX18	0.0206155	0.154782	0.248	0.224	1	other
DNAJC5	0.0207123	0.269374	0.118	0.101	1	other
CLEC2D	0.020736	0.156705	0.101	0.084	1	other
RIOK1	0.0208845	-0.205804	0.111	0.13	1	other
KMT2A	0.0208902	0.185098	0.209	0.186	1	other
TOB1	0.0210576	-0.282495	0.091	0.108	1	other
MRPL21	0.0212266	-0.143647	0.186	0.21	1	other
PSMA3	0.0212641	0.112073	0.376	0.347	1	other
MRPL17	0.0213781	0.309174	0.108	0.091	1	other
UBA2	0.0215777	-0.145291	0.266	0.291	1	other
MRPL36	0.0216132	0.135102	0.363	0.336	1	other
MED30	0.0216288	-0.136759	0.282	0.308	1	other
EEPD1	0.021676	-0.216226	0.114	0.133	1	other
CLTB	0.0217173	0.165924	0.255	0.233	1	other
SNRPC	0.0220374	0.117355	0.371	0.346	1	other
H2AFX	0.0220556	-0.215729	0.126	0.145	1	other
ACAA2	0.022093	0.214088	0.158	0.138	1	other
ATXN2L	0.0221149	-0.160689	0.213	0.236	1	other
SF3B3	0.0221466	0.237695	0.119	0.102	1	other
ZDHHC20	0.0221965	-0.124577	0.135	0.157	1	other
RGS19	0.0222059	-0.126849	0.292	0.318	1	other
SBDS	0.022358	-0.108012	0.294	0.318	1	other
CCDC88C	0.022367	-0.264747	0.124	0.143	1	other
SNRPA	0.0223861	-0.132377	0.251	0.274	1	other
NR1D2	0.0224001	-0.224213	0.105	0.123	1	other
TTC39C	0.0226456	0.163767	0.242	0.22	1	other
CUTA	0.0230833	0.122455	0.402	0.376	1	other
TTC37	0.0231	0.144138	0.267	0.245	1	other
SHOC2	0.0238025	0.143416	0.307	0.286	1	other
KLHL9	0.0238095	-0.185772	0.139	0.16	1	other
ATG101	0.0241235	-0.11547	0.359	0.384	1	other
UPF3A	0.0242108	0.149281	0.291	0.267	1	other
GNB4	0.0242222	0.198956	0.173	0.154	1	other
GRASP	0.0243484	-0.195234	0.161	0.181	1	other
TAGAP	0.0247655	-0.115677	0.254	0.281	1	other
OCIAD2	0.02482	-0.136544	0.278	0.304	1	other
AC007569.1	0.024963	-0.209218	0.171	0.191	1	other
OGFRL1	0.0249914	0.193768	0.155	0.136	1	other
CISD3	0.0250802	0.196113	0.152	0.133	1	other
FUT7	0.0250872	-0.128699	0.281	0.303	1	other
SNRPD1	0.0251261	-0.101493	0.349	0.378	1	other
URM1	0.0251831	-0.235356	0.148	0.167	1	other
SCPEP1	0.0252438	0.246311	0.109	0.093	1	other
HSD17B12	0.0253807	-0.171396	0.173	0.194	1	other
CBLL1	0.0254292	-0.256614	0.087	0.103	1	other
NCOA5	0.025594	-0.20306	0.104	0.122	1	other
DCPS	0.0256755	0.135197	0.324	0.3	1	other
TNPO3	0.0257226	0.185047	0.15	0.13	1	other
GIT2	0.0257351	0.11934	0.34	0.315	1	other
SNHG1	0.0258574	-0.142248	0.272	0.299	1	other
RCOR3	0.0259188	-0.215128	0.177	0.196	1	other
PIGN	0.0260597	0.2084	0.122	0.104	1	other
GLUL	0.0261374	-0.154954	0.192	0.215	1	other
MPZL1	0.0262443	0.202966	0.193	0.173	1	other
NHLRC2	0.0263004	0.231899	0.123	0.106	1	other
IRF9	0.0263165	-0.148652	0.281	0.302	1	other
INTS12	0.0264776	0.207641	0.14	0.122	1	other
MPC2	0.026481	-0.122754	0.227	0.252	1	other
SNRPD3	0.0269105	-0.115381	0.379	0.404	1	other
OXA1L	0.0269972	-0.136256	0.235	0.258	1	other
ZNF638	0.0270271	-0.134186	0.287	0.312	1	other
SCARB1	0.0271232	-0.153714	0.167	0.189	1	other
POP5	0.0271833	0.156935	0.263	0.242	1	other
SRPRB	0.0274109	0.217947	0.155	0.137	1	other
SLC39A11	0.027589	0.17781	0.122	0.104	1	other
PPP2CA	0.027616	-0.120013	0.275	0.3	1	other
SCAMP1	0.027881	0.220419	0.1	0.084	1	other
LUC7L	0.0279236	-0.16866	0.186	0.206	1	other
RCOR1	0.0279282	0.2261	0.143	0.125	1	other
RNFT1	0.0279739	0.205386	0.136	0.118	1	other
PSMA5	0.0279879	0.114667	0.304	0.281	1	other
ATXN7L3B	0.028081	-0.180787	0.238	0.258	1	other
LRRK1	0.028189	0.107748	0.32	0.296	1	other
LINC01089	0.0286134	0.230056	0.145	0.127	1	other
HIST1H1C	0.0286355	0.144793	0.298	0.276	1	other
RPTOR	0.0288186	-0.20275	0.139	0.159	1	other
EGLN3	0.02891	-0.135853	0.276	0.299	1	other
AC021594.2	0.0289353	-0.195403	0.12	0.138	1	other
ARRDC1	0.0290281	0.206983	0.149	0.13	1	other
TSEN34	0.0290986	0.152096	0.195	0.174	1	other
KHDRBS2	0.0294785	0.155871	0.193	0.172	1	other
SNX29	0.0297751	-0.159291	0.237	0.259	1	other
USP1	0.0300807	-0.197967	0.163	0.184	1	other
KPNA5	0.0300901	0.222818	0.12	0.103	1	other
RANBP9	0.0302234	-0.166224	0.141	0.16	1	other
THRAP3	0.0304882	0.136458	0.374	0.352	1	other
ANKRD28	0.0305942	-0.132758	0.238	0.26	1	other
ATP5ME	0.0306138	0.121009	0.403	0.384	1	other
XPC	0.0306394	-0.214834	0.128	0.146	1	other
TMEM39B	0.030723	0.223562	0.121	0.104	1	other
NPIPB5	0.0309569	-0.233572	0.119	0.137	1	other
NELFE	0.0311223	0.170418	0.164	0.145	1	other
CASC3	0.0311338	-0.254571	0.126	0.143	1	other
EXOC7	0.0311671	-0.177064	0.095	0.112	1	other
SLC39A10	0.0312109	0.118664	0.241	0.218	1	other
MAP4K4	0.031303	0.123426	0.339	0.314	1	other
YIPF4	0.0317024	-0.205218	0.152	0.17	1	other
IP6K2	0.0318776	-0.1618	0.151	0.17	1	other
RELCH	0.031933	0.164962	0.2	0.18	1	other
C3orf38	0.0320257	0.19339	0.14	0.122	1	other
ING3	0.0321627	-0.213782	0.131	0.149	1	other
TUBA1C	0.0322464	-0.147646	0.22	0.242	1	other
SPTY2D1	0.0322818	-0.255967	0.089	0.104	1	other
GEMIN7	0.0324429	0.21896	0.132	0.115	1	other
AL135925.1	0.0326803	-0.234684	0.096	0.112	1	other
VPS4B	0.0327141	0.12257	0.25	0.227	1	other
AKR1C3	0.0327659	0.211797	0.106	0.09	1	other
WWOX	0.033037	0.107483	0.318	0.293	1	other
KLHDC4	0.0331383	0.22208	0.14	0.123	1	other
ETF1	0.0333229	-0.145768	0.216	0.24	1	other
MRPS15	0.033493	0.127657	0.272	0.251	1	other
ILF2	0.0335384	-0.113814	0.379	0.408	1	other
ENTPD4	0.033554	-0.193216	0.16	0.179	1	other
TPRKB	0.033776	-0.145485	0.198	0.22	1	other
DUSP22	0.0340275	0.142892	0.31	0.291	1	other
RNF11	0.0340539	-0.120701	0.339	0.361	1	other
MIR4435-2HG	0.0341703	-0.172478	0.146	0.166	1	other
GOT2	0.0342668	-0.20861	0.101	0.118	1	other
SOS2	0.0344019	0.189154	0.171	0.151	1	other
DPH6	0.0346042	-0.243752	0.111	0.127	1	other
HECTD1	0.0346761	-0.122723	0.269	0.293	1	other
SREBF2	0.0346907	0.251163	0.145	0.129	1	other
TAF1D	0.0350242	-0.126495	0.309	0.332	1	other
PDCD6IP	0.0350836	0.128019	0.299	0.274	1	other
BRWD1	0.0351194	-0.142931	0.235	0.258	1	other
CENPC	0.0352788	-0.149726	0.285	0.307	1	other
CHAMP1	0.0354486	0.172122	0.202	0.184	1	other
UBALD2	0.0354609	0.148163	0.29	0.267	1	other
CHST12	0.0354745	0.119382	0.192	0.171	1	other
HCG18	0.0355827	-0.223717	0.094	0.109	1	other
SKIL	0.0356578	-0.211119	0.13	0.148	1	other
CUX2	0.0359137	-0.103874	0.422	0.445	1	other
TPRG1L	0.0362235	0.16809	0.131	0.113	1	other
CKAP5	0.0369215	0.237609	0.128	0.112	1	other
HRH2	0.0370896	0.230101	0.113	0.097	1	other
SNX20	0.0371928	0.211924	0.123	0.107	1	other
CTSD	0.0374163	0.123379	0.397	0.381	1	other
HMGA1	0.0374217	-0.100659	0.422	0.443	1	other
MCM5	0.0376402	-0.144363	0.189	0.208	1	other
AC246787.2	0.0376524	-0.204278	0.089	0.105	1	other
CNOT2	0.038064	-0.122138	0.338	0.357	1	other
ISG20	0.0381405	0.146752	0.209	0.188	1	other
CLTA	0.0384127	0.10339	0.416	0.394	1	other
CAPN15	0.0385061	0.201782	0.144	0.127	1	other
BHLHE40	0.0385264	-0.159092	0.219	0.237	1	other
LYRM2	0.0386197	0.1462	0.171	0.152	1	other
SUCO	0.0387357	-0.20142	0.172	0.19	1	other
KLF16	0.0387501	-0.212036	0.103	0.119	1	other
NT5DC1	0.0390562	0.215107	0.152	0.136	1	other
PNOC	0.039193	0.215596	0.203	0.186	1	other
BRCA2	0.0393629	-0.209562	0.087	0.102	1	other
USP36	0.0394328	-0.172814	0.166	0.185	1	other
PLCG2	0.0397536	0.220791	0.153	0.136	1	other
MAPRE1	0.0398483	-0.158182	0.213	0.233	1	other
USP14	0.0398642	0.15995	0.202	0.182	1	other
PSMC2	0.0401191	0.234627	0.151	0.134	1	other
NSUN2	0.040413	-0.202062	0.152	0.17	1	other
RNPEP	0.0404478	0.193437	0.139	0.122	1	other
ST3GAL4	0.0404732	-0.15447	0.261	0.279	1	other
LPIN2	0.0405216	-0.218947	0.097	0.113	1	other
C19orf25	0.0405918	0.190204	0.134	0.117	1	other
RLF	0.040874	-0.19478	0.169	0.188	1	other
ID2	0.0408798	-0.211193	0.14	0.156	1	other
QTRT1	0.0409048	-0.180854	0.136	0.153	1	other
NADK	0.0409347	0.110863	0.385	0.366	1	other
FAHD2A	0.0410887	-0.190631	0.096	0.112	1	other
LY96	0.0411743	-0.163975	0.165	0.185	1	other
SNCA	0.0414788	0.122205	0.196	0.175	1	other
IMP3	0.0415855	0.124925	0.29	0.268	1	other
NUP98	0.0416001	-0.164459	0.162	0.181	1	other
PMPCB	0.0416456	-0.134236	0.221	0.241	1	other
MLLT10	0.0416827	-0.160354	0.165	0.184	1	other
LMNB2	0.0417108	-0.230164	0.104	0.12	1	other
PPP1R10	0.0417704	-0.12553	0.236	0.259	1	other
C6orf62	0.0418329	0.129769	0.216	0.195	1	other
IL10RA	0.0418594	-0.122513	0.302	0.323	1	other
SRPK2	0.0423389	0.139475	0.286	0.266	1	other
LINC01237	0.042362	-0.28146	0.089	0.103	1	other
TFDP2	0.0423911	-0.119802	0.239	0.262	1	other
PRKDC	0.0429383	0.130733	0.315	0.294	1	other
TOGARAM1	0.0430034	-0.184332	0.149	0.166	1	other
SRGAP2	0.0430682	0.114615	0.301	0.278	1	other
SLC39A6	0.0430854	0.11656	0.294	0.271	1	other
PSMG4	0.0431086	0.174392	0.131	0.114	1	other
TMEM70	0.0432998	-0.130402	0.141	0.16	1	other
TRAPPC10	0.0433779	-0.191106	0.172	0.191	1	other
HMG20A	0.0434782	0.20969	0.136	0.12	1	other
VPS41	0.0436559	0.17476	0.187	0.168	1	other
SPTBN1	0.0436765	0.151138	0.123	0.107	1	other
PIKFYVE	0.0437735	-0.198243	0.105	0.12	1	other
FYTTD1	0.0438832	-0.101233	0.29	0.314	1	other
ZDHHC2	0.0439088	0.195793	0.142	0.125	1	other
DPP8	0.0439727	0.199858	0.149	0.133	1	other
METTL23	0.0443529	0.169845	0.217	0.198	1	other
USF2	0.0445766	0.123011	0.335	0.313	1	other
MRPL3	0.0447506	0.139121	0.213	0.194	1	other
MRTO4	0.0449128	0.255798	0.114	0.1	1	other
PRKRA	0.045088	0.130372	0.288	0.27	1	other
RABIF	0.0451676	0.270092	0.113	0.099	1	other
KMT2E-AS1	0.0453597	-0.197495	0.132	0.149	1	other
KCNG2	0.0455239	0.178712	0.116	0.101	1	other
REEP3	0.0458477	0.18223	0.14	0.124	1	other
RNF6	0.0459401	-0.151728	0.106	0.123	1	other
AC079793.1	0.0459946	-0.137429	0.16	0.178	1	other
COMMD3	0.0460206	0.100653	0.353	0.332	1	other
MRPS26	0.046183	-0.219816	0.115	0.131	1	other
NOP58	0.0463674	-0.109356	0.379	0.4	1	other
ARID3B	0.0464171	-0.208066	0.085	0.1	1	other
ABCD4	0.0465562	0.198016	0.129	0.113	1	other
NOTCH4	0.0467119	0.180183	0.203	0.186	1	other
AC105052.4	0.046772	0.185142	0.139	0.123	1	other
UBA3	0.0468309	-0.112816	0.168	0.187	1	other
CPSF7	0.0471203	-0.162734	0.143	0.16	1	other
RTL8C	0.0472308	0.172741	0.152	0.135	1	other
ESYT2	0.0473274	-0.139769	0.214	0.233	1	other
SDF2	0.0473884	0.157601	0.157	0.141	1	other
LRPAP1	0.047413	-0.108849	0.219	0.24	1	other
RASSF1	0.0477968	-0.117996	0.19	0.21	1	other
LENG1	0.048059	-0.166604	0.103	0.118	1	other
MRPS25	0.0481763	-0.191015	0.149	0.166	1	other
RGS14	0.048287	-0.243611	0.111	0.126	1	other
ZZEF1	0.0485948	0.163571	0.151	0.133	1	other
DECR1	0.0486975	0.111202	0.28	0.257	1	other
ELL	0.0488655	-0.225562	0.151	0.167	1	other
AC068724.3	0.0492082	-0.232405	0.096	0.111	1	other
FMN1	0.0492264	0.200398	0.104	0.089	1	other
NARF	0.0492736	-0.184342	0.148	0.164	1	other
FBXW4	0.0501363	-0.187328	0.103	0.118	1	other
CDK4	0.0501894	-0.182537	0.13	0.147	1	other
BEND6	0.0505732	0.186801	0.126	0.111	1	other
SNAPC5	0.0505764	0.227806	0.109	0.095	1	other
DGAT1	0.0505908	-0.265314	0.087	0.1	1	other
STARD7	0.0506201	-0.107403	0.272	0.296	1	other
RELT	0.0509219	-0.181162	0.157	0.174	1	other
LRRC41	0.0510829	-0.257068	0.086	0.1	1	other
TRIM28	0.0510952	-0.159419	0.201	0.22	1	other
LARS	0.051299	0.149047	0.301	0.283	1	other
AC010894.3	0.0513478	0.171422	0.196	0.178	1	other
HSPA9	0.0513718	-0.105161	0.281	0.304	1	other
FKBP5	0.0522055	-0.125897	0.246	0.267	1	other
ATP2B1	0.0522085	-0.187707	0.108	0.124	1	other
PLPP1	0.0526515	0.164095	0.164	0.146	1	other
NSMCE3	0.0535188	-0.164946	0.181	0.198	1	other
VPS4A	0.0541572	-0.164431	0.121	0.137	1	other
PWP1	0.0542752	0.129803	0.242	0.222	1	other
TMEM38B	0.0546518	0.152406	0.168	0.15	1	other
SLC7A6OS	0.0548344	0.242814	0.108	0.094	1	other
DCAF15	0.0552564	-0.252018	0.089	0.103	1	other
ARIH2	0.0552842	-0.131943	0.253	0.273	1	other
NCBP3	0.0553319	-0.177183	0.17	0.187	1	other
NFKBIZ	0.0557629	-0.124432	0.353	0.371	1	other
UBP1	0.0557833	-0.176728	0.113	0.129	1	other
BEX3	0.0558355	-0.207158	0.087	0.1	1	other
PLEKHO1	0.0559733	0.122542	0.311	0.292	1	other
WRNIP1	0.0560406	-0.151547	0.133	0.15	1	other
FGD5-AS1	0.0562988	0.190936	0.124	0.109	1	other
LINC00865	0.0564559	0.206015	0.125	0.11	1	other
NECTIN1	0.056701	0.164072	0.103	0.089	1	other
NUP58	0.0567747	-0.16965	0.167	0.184	1	other
PNPLA8	0.056833	-0.184295	0.144	0.16	1	other
DGUOK	0.0568689	0.104704	0.348	0.33	1	other
BRAP	0.0568743	-0.18429	0.109	0.125	1	other
NUDT5	0.0569199	0.129914	0.314	0.295	1	other
RNF166	0.0570555	0.120578	0.229	0.209	1	other
MAP2K2	0.057156	0.126524	0.246	0.226	1	other
PRKD3	0.0572211	-0.227028	0.104	0.119	1	other
SCFD2	0.0575246	0.139571	0.194	0.178	1	other
CERT1	0.0575254	-0.129224	0.157	0.176	1	other
RFXANK	0.0577458	0.189308	0.14	0.124	1	other
STK3	0.0577837	-0.137793	0.115	0.13	1	other
DNAJA2	0.057805	-0.136325	0.169	0.186	1	other
RAB1B	0.0583889	0.106593	0.295	0.273	1	other
ILF3-DT	0.0588555	-0.163697	0.138	0.154	1	other
SH3GLB2	0.0590416	0.166093	0.122	0.107	1	other
JKAMP	0.0597586	0.146496	0.249	0.23	1	other
AC011603.2	0.0597598	0.227447	0.105	0.091	1	other
CDK13	0.0598165	-0.132051	0.217	0.236	1	other
ZNF664	0.0600205	-0.177361	0.089	0.102	1	other
CTBP2	0.0602403	0.1496	0.14	0.124	1	other
UBE2D1	0.060419	-0.194153	0.151	0.167	1	other
TP53I11	0.0607316	0.181978	0.167	0.151	1	other
PRKAR2A	0.0608922	0.178099	0.135	0.12	1	other
ATP13A2	0.0609045	0.100193	0.301	0.282	1	other
HMGN4	0.0609347	0.160128	0.205	0.187	1	other
CORO1B	0.0610107	0.161805	0.239	0.222	1	other
MAPK1	0.0616	0.131274	0.279	0.259	1	other
ATAD2B	0.0617134	0.10206	0.382	0.361	1	other
SNRPA1	0.0618131	-0.114167	0.279	0.296	1	other
EPDR1	0.0620364	-0.185295	0.185	0.203	1	other
UBL7	0.0620664	0.101097	0.394	0.373	1	other
NXF1	0.0626811	-0.167423	0.134	0.15	1	other
TMEM62	0.0627188	0.170542	0.159	0.142	1	other
PTPMT1	0.0627883	0.127587	0.269	0.25	1	other
PRDX4	0.0628228	0.219692	0.129	0.115	1	other
TXNL1	0.0629962	0.109441	0.263	0.242	1	other
PEA15	0.0630902	0.166893	0.213	0.196	1	other
COMMD9	0.0634969	0.174658	0.166	0.15	1	other
CD81	0.0635266	0.18057	0.146	0.131	1	other
ZMYND11	0.0636454	0.161207	0.18	0.163	1	other
STAT1	0.0637791	-0.129875	0.231	0.25	1	other
TYW1	0.063946	-0.17512	0.128	0.143	1	other
ZCCHC7	0.0639708	-0.111715	0.269	0.292	1	other
FO393401.1	0.0640028	-0.177872	0.157	0.173	1	other
CTSW	0.0640488	-0.211599	0.104	0.118	1	other
KHSRP	0.0643134	0.197434	0.114	0.1	1	other
DNAJC25	0.0643376	-0.175928	0.089	0.103	1	other
CLCN5	0.0648251	0.119982	0.268	0.248	1	other
CCDC18	0.0648578	0.131227	0.203	0.185	1	other
BOLA3	0.0649523	0.240015	0.119	0.105	1	other
CSNK1G3	0.0651549	-0.171306	0.148	0.165	1	other
HNRNPH3	0.0654569	-0.101733	0.307	0.33	1	other
MAD2L2	0.0655403	0.128467	0.25	0.231	1	other
CSNK2A1	0.0657143	0.113894	0.24	0.22	1	other
CD300A	0.0657321	0.138701	0.258	0.239	1	other
HAUS1	0.0657435	0.154765	0.138	0.122	1	other
GNG2	0.065794	-0.15431	0.193	0.21	1	other
CYBC1	0.0658127	0.116433	0.255	0.235	1	other
STARD3NL	0.06585	0.198153	0.159	0.145	1	other
FAAH	0.0659842	-0.173312	0.112	0.127	1	other
OTULIN	0.0665612	0.208384	0.146	0.131	1	other
UBQLN1	0.0666013	0.2058	0.174	0.159	1	other
FBXO34	0.0668263	0.139344	0.113	0.099	1	other
TNPO1	0.0668606	-0.115385	0.204	0.223	1	other
NELFB	0.0674886	0.17041	0.126	0.111	1	other
ZHX1	0.0674997	0.183928	0.109	0.095	1	other
RTN3	0.0677392	-0.118162	0.281	0.3	1	other
SHTN1	0.0677449	0.142359	0.277	0.26	1	other
HOOK2	0.0679882	-0.132411	0.116	0.131	1	other
VASP	0.0680288	0.187348	0.146	0.131	1	other
PIP5K1A	0.068342	-0.145332	0.166	0.182	1	other
ZNF852	0.0685434	0.136511	0.245	0.226	1	other
USP9X	0.0686509	-0.118363	0.22	0.24	1	other
RLIM	0.0686635	-0.171105	0.144	0.159	1	other
SERPINB6	0.0688844	-0.243992	0.093	0.106	1	other
NEDD9	0.0692187	0.119155	0.235	0.216	1	other
TINF2	0.0693391	0.127183	0.144	0.129	1	other
DPYSL2	0.0694929	0.128754	0.245	0.228	1	other
SNHG3	0.0695219	-0.164335	0.169	0.185	1	other
DIPK1A	0.0696129	0.105982	0.311	0.29	1	other
TWISTNB	0.069777	-0.146046	0.123	0.139	1	other
SENP5	0.0699737	0.117714	0.157	0.141	1	other
PRKAR2B	0.0701038	0.147374	0.123	0.109	1	other
NECAP2	0.0702362	-0.226687	0.105	0.119	1	other
AK3	0.0706344	0.127808	0.193	0.175	1	other
LY6E	0.0707323	-0.20452	0.128	0.143	1	other
PLXNC1	0.0711761	0.185924	0.108	0.094	1	other
DHX30	0.0711857	-0.177822	0.137	0.152	1	other
SLC20A1	0.071365	-0.10598	0.4	0.418	1	other
ANAPC15	0.0714392	-0.112139	0.205	0.225	1	other
STEAP1B	0.0715538	-0.141491	0.097	0.111	1	other
MTLN	0.0718943	0.16593	0.128	0.113	1	other
CYP2U1	0.0719025	0.21401	0.147	0.133	1	other
DNAJC21	0.0719856	0.143934	0.198	0.181	1	other
SLC12A3	0.0722575	0.140049	0.144	0.129	1	other
TTC19	0.072603	-0.126182	0.197	0.215	1	other
TCP1	0.0729125	-0.14594	0.19	0.206	1	other
THAP11	0.0731792	0.200765	0.122	0.108	1	other
CD82	0.0733064	-0.211336	0.108	0.122	1	other
PAPSS1	0.0733502	-0.221422	0.092	0.105	1	other
TSG101	0.0734029	0.164297	0.176	0.161	1	other
PSD4	0.074075	-0.133839	0.133	0.149	1	other
TERF1	0.0745673	-0.154879	0.135	0.149	1	other
DLST	0.0746451	-0.131881	0.195	0.212	1	other
IDH2	0.0747583	0.103005	0.255	0.234	1	other
SPECC1L	0.0749023	0.160032	0.173	0.157	1	other
PSME4	0.0751703	-0.144753	0.156	0.173	1	other
HGSNAT	0.0755679	0.213447	0.103	0.09	1	other
ZFC3H1	0.0756608	-0.143384	0.258	0.274	1	other
KIF13B	0.0758648	-0.187767	0.139	0.154	1	other
ZNF124	0.0761337	-0.195413	0.109	0.123	1	other
SDF2L1	0.0762712	0.108455	0.272	0.254	1	other
KIAA0930	0.0766333	0.196952	0.106	0.093	1	other
RNF138	0.0769015	-0.125422	0.229	0.248	1	other
FAM117A	0.077767	-0.164731	0.145	0.161	1	other
LCP2	0.0780367	-0.105769	0.146	0.162	1	other
FRMD4B	0.0781331	0.115944	0.237	0.217	1	other
DCTN1	0.0786802	0.149955	0.175	0.158	1	other
MFN1	0.0789489	-0.252683	0.091	0.103	1	other
SHPRH	0.0794824	0.201842	0.131	0.117	1	other
KLF13	0.0798529	-0.113671	0.224	0.243	1	other
MAP2K5	0.0802579	0.122342	0.132	0.118	1	other
RINL	0.0804095	-0.226177	0.095	0.107	1	other
GOLT1B	0.0804524	-0.188519	0.13	0.144	1	other
YTHDF3	0.0806733	-0.151481	0.154	0.171	1	other
KAT2A	0.0808018	-0.191598	0.106	0.119	1	other
MSL3	0.0808886	0.126903	0.245	0.229	1	other
ZBTB1	0.0808915	-0.119809	0.197	0.215	1	other
ESCO1	0.081627	-0.241584	0.11	0.123	1	other
CNN2	0.0820033	-0.102726	0.289	0.308	1	other
TLK1	0.0820832	0.106288	0.32	0.302	1	other
RNF220	0.0822057	0.1132	0.243	0.225	1	other
NNT	0.0822598	0.146857	0.179	0.163	1	other
SNHG15	0.0824996	-0.107246	0.156	0.173	1	other
ACOX3	0.083131	-0.136801	0.09	0.103	1	other
CYSLTR1	0.0831709	0.10119	0.344	0.327	1	other
CMKLR1	0.0833417	-0.154803	0.157	0.173	1	other
TYK2	0.083541	-0.246951	0.098	0.11	1	other
HEXIM1	0.0836784	-0.20104	0.1	0.114	1	other
SMCO4	0.0843438	0.162772	0.145	0.13	1	other
ERP44	0.0849134	0.121566	0.294	0.282	1	other
MYO9B	0.0849265	0.101096	0.311	0.291	1	other
FUZ	0.0850193	0.182917	0.173	0.159	1	other
SYCP2L	0.0850242	0.173766	0.131	0.117	1	other
SLC7A11	0.0850311	0.116594	0.185	0.169	1	other
SLAMF7	0.0850586	0.103645	0.308	0.292	1	other
YIPF5	0.0850589	-0.186548	0.13	0.144	1	other
SLF2	0.0852256	0.178007	0.103	0.09	1	other
MIR155HG	0.0853783	0.173723	0.129	0.115	1	other
COPZ1	0.0860879	0.112149	0.328	0.313	1	other
IMPDH2	0.086222	-0.144669	0.192	0.209	1	other
CALCOCO2	0.0862328	0.131492	0.25	0.233	1	other
ZBTB8OS	0.0862871	0.150113	0.213	0.197	1	other
SLC25A38	0.086598	-0.166726	0.095	0.108	1	other
ADIPOR1	0.0867847	0.121567	0.199	0.182	1	other
DENND4B	0.0873431	-0.177979	0.127	0.141	1	other
XPO1	0.0876233	-0.116237	0.249	0.269	1	other
MVP	0.0883549	0.150701	0.216	0.199	1	other
UBL3	0.0889149	-0.15891	0.174	0.189	1	other
MED27	0.0889611	-0.122088	0.159	0.176	1	other
CDK6	0.089027	-0.133326	0.276	0.29	1	other
MRPL24	0.0890451	0.180137	0.154	0.14	1	other
RALA	0.0893703	0.14047	0.212	0.196	1	other
SAP30BP	0.0895977	-0.106567	0.321	0.336	1	other
RNF216	0.0896659	-0.12945	0.157	0.173	1	other
AHR	0.0897617	0.214211	0.109	0.097	1	other
SMARCD2	0.0901587	-0.137117	0.1	0.114	1	other
ARCN1	0.0903617	0.104509	0.236	0.217	1	other
AC243960.1	0.0903865	0.132097	0.28	0.265	1	other
CBX6	0.0909443	0.131631	0.181	0.165	1	other
WRAP73	0.0909976	0.12107	0.1	0.087	1	other
CHTOP	0.0911974	-0.163295	0.12	0.134	1	other
PHF20	0.0912688	-0.136149	0.283	0.295	1	other
TRPM2	0.0913079	-0.126582	0.143	0.158	1	other
RDH14	0.0919979	0.124785	0.164	0.148	1	other
ZNF770	0.0920613	-0.223906	0.115	0.127	1	other
WDR49	0.0920858	0.130153	0.15	0.136	1	other
SLC7A5	0.0922261	-0.101471	0.341	0.359	1	other
BOLA2	0.0928826	-0.150045	0.161	0.175	1	other
FYN	0.0928993	0.145414	0.167	0.152	1	other
CCDC174	0.093316	-0.121668	0.107	0.121	1	other
STAT6	0.0933816	0.112739	0.188	0.171	1	other
ADH5	0.093383	0.133978	0.26	0.244	1	other
SPOP	0.0935411	0.100639	0.186	0.169	1	other
PNRC2	0.0936051	-0.137999	0.238	0.253	1	other
MIB2	0.0937518	0.143602	0.215	0.2	1	other
MED6	0.0937572	0.14669	0.13	0.117	1	other
CBX5	0.0938297	-0.13362	0.129	0.143	1	other
TIMM17A	0.0939712	0.157619	0.152	0.137	1	other
PCBD2	0.0950454	-0.202062	0.101	0.113	1	other
GET1	0.095285	0.180872	0.103	0.091	1	other
CHCHD1	0.0953697	0.123771	0.181	0.166	1	other
CDR2	0.0957251	0.149054	0.193	0.178	1	other
DUS1L	0.0960127	0.148075	0.167	0.153	1	other
PON2	0.0961434	0.141521	0.147	0.132	1	other
CPED1	0.0962766	-0.195996	0.156	0.17	1	other
ODF2	0.0964265	0.184913	0.115	0.102	1	other
KPNA6	0.0967697	-0.110552	0.139	0.154	1	other
LINC00667	0.0984664	-0.14995	0.122	0.136	1	other
SH3BP4	0.0986347	-0.206792	0.111	0.124	1	other
PRKCE	0.0988805	-0.152579	0.112	0.125	1	other
MRTFA	0.0991053	0.115559	0.217	0.202	1	other
MRFAP1	0.0992107	-0.131082	0.195	0.209	1	other
C1orf52	0.0995552	-0.145641	0.117	0.131	1	other
TTC32	0.0995586	-0.16867	0.099	0.111	1	other
SARS	0.0995593	0.167214	0.15	0.136	1	other
TMEM170B	0.100442	0.132091	0.202	0.188	1	other
MCM7	0.100722	-0.183707	0.097	0.109	1	other
COPB2	0.10076	0.138794	0.218	0.204	1	other
TDG	0.100969	-0.122536	0.184	0.2	1	other
VPS35L	0.101059	0.141638	0.1	0.088	1	other
LRRC36	0.101209	-0.132256	0.169	0.184	1	other
AVEN	0.10122	0.103949	0.14	0.126	1	other
N4BP1	0.101731	0.186271	0.11	0.099	1	other
PLEKHJ1	0.101741	-0.108485	0.288	0.305	1	other
ZNF721	0.101858	-0.171471	0.161	0.175	1	other
PPCDC	0.102314	0.156312	0.148	0.136	1	other
TNRC6A	0.102362	-0.112491	0.227	0.245	1	other
ZFR	0.102621	-0.110552	0.253	0.272	1	other
OXLD1	0.10273	0.202454	0.161	0.147	1	other
AMD1	0.102842	-0.147475	0.206	0.22	1	other
SLC12A6	0.102945	0.119713	0.127	0.113	1	other
EFR3A	0.103011	0.143698	0.151	0.137	1	other
APPL2	0.103637	0.268911	0.101	0.09	1	other
ZSWIM7	0.103864	-0.137288	0.152	0.167	1	other
ANKIB1	0.104106	0.125308	0.23	0.214	1	other
ACLY	0.104193	0.146982	0.134	0.12	1	other
GALK2	0.104459	0.208515	0.104	0.093	1	other
EFCAB14	0.104498	0.102032	0.274	0.258	1	other
IL18	0.104656	-0.193526	0.117	0.129	1	other
STX5	0.10479	-0.128248	0.173	0.188	1	other
IPO7	0.105031	-0.130406	0.157	0.171	1	other
LMBR1	0.105123	0.133188	0.182	0.167	1	other
DAP	0.105142	0.104295	0.271	0.254	1	other
TSPAN31	0.106085	0.204812	0.114	0.102	1	other
SECISBP2	0.10626	-0.110048	0.281	0.298	1	other
MPP1	0.106607	-0.155096	0.108	0.121	1	other
STK26	0.10678	-0.118998	0.088	0.101	1	other
SLC16A7	0.107578	0.163711	0.126	0.113	1	other
IL6ST	0.107679	-0.172294	0.149	0.163	1	other
CBX4	0.107783	-0.137237	0.167	0.181	1	other
MRPL4	0.10803	0.111953	0.21	0.193	1	other
N4BP2	0.108197	-0.104558	0.322	0.339	1	other
STRADA	0.108351	0.185298	0.104	0.093	1	other
SLC35E1	0.10872	-0.149136	0.143	0.157	1	other
NDUFV3	0.109376	0.121204	0.125	0.112	1	other
TBCK	0.110144	0.121917	0.159	0.144	1	other
ACSF3	0.11061	-0.183523	0.095	0.107	1	other
CUTC	0.110717	0.132834	0.16	0.146	1	other
GMPPB	0.111714	-0.120049	0.184	0.2	1	other
FBXL5	0.112171	0.158109	0.199	0.186	1	other
FHL1	0.112374	-0.148637	0.107	0.12	1	other
CLPTM1L	0.112838	0.209987	0.107	0.095	1	other
NIPSNAP3A	0.113842	0.145347	0.201	0.187	1	other
JAK2	0.113863	-0.10298	0.287	0.307	1	other
ARHGEF1	0.11389	-0.108602	0.254	0.272	1	other
IL6R	0.114039	0.124581	0.129	0.116	1	other
SH3D19	0.114047	0.101263	0.194	0.179	1	other
ZNF37A	0.11405	-0.109648	0.103	0.115	1	other
ZNF280D	0.114331	-0.118148	0.213	0.229	1	other
GSTM1	0.114455	0.230327	0.102	0.091	1	other
SRP68	0.114536	-0.230307	0.09	0.101	1	other
CD7	0.114652	0.153105	0.117	0.105	1	other
JMJD8	0.11537	-0.172387	0.09	0.102	1	other
AL355075.4	0.115613	-0.17994	0.098	0.11	1	other
TIMM17B	0.116135	0.110534	0.251	0.234	1	other
PSMD13	0.116267	0.124127	0.24	0.227	1	other
EXT1	0.117404	0.144843	0.188	0.173	1	other
CKS2	0.118645	0.144253	0.151	0.137	1	other
WDR7	0.118897	-0.212865	0.111	0.122	1	other
PTGES2	0.119144	0.136582	0.139	0.126	1	other
NME1	0.119271	-0.145088	0.178	0.194	1	other
ZFAND3	0.119473	-0.107459	0.31	0.328	1	other
NELFCD	0.119629	-0.121447	0.119	0.131	1	other
SLC40A1	0.120209	-0.139213	0.093	0.105	1	other
2024-03-05	0.120401	0.174135	0.121	0.109	1	other
BRMS1	0.120444	-0.113182	0.148	0.162	1	other
MTCH1	0.120532	-0.105109	0.258	0.273	1	other
SMIM6	0.120644	0.203026	0.116	0.105	1	other
RAB5A	0.120743	-0.126722	0.182	0.196	1	other
HAGH	0.120898	0.12931	0.209	0.195	1	other
DCAF7	0.121065	0.101497	0.261	0.245	1	other
SCAF4	0.121387	-0.122405	0.196	0.21	1	other
GMIP	0.121424	-0.120952	0.134	0.148	1	other
CTPS1	0.121553	-0.180408	0.114	0.126	1	other
DNTTIP1	0.121566	0.15738	0.137	0.124	1	other
SIRT2	0.121587	-0.131082	0.188	0.203	1	other
NKAPD1	0.121634	0.181126	0.149	0.136	1	other
SMARCAD1	0.122155	-0.142546	0.127	0.14	1	other
UTP3	0.122837	0.137751	0.152	0.139	1	other
NUP133	0.123493	-0.16692	0.123	0.136	1	other
PGRMC1	0.123594	0.205791	0.112	0.101	1	other
ARMC10	0.123784	0.120879	0.222	0.207	1	other
USF1	0.124137	-0.11934	0.15	0.164	1	other
SLC12A9	0.124518	0.120179	0.133	0.12	1	other
ZNF789	0.125525	0.156984	0.159	0.145	1	other
PCMT1	0.125551	0.107524	0.228	0.212	1	other
FKBP15	0.126221	0.249167	0.115	0.105	1	other
NEAT1	0.126439	0.11945	0.203	0.188	1	other
VPS39	0.126659	-0.11402	0.107	0.12	1	other
FIBP	0.126684	0.101667	0.22	0.204	1	other
HIST1H2AC	0.126757	-0.136316	0.152	0.166	1	other
BTBD3	0.126798	-0.171091	0.09	0.101	1	other
ZBTB18	0.127037	-0.1106	0.307	0.322	1	other
IMPAD1	0.127109	0.18418	0.106	0.095	1	other
GATAD2B	0.127229	0.103052	0.208	0.193	1	other
SLC4A1AP	0.127269	0.120865	0.101	0.09	1	other
COPS7A	0.127929	-0.194227	0.097	0.108	1	other
MANBA	0.128014	-0.128704	0.18	0.194	1	other
CEP63	0.129463	-0.103937	0.138	0.151	1	other
FAM200B	0.129809	0.140794	0.12	0.108	1	other
STK40	0.129815	-0.110619	0.111	0.124	1	other
CDKN2AIP	0.129829	-0.158027	0.109	0.121	1	other
CCNG1	0.129849	0.124723	0.215	0.201	1	other
MRPS11	0.130181	0.114777	0.142	0.129	1	other
DCP1A	0.130937	0.120207	0.151	0.137	1	other
ARFGAP2	0.131421	0.168286	0.138	0.126	1	other
RCL1	0.131648	0.142037	0.107	0.096	1	other
SNHG14	0.131813	-0.100271	0.244	0.26	1	other
MCTP1	0.131878	-0.128008	0.211	0.224	1	other
PIP4P1	0.132375	-0.126149	0.165	0.178	1	other
TAF1	0.132655	0.122262	0.146	0.133	1	other
SUCLA2	0.13281	-0.143212	0.161	0.174	1	other
ATP13A1	0.132889	0.156459	0.163	0.151	1	other
SLX4IP	0.133291	-0.203271	0.092	0.103	1	other
SOD2	0.133425	-0.134304	0.219	0.232	1	other
MRPL23	0.13376	-0.187738	0.114	0.125	1	other
SLC2A6	0.13397	-0.145983	0.162	0.175	1	other
TP53BP1	0.135044	-0.15659	0.099	0.111	1	other
TBRG1	0.13537	-0.115463	0.266	0.279	1	other
WDR44	0.136033	0.16049	0.102	0.091	1	other
SPG7	0.136375	-0.100473	0.183	0.198	1	other
ATP13A3	0.136483	0.193705	0.107	0.096	1	other
MALSU1	0.136928	0.150603	0.116	0.105	1	other
RBM5	0.136985	-0.115046	0.206	0.219	1	other
ANXA6	0.136985	-0.123239	0.178	0.192	1	other
DYNC1I2	0.137037	0.170357	0.127	0.115	1	other
OXR1	0.13712	0.101794	0.287	0.27	1	other
IBTK	0.137299	0.145106	0.153	0.14	1	other
SBNO1	0.137451	-0.149746	0.147	0.16	1	other
RAB8A	0.137543	0.110783	0.288	0.274	1	other
NANS	0.137768	-0.116841	0.221	0.234	1	other
VMP1	0.138093	0.130313	0.208	0.195	1	other
C5orf15	0.138208	0.12071	0.124	0.112	1	other
KIAA1143	0.138243	0.155031	0.124	0.113	1	other
VPS35	0.138902	0.105025	0.225	0.21	1	other
EIF2B1	0.138973	0.124343	0.194	0.182	1	other
MBD2	0.139004	0.199035	0.124	0.113	1	other
HPS4	0.139029	-0.143117	0.13	0.142	1	other
SLA2	0.139065	-0.102973	0.201	0.216	1	other
CASC4	0.139623	0.117416	0.218	0.203	1	other
YARS	0.139765	-0.14595	0.12	0.132	1	other
BAIAP2	0.140158	0.150741	0.107	0.096	1	other
TMEM263	0.140333	0.113484	0.157	0.144	1	other
PLSCR1	0.14049	-0.180923	0.116	0.127	1	other
HMCES	0.140692	-0.155924	0.09	0.1	1	other
SDHAF3	0.140962	0.103034	0.25	0.234	1	other
ARHGAP27	0.141062	-0.104512	0.286	0.301	1	other
C12orf10	0.141101	-0.130948	0.136	0.148	1	other
HLA-F	0.141411	0.1392	0.196	0.183	1	other
MAN2C1	0.141649	-0.1196	0.109	0.121	1	other
TFEC	0.142333	-0.170566	0.1	0.11	1	other
ZNF791	0.142995	-0.106961	0.212	0.227	1	other
DIS3	0.143159	-0.202524	0.114	0.125	1	other
OSBPL3	0.143205	-0.154439	0.12	0.132	1	other
TBP	0.143234	0.175689	0.102	0.092	1	other
CBWD2	0.143891	-0.128843	0.116	0.128	1	other
DBF4	0.144722	0.134408	0.134	0.122	1	other
WDR33	0.144959	0.114764	0.276	0.263	1	other
MTREX	0.145162	-0.115003	0.212	0.227	1	other
ODR4	0.145645	-0.137686	0.113	0.125	1	other
AGPAT2	0.145772	0.105472	0.207	0.193	1	other
PDZD8	0.145869	-0.180306	0.106	0.117	1	other
SEC24B	0.146141	-0.133871	0.147	0.16	1	other
GYG1	0.146345	0.141516	0.132	0.121	1	other
TSEN15	0.146656	0.113474	0.151	0.137	1	other
BRCC3	0.147007	-0.132148	0.106	0.117	1	other
SPTLC2	0.14716	-0.12015	0.218	0.231	1	other
AL135905.2	0.147273	-0.113209	0.12	0.131	1	other
PHAX	0.147437	0.183683	0.107	0.096	1	other
CTBS	0.147884	0.122258	0.169	0.157	1	other
UBLCP1	0.147974	0.130528	0.178	0.166	1	other
MRPS28	0.14958	0.143198	0.149	0.137	1	other
PTBP1	0.14982	-0.11106	0.217	0.232	1	other
STRN3	0.149844	-0.157125	0.118	0.13	1	other
PAICS	0.150068	0.11513	0.13	0.118	1	other
SLC25A36	0.151037	-0.102246	0.237	0.25	1	other
CDK5RAP1	0.151096	-0.118993	0.094	0.105	1	other
ARID4A	0.151265	-0.129094	0.215	0.228	1	other
WDR36	0.151268	0.146863	0.117	0.106	1	other
NOA1	0.151377	-0.148022	0.107	0.118	1	other
MLXIP	0.151573	-0.117348	0.13	0.142	1	other
MYO1F	0.153292	-0.120568	0.113	0.124	1	other
TARS	0.154229	0.154268	0.1	0.089	1	other
SLC2A1	0.154925	-0.101256	0.188	0.202	1	other
LRMP	0.154988	-0.115841	0.209	0.222	1	other
LEMD3	0.15526	0.118713	0.175	0.162	1	other
BCAP29	0.155261	0.109655	0.156	0.143	1	other
ULK4	0.156012	0.101392	0.116	0.105	1	other
ANKRD13A	0.156261	-0.119809	0.103	0.114	1	other
TXNDC9	0.156261	0.12903	0.127	0.116	1	other
SDE2	0.156379	-0.169909	0.141	0.153	1	other
SMC3	0.156636	0.132657	0.233	0.22	1	other
C14orf119	0.156637	0.153751	0.113	0.103	1	other
BCAT1	0.156776	0.142566	0.101	0.09	1	other
PRH1	0.15702	0.10964	0.161	0.148	1	other
MCRIP1	0.158333	-0.107474	0.148	0.161	1	other
HIBCH	0.158785	0.136609	0.178	0.166	1	other
NTAN1	0.158857	0.13416	0.165	0.153	1	other
PPA1	0.159368	-0.106332	0.142	0.155	1	other
CDK11A	0.159733	-0.101159	0.204	0.219	1	other
TNKS	0.159739	0.12578	0.168	0.155	1	other
POM121	0.160171	0.155359	0.182	0.17	1	other
CNOT4	0.16031	-0.110109	0.183	0.197	1	other
PBXIP1	0.16094	-0.135801	0.156	0.168	1	other
GNS	0.16112	0.160946	0.112	0.101	1	other
GAB3	0.161327	-0.109261	0.137	0.149	1	other
SUMF2	0.161484	-0.104352	0.264	0.277	1	other
SEC23B	0.161563	0.111641	0.147	0.135	1	other
RCAN3	0.161915	0.135621	0.111	0.1	1	other
CBFB	0.162911	-0.121287	0.143	0.155	1	other
SUDS3	0.163257	0.181629	0.123	0.113	1	other
ELP5	0.163354	-0.11769	0.137	0.149	1	other
MGME1	0.163906	0.143811	0.129	0.118	1	other
ACTR6	0.164135	0.138508	0.127	0.116	1	other
TMX2	0.164295	-0.101478	0.164	0.176	1	other
TRADD	0.164526	0.170193	0.166	0.156	1	other
USP39	0.164579	0.156503	0.121	0.111	1	other
SNAPIN	0.164606	0.12558	0.167	0.155	1	other
AL513493.1	0.164869	0.141022	0.213	0.2	1	other
EDEM2	0.165056	0.180729	0.119	0.109	1	other
DLGAP4	0.165085	0.104803	0.135	0.123	1	other
TBC1D15	0.165402	-0.109102	0.114	0.125	1	other
SMIM15	0.165412	0.142702	0.146	0.135	1	other
TMEM35B	0.165616	-0.120661	0.214	0.226	1	other
ERAP2	0.165831	-0.122246	0.122	0.135	1	other
NAMPT	0.167015	-0.131414	0.143	0.154	1	other
NUB1	0.167286	0.102096	0.289	0.275	1	other
DERL2	0.16798	0.125551	0.18	0.168	1	other
AR	0.168843	0.122169	0.122	0.11	1	other
HPCAL1	0.169222	-0.127101	0.143	0.155	1	other
KPNA2	0.169423	-0.140455	0.111	0.121	1	other
SPG11	0.169634	0.116561	0.194	0.181	1	other
CKAP2	0.170231	0.153936	0.151	0.14	1	other
VPS8	0.170781	0.117761	0.108	0.097	1	other
RRP36	0.171317	0.104326	0.127	0.115	1	other
PPARA	0.171654	-0.110192	0.168	0.18	1	other
SLC35E2B	0.171854	0.100256	0.133	0.122	1	other
RABGEF1	0.172003	-0.106554	0.159	0.172	1	other
RPL26L1	0.172886	-0.130161	0.135	0.145	1	other
PRRC2B	0.173389	-0.115166	0.243	0.254	1	other
HEBP1	0.173573	0.136686	0.123	0.112	1	other
SCYL3	0.174125	0.146685	0.122	0.111	1	other
CEP290	0.174476	-0.143633	0.094	0.104	1	other
RPAIN	0.175171	-0.101522	0.238	0.251	1	other
RIF1	0.176136	-0.127679	0.127	0.138	1	other
IPO9	0.177039	-0.172245	0.095	0.105	1	other
MRPL15	0.177584	-0.140137	0.103	0.113	1	other
OSBPL1A	0.177596	0.199895	0.111	0.101	1	other
CPSF2	0.178171	0.115542	0.105	0.095	1	other
PANK2	0.17836	-0.125256	0.118	0.129	1	other
BECN1	0.178552	0.103096	0.187	0.174	1	other
TIMM23	0.178637	0.141371	0.14	0.129	1	other
JPX	0.179158	0.126308	0.206	0.194	1	other
DYNLT1	0.179882	-0.128112	0.157	0.169	1	other
NOL8	0.179894	0.120091	0.156	0.144	1	other
RNF111	0.180294	-0.147578	0.15	0.161	1	other
PI4KB	0.18038	-0.130978	0.116	0.126	1	other
PDHB	0.180491	0.109011	0.176	0.162	1	other
POLR2J3	0.180905	-0.124402	0.155	0.166	1	other
NGDN	0.18112	-0.115288	0.174	0.186	1	other
EP400	0.181227	-0.145681	0.187	0.198	1	other
RAPGEF6	0.181504	-0.139582	0.144	0.156	1	other
NDUFA8	0.181555	0.139142	0.164	0.153	1	other
ZRSR2	0.182327	0.154379	0.122	0.111	1	other
MRE11	0.182425	0.129429	0.176	0.165	1	other
GIHCG	0.182535	-0.189277	0.156	0.166	1	other
SRD5A3	0.184541	0.116495	0.125	0.114	1	other
SEMA3C	0.184846	0.137377	0.188	0.178	1	other
NBPF11	0.184944	0.157909	0.102	0.093	1	other
GUCY1A1	0.18505	0.150997	0.153	0.142	1	other
EFCAB2	0.185708	0.112287	0.22	0.208	1	other
MAML3	0.18584	-0.100965	0.227	0.239	1	other
CRYBG3	0.185944	0.109483	0.217	0.205	1	other
HSPA4	0.185949	0.127419	0.139	0.128	1	other
TFAM	0.186162	0.142626	0.231	0.222	1	other
ICAM3	0.186397	-0.112014	0.168	0.18	1	other
GPALPP1	0.18781	0.189778	0.104	0.095	1	other
BOD1L1	0.188315	0.100853	0.269	0.257	1	other
LSG1	0.188352	0.16868	0.115	0.105	1	other
MYB	0.189283	0.153913	0.158	0.147	1	other
SMAP1	0.189286	0.100309	0.23	0.217	1	other
DPY30	0.189996	0.123906	0.149	0.138	1	other
TTLL5	0.190239	-0.192296	0.101	0.111	1	other
GOPC	0.191039	-0.13499	0.159	0.17	1	other
LINC01724	0.191605	0.112668	0.108	0.098	1	other
NCLN	0.191695	0.115114	0.151	0.14	1	other
INSIG1	0.191704	0.130761	0.124	0.113	1	other
SPG21	0.19187	-0.106583	0.224	0.236	1	other
WWP1	0.19322	0.182505	0.11	0.101	1	other
DNAJC19	0.193329	-0.111167	0.222	0.234	1	other
SLC4A7	0.193799	0.119342	0.182	0.171	1	other
GBE1	0.19396	-0.162572	0.09	0.1	1	other
NUP210	0.194011	-0.103913	0.257	0.27	1	other
METAP1	0.194092	0.100088	0.101	0.091	1	other
APTX	0.194158	-0.134206	0.117	0.127	1	other
PLAUR	0.195467	-0.132783	0.099	0.109	1	other
ECI1	0.195502	0.147311	0.156	0.145	1	other
MAP7D1	0.195571	-0.104099	0.192	0.204	1	other
SZRD1	0.195596	-0.136555	0.125	0.135	1	other
UTP18	0.195646	-0.13855	0.126	0.136	1	other
TENT4A	0.195824	-0.114597	0.103	0.113	1	other
AC068282.1	0.196024	-0.105141	0.174	0.187	1	other
METTL9	0.196342	-0.100211	0.233	0.244	1	other
MIOS	0.196361	-0.161189	0.101	0.11	1	other
ZBTB11	0.196579	-0.118806	0.097	0.107	1	other
MAPK8IP3	0.197237	0.12132	0.158	0.147	1	other
ZBTB33	0.197515	0.106172	0.153	0.142	1	other
SSRP1	0.198692	-0.121111	0.187	0.197	1	other
NDUFS1	0.198848	0.117657	0.104	0.094	1	other
TMEM50B	0.198859	0.103834	0.204	0.193	1	other
MIER1	0.19957	-0.133091	0.237	0.246	1	other
HMGXB3	0.199865	-0.124115	0.11	0.12	1	other
GPS1	0.200504	0.109536	0.179	0.167	1	other
SYVN1	0.200968	-0.171155	0.113	0.123	1	other
RPS6KA2	0.202514	-0.100611	0.187	0.199	1	other
WHAMM	0.20278	0.110617	0.148	0.138	1	other
MTR	0.203389	-0.121109	0.154	0.166	1	other
ABHD10	0.203683	0.105864	0.132	0.121	1	other
SEPHS2	0.204717	0.127711	0.149	0.138	1	other
FASTKD2	0.204775	-0.119992	0.113	0.123	1	other
HPRT1	0.205046	-0.137938	0.109	0.119	1	other
ZNF217	0.205207	0.123867	0.193	0.182	1	other
BCAS2	0.205219	-0.134477	0.179	0.19	1	other
MAT2A	0.205259	-0.110636	0.21	0.222	1	other
CREBRF	0.205437	-0.112332	0.166	0.178	1	other
IARS2	0.205548	0.14236	0.137	0.126	1	other
C7orf31	0.205591	0.122055	0.119	0.109	1	other
MFSD11	0.205997	0.118655	0.149	0.139	1	other
TIGAR	0.206253	0.147016	0.101	0.092	1	other
MRPL9	0.206467	-0.138178	0.139	0.149	1	other
GALT	0.206942	-0.227852	0.106	0.114	1	other
AP3M1	0.207055	-0.153742	0.12	0.13	1	other
CHIC2	0.207409	-0.101502	0.169	0.182	1	other
ATIC	0.207478	-0.105543	0.152	0.164	1	other
HIKESHI	0.208307	0.107124	0.2	0.188	1	other
CCDC112	0.208526	-0.152844	0.126	0.137	1	other
CCNT1	0.209044	-0.109207	0.155	0.165	1	other
ENTPD7	0.209118	-0.17159	0.095	0.104	1	other
ANXA5	0.209663	0.108979	0.189	0.18	1	other
NDUFS2	0.210215	0.102618	0.274	0.262	1	other
ARL8B	0.210736	0.103203	0.212	0.202	1	other
CDIPT	0.21088	0.111111	0.144	0.134	1	other
STAM2	0.210943	0.260051	0.105	0.097	1	other
PAFAH1B3	0.211279	-0.144811	0.096	0.105	1	other
CEP57	0.211369	0.115298	0.257	0.248	1	other
MED4	0.211465	0.108231	0.207	0.194	1	other
GCSH	0.211574	0.124374	0.133	0.123	1	other
C2CD5	0.211576	0.109758	0.125	0.115	1	other
LSM12	0.212	-0.105773	0.192	0.204	1	other
HECTD4	0.212468	0.123493	0.178	0.166	1	other
BRD8	0.2127	-0.113136	0.093	0.102	1	other
CCR5AS	0.212985	-0.101593	0.199	0.209	1	other
MRPL40	0.213249	0.104541	0.189	0.176	1	other
RSBN1	0.213325	-0.143878	0.152	0.162	1	other
UGGT1	0.213388	0.145988	0.114	0.104	1	other
LCNL1	0.21355	-0.118507	0.126	0.137	1	other
DELE1	0.213924	-0.10921	0.133	0.143	1	other
RASAL3	0.214235	-0.123381	0.113	0.123	1	other
CINP	0.215046	-0.149529	0.095	0.104	1	other
SS18L2	0.215305	0.155635	0.171	0.161	1	other
TMEM192	0.215679	-0.172555	0.096	0.104	1	other
WDR77	0.217585	-0.163456	0.095	0.103	1	other
CHORDC1	0.217605	-0.160326	0.094	0.102	1	other
SNHG12	0.217626	-0.143405	0.105	0.114	1	other
AHSA1	0.217752	0.139062	0.166	0.156	1	other
FMNL1	0.217895	-0.101411	0.188	0.2	1	other
SLC39A3	0.218045	-0.124121	0.145	0.156	1	other
HACL1	0.218577	-0.137032	0.094	0.103	1	other
PSMA3-AS1	0.218919	-0.11898	0.146	0.156	1	other
PPP1CC	0.21909	0.10064	0.217	0.204	1	other
ERLIN2	0.219508	0.141881	0.111	0.102	1	other
APC	0.219769	-0.121469	0.128	0.138	1	other
ECD	0.220095	-0.110818	0.157	0.168	1	other
PRIM2	0.220162	-0.127086	0.143	0.154	1	other
MAPKAPK5-AS1	0.220431	-0.151719	0.165	0.174	1	other
RABL6	0.220514	-0.101132	0.257	0.269	1	other
RAD23B	0.221475	-0.113797	0.173	0.182	1	other
EMC2	0.222687	0.141631	0.115	0.107	1	other
NUP153	0.222979	-0.149765	0.102	0.111	1	other
ZXDC	0.223496	0.10993	0.144	0.133	1	other
UGP2	0.224078	0.1105	0.184	0.173	1	other
CLPX	0.224101	-0.100415	0.181	0.192	1	other
BICD2	0.224791	0.124949	0.16	0.15	1	other
MRPS18C	0.225707	0.107661	0.228	0.217	1	other
CWC25	0.226173	-0.131111	0.152	0.161	1	other
NOL12	0.22668	-0.152854	0.096	0.105	1	other
LGALS9	0.227426	-0.16236	0.155	0.164	1	other
MTMR10	0.228081	0.168	0.133	0.124	1	other
CASD1	0.228404	0.11627	0.136	0.126	1	other
PEX11B	0.229632	0.11462	0.118	0.109	1	other
POLDIP3	0.233128	-0.129254	0.116	0.126	1	other
MCPH1	0.233822	0.105453	0.177	0.166	1	other
CRTC2	0.234151	-0.105042	0.143	0.154	1	other
CSPP1	0.235088	-0.100844	0.129	0.138	1	other
TOM1	0.235615	-0.119973	0.156	0.166	1	other
PACS1	0.236368	0.128533	0.149	0.14	1	other
PEX16	0.236922	0.113641	0.141	0.131	1	other
RPUSD3	0.237426	0.146639	0.107	0.099	1	other
STAU2	0.237532	-0.140366	0.119	0.129	1	other
LATS1	0.237543	-0.131231	0.162	0.172	1	other
KRCC1	0.237544	0.103779	0.192	0.181	1	other
RPRD2	0.237861	-0.131339	0.166	0.175	1	other
FER	0.238805	0.137828	0.137	0.128	1	other
SLC12A2	0.239101	-0.156874	0.136	0.145	1	other
TMEM9B	0.239457	-0.11672	0.163	0.173	1	other
CIAO1	0.241056	-0.104426	0.178	0.189	1	other
MRPS7	0.24133	-0.104563	0.196	0.206	1	other
TRIM27	0.24152	-0.11639	0.131	0.141	1	other
MMRN1	0.241589	0.130878	0.115	0.106	1	other
METTL15	0.242378	0.125393	0.127	0.117	1	other
PTK7	0.243227	0.132956	0.135	0.126	1	other
TMED7	0.243627	-0.10235	0.151	0.162	1	other
FAM193A	0.244763	-0.181945	0.095	0.103	1	other
CKS1B	0.244921	0.154517	0.111	0.102	1	other
TPGS2	0.245806	0.122226	0.142	0.133	1	other
TXNDC11	0.245894	-0.173664	0.125	0.134	1	other
PTPRM	0.246697	0.100057	0.18	0.17	1	other
ZFPL1	0.247046	-0.158164	0.099	0.108	1	other
GRAMD1A	0.248369	0.118691	0.116	0.107	1	other
RABGGTB	0.248644	-0.107157	0.162	0.17	1	other
NEK9	0.248743	0.108496	0.152	0.142	1	other
SMG5	0.248923	-0.14104	0.099	0.107	1	other
IMMT	0.250205	0.104143	0.162	0.152	1	other
HCFC1R1	0.251746	0.100205	0.12	0.111	1	other
DDX49	0.252146	-0.102779	0.095	0.103	1	other
AP1S1	0.252891	0.17527	0.107	0.099	1	other
RNF141	0.254392	-0.133979	0.106	0.114	1	other
ATG4B	0.254568	-0.10573	0.153	0.163	1	other
GABPB1-AS1	0.255536	-0.115807	0.201	0.211	1	other
BRD3	0.255802	-0.119167	0.139	0.148	1	other
HIPK3	0.256643	0.145165	0.138	0.13	1	other
INTS8	0.257063	-0.108382	0.114	0.123	1	other
CISD2	0.257745	0.121004	0.221	0.212	1	other
IGHJ2P	0.259007	0.10264	0.216	0.207	1	other
EHBP1	0.260288	0.110758	0.117	0.108	1	other
GTPBP4	0.260449	0.102234	0.119	0.109	1	other
AUH	0.261178	0.117564	0.101	0.093	1	other
MAP3K4	0.262367	-0.119061	0.103	0.111	1	other
MRPS30	0.263732	-0.117373	0.127	0.136	1	other
EML4	0.264326	-0.105421	0.295	0.303	1	other
HDDC3	0.265054	0.15055	0.115	0.107	1	other
PIGC	0.265858	0.130366	0.122	0.114	1	other
STX12	0.266387	-0.149833	0.122	0.13	1	other
MEX3C	0.267316	-0.150903	0.096	0.103	1	other
TMEM173	0.268371	-0.151496	0.112	0.12	1	other
G2E3	0.268546	0.125404	0.124	0.115	1	other
AHCTF1	0.269658	-0.125477	0.092	0.1	1	other
DNAJC10	0.270757	-0.115047	0.15	0.159	1	other
RFX7	0.270786	-0.11851	0.144	0.151	1	other
MRPS14	0.271188	0.113796	0.119	0.111	1	other
MFSD14B	0.272626	0.113723	0.15	0.141	1	other
SLC39A4	0.274081	-0.126061	0.13	0.138	1	other
PDCD2	0.274727	-0.11143	0.25	0.258	1	other
NBEA	0.27507	-0.11724	0.094	0.102	1	other
DRG2	0.276299	0.119286	0.109	0.101	1	other
TPD52L2	0.277689	0.119267	0.109	0.101	1	other
RHOT2	0.277726	-0.102323	0.147	0.158	1	other
FBXO28	0.27777	0.104841	0.112	0.103	1	other
DYNC1LI1	0.278957	0.109702	0.151	0.142	1	other
SMIM30	0.279153	0.146649	0.125	0.117	1	other
ELP4	0.279854	0.103785	0.161	0.151	1	other
ZNF277	0.280323	-0.102153	0.097	0.105	1	other
SCCPDH	0.280954	-0.114897	0.103	0.111	1	other
BTG3	0.281092	-0.108265	0.105	0.113	1	other
FAM136A	0.281441	-0.105389	0.137	0.146	1	other
PCBD1	0.281547	0.133781	0.109	0.101	1	other
EDRF1	0.282758	-0.109758	0.172	0.182	1	other
CCNG2	0.284442	-0.116063	0.096	0.103	1	other
TMEM126B	0.285131	-0.135784	0.117	0.125	1	other
GLYR1	0.286259	0.116347	0.149	0.14	1	other
CALU	0.288218	0.102367	0.13	0.121	1	other
GCLC	0.288224	-0.128949	0.099	0.106	1	other
WDR41	0.288691	0.10611	0.167	0.158	1	other
MECP2	0.288839	-0.109053	0.112	0.121	1	other
EEF1E1	0.290404	0.107609	0.131	0.123	1	other
DCAF12	0.29152	0.10433	0.145	0.137	1	other
TRAPPC4	0.291634	0.103753	0.11	0.102	1	other
FBXO38	0.291657	-0.134743	0.092	0.1	1	other
CTR9	0.291718	0.114952	0.174	0.166	1	other
TNFSF13	0.293429	0.115443	0.17	0.161	1	other
ASH2L	0.294099	0.152103	0.105	0.098	1	other
ORC4	0.294331	-0.110871	0.099	0.106	1	other
UBE4A	0.295168	-0.100386	0.152	0.161	1	other
FMC1	0.296288	0.137308	0.14	0.131	1	other
TPP2	0.296327	-0.102267	0.166	0.174	1	other
SPHK1	0.296754	-0.161921	0.097	0.104	1	other
EDEM1	0.297533	-0.101645	0.161	0.171	1	other
AFG3L2	0.298649	0.115276	0.145	0.137	1	other
POLR2H	0.298947	-0.115597	0.131	0.139	1	other
DCTN6	0.299566	0.10623	0.116	0.108	1	other
POLR2F	0.300086	0.102416	0.26	0.25	1	other
DENND6A	0.300469	-0.149412	0.095	0.102	1	other
GMPR2	0.300623	-0.105332	0.113	0.12	1	other
FAM207A	0.304381	-0.107851	0.114	0.121	1	other
DPM1	0.304567	-0.109278	0.135	0.143	1	other
RDH11	0.304947	0.127092	0.103	0.096	1	other
IFT52	0.305934	0.101228	0.122	0.114	1	other
FOXO3	0.313256	-0.105955	0.113	0.121	1	other
CASP8AP2	0.313478	-0.115536	0.1	0.107	1	other
NKG7	0.315413	-0.109782	0.117	0.125	1	other
AP1B1	0.315875	0.10995	0.144	0.136	1	other
ZNF394	0.31599	0.140844	0.171	0.163	1	other
ADGRB3	0.316203	0.101641	0.138	0.13	1	other
CCNL2	0.317312	-0.105557	0.148	0.156	1	other
MAPKAP1	0.318609	-0.106192	0.199	0.207	1	other
CTDSP2	0.319238	-0.115067	0.138	0.146	1	other
CZIB	0.319249	-0.103353	0.127	0.135	1	other
NOC2L	0.319287	-0.11761	0.111	0.119	1	other
ATP1A1	0.319651	0.102167	0.181	0.174	1	other
TSC22D1	0.32025	-0.101128	0.128	0.136	1	other
ZDHHC6	0.320425	0.120718	0.121	0.113	1	other
FHIT	0.320786	0.118843	0.192	0.183	1	other
ZNF622	0.321127	-0.109063	0.114	0.121	1	other
GCFC2	0.321187	0.103887	0.114	0.106	1	other
TRIM52-AS1	0.321793	0.145594	0.115	0.108	1	other
OSGEP	0.321903	-0.119344	0.151	0.16	1	other
PHF5A	0.324463	-0.107813	0.14	0.147	1	other
TBPL1	0.325898	0.121008	0.139	0.131	1	other
MED1	0.326017	-0.106614	0.099	0.107	1	other
TCTA	0.326488	0.103	0.115	0.107	1	other
PLEC	0.326553	0.10262	0.136	0.128	1	other
RAB11FIP2	0.327878	-0.10822	0.11	0.118	1	other
ESYT1	0.328511	0.190276	0.113	0.107	1	other
SLC35F1	0.329154	-0.120392	0.127	0.135	1	other
ZBED5	0.330208	-0.118844	0.119	0.127	1	other
ZNF609	0.330362	0.106208	0.138	0.131	1	other
NOP14	0.332321	0.10232	0.122	0.114	1	other
PXMP2	0.333314	0.147557	0.115	0.109	1	other
BSCL2	0.333575	-0.108663	0.1	0.107	1	other
MOGS	0.335068	-0.107094	0.137	0.144	1	other
EIF2B3	0.33611	-0.121869	0.123	0.13	1	other
ZNF91	0.337182	-0.101688	0.119	0.126	1	other
RALGAPA2	0.337854	-0.120859	0.187	0.194	1	other
LRRC47	0.338452	0.122158	0.109	0.102	1	other
LZTFL1	0.338668	0.121047	0.127	0.12	1	other
FBP1	0.339813	0.105218	0.125	0.118	1	other
SENP2	0.340472	-0.177007	0.116	0.123	1	other
AP1G2	0.340674	-0.102808	0.154	0.161	1	other
APIP	0.340894	0.1213	0.153	0.145	1	other
PHACTR2	0.341808	0.100549	0.108	0.101	1	other
CDK12	0.343271	-0.127697	0.174	0.181	1	other
NAAA	0.344449	0.113869	0.177	0.169	1	other
CYREN	0.344758	0.115479	0.115	0.108	1	other
PTK2B	0.344936	-0.141127	0.111	0.118	1	other
AL050309.1	0.345857	0.11615	0.144	0.137	1	other
BUD31	0.352217	0.119482	0.22	0.211	1	other
BORCS8	0.354171	0.106693	0.122	0.114	1	other
OSTM1	0.355843	0.132661	0.108	0.102	1	other
UQCC3	0.357349	0.107168	0.125	0.118	1	other
AEBP2	0.358007	-0.104946	0.146	0.153	1	other
SOGA1	0.359661	-0.120985	0.1	0.107	1	other
GATD3B	0.362022	0.131659	0.143	0.136	1	other
TIFAB	0.362276	0.112924	0.153	0.147	1	other
CXXC1	0.363081	-0.155227	0.097	0.103	1	other
CRIM1	0.368378	0.118575	0.147	0.141	1	other
ARHGAP5	0.372869	-0.103729	0.209	0.216	1	other
ISG20L2	0.374572	-0.121146	0.122	0.128	1	other
C1GALT1	0.375098	0.10253	0.197	0.191	1	other
KLHL6	0.380195	0.107236	0.137	0.13	1	other
SUGP2	0.38036	-0.128433	0.109	0.116	1	other
CLIP1	0.382605	0.109533	0.12	0.113	1	other
DCAF11	0.383785	0.121397	0.126	0.119	1	other
CFAP410	0.385257	-0.111642	0.158	0.165	1	other
TSTA3	0.38759	0.118333	0.143	0.136	1	other
OSER1	0.388333	-0.126849	0.147	0.153	1	other
AKAP10	0.394269	-0.134491	0.096	0.102	1	other
MCCC2	0.394591	0.115694	0.118	0.112	1	other
FAM3A	0.395736	-0.108915	0.117	0.123	1	other
MED14	0.399872	-0.102987	0.104	0.111	1	other
PABPC4	0.400543	-0.100921	0.165	0.17	1	other
RAB28	0.400571	0.129832	0.109	0.104	1	other
GRIPAP1	0.400596	-0.105687	0.097	0.102	1	other
RMND5A	0.401956	-0.131282	0.108	0.114	1	other
WDSUB1	0.403459	0.104011	0.114	0.107	1	other
SERPINB8	0.405055	0.106401	0.12	0.114	1	other
VBP1	0.408277	0.106313	0.173	0.167	1	other
CEP68	0.409301	0.104236	0.153	0.146	1	other
NUP62	0.411539	0.110269	0.137	0.131	1	other
TUG1	0.412179	-0.126808	0.111	0.117	1	other
WDR45B	0.416077	0.1035	0.117	0.111	1	other
DDX1	0.422275	0.131259	0.135	0.13	1	other
LRP10	0.423118	0.100115	0.16	0.154	1	other
GALNT3	0.423135	0.123317	0.111	0.106	1	other
NUP54	0.425057	0.12893	0.138	0.132	1	other
MTX1	0.426643	0.118662	0.119	0.113	1	other
GANC	0.427834	0.117464	0.103	0.097	1	other
FARS2	0.434945	-0.101199	0.14	0.146	1	other
CEACAM21	0.438157	0.103139	0.103	0.097	1	other
ACBD5	0.442606	0.126866	0.124	0.119	1	other
PAM16	0.442609	-0.115663	0.155	0.161	1	other
DISC1	0.444163	-0.145801	0.126	0.131	1	other
NUDT4	0.445324	-0.123808	0.128	0.132	1	other
ANAPC1	0.449316	0.112637	0.122	0.117	1	other
MICU1	0.458526	0.112965	0.174	0.169	1	other
ACTR1A	0.463926	0.129585	0.137	0.132	1	other
METTL16	0.464829	-0.142482	0.118	0.123	1	other
TCF4-AS1	0.46757	-0.113128	0.095	0.1	1	other
JAGN1	0.478371	0.110728	0.151	0.145	1	other
MRPL27	0.48015	0.102536	0.134	0.128	1	other
POLR2M	0.481065	0.100836	0.106	0.101	1	other
RSAD1	0.492295	-0.126025	0.104	0.108	1	other
LRRC59	0.495397	0.10161	0.152	0.147	1	other
RRAGA	0.498732	0.113606	0.107	0.103	1	other
SELENOO	0.504884	-0.111191	0.106	0.111	1	other
ALDH16A1	0.519649	-0.103677	0.099	0.103	1	other
EXOC5	0.526554	0.12361	0.118	0.114	1	other
SRFBP1	0.53469	-0.100241	0.145	0.15	1	other
PUM3	0.536062	-0.106547	0.161	0.164	1	other
UNC45A	0.543787	0.107716	0.108	0.104	1	other
SRBD1	0.550734	-0.110083	0.132	0.137	1	other
AL390957.1	0.553137	0.117638	0.137	0.132	1	other
THOC3	0.565056	0.133202	0.111	0.107	1	other
ABT1	0.577425	0.105701	0.112	0.107	1	other
GLB1	0.578506	-0.121878	0.104	0.107	1	other
KDM5B	0.582489	-0.102238	0.118	0.122	1	other
PAF1	0.589689	-0.109487	0.098	0.101	1	other
AC103591.3	0.6101	-0.1002	0.098	0.101	1	other
DNAJC13	0.668785	-0.100378	0.119	0.121	1	other
WASF1	0.685943	-0.106377	0.101	0.103	1	other
AKT3	0.69595	0.101889	0.124	0.122	1	other
VAMP3	0.732129	0.109726	0.116	0.114	1	other
ELP6	0.743123	0.107486	0.125	0.124	1	other
PLXDC2	0.775486	0.141834	0.108	0.106	1	other
INTS9	0.777893	0.122317	0.121	0.119	1	other
PLEKHD1	0.787063	0.100578	0.098	0.102	1	other
SHQ1	0.874378	-0.110352	0.111	0.111	1	other
ITGAL	0.891805	-0.100902	0.134	0.133	1	other
RPS26	5.16289e-31	0.198397	0.99	0.974	1.88967e-26	Dendritic Cell
AC004448.2	5.95906e-20	-0.991672	0.182	0.317	2.18108e-15	Dendritic Cell
RPS4Y1	2.35257e-16	-0.334209	0.654	0.833	8.61064e-12	Dendritic Cell
CXCR4	6.09103e-16	-0.448709	0.468	0.591	2.22938e-11	Dendritic Cell
FOSB	7.57019e-16	-0.322642	0.666	0.765	2.77076e-11	Dendritic Cell
DUSP1	4.69408e-12	-0.146593	0.919	0.945	1.71808e-07	Dendritic Cell
HLA-DQB1	2.0752e-11	0.145513	0.96	0.935	7.59546e-07	Dendritic Cell
AREG	5.35676e-11	-0.763794	0.178	0.268	1.96063e-06	Dendritic Cell
ARL4C	3.92433e-10	-0.341854	0.492	0.587	1.43634e-05	Dendritic Cell
DDX3Y	6.57773e-10	-0.544387	0.224	0.32	2.40751e-05	Dendritic Cell
NR4A2	1.2761e-09	-0.329781	0.511	0.603	4.67065e-05	Dendritic Cell
JUNB	1.44046e-09	-0.130857	0.927	0.956	5.27225e-05	Dendritic Cell
NAMPT	1.74223e-09	-0.245761	0.639	0.731	6.37675e-05	Dendritic Cell
RGS1	2.95675e-09	-0.613205	0.214	0.299	0.00010822	Dendritic Cell
MAP3K8	1.01291e-08	-0.308081	0.497	0.589	0.000370737	Dendritic Cell
IL1B	4.27845e-08	-0.405971	0.37	0.453	0.00156596	Dendritic Cell
RILPL2	6.81985e-08	-0.253123	0.574	0.633	0.00249613	Dendritic Cell
RBFOX2	9.14382e-08	0.176027	0.809	0.737	0.00334673	Dendritic Cell
DDIT4	1.99456e-07	-0.386122	0.341	0.429	0.00730027	Dendritic Cell
ZFP36	2.18511e-07	-0.116915	0.91	0.921	0.00799771	Dendritic Cell
TSC22D3	2.19397e-07	-0.177007	0.712	0.763	0.00803015	Dendritic Cell
RGS2	2.23177e-07	-0.270349	0.538	0.617	0.00816849	Dendritic Cell
AC020916.1	2.95167e-07	-0.377207	0.356	0.442	0.0108034	Dendritic Cell
MCL1	1.04162e-06	-0.172686	0.747	0.801	0.0381244	Dendritic Cell
PPP1R15A	1.19318e-06	-0.225644	0.616	0.683	0.0436714	Dendritic Cell
ETV3	1.26479e-06	-0.509799	0.152	0.219	0.0462924	Dendritic Cell
ZNF331	1.62143e-06	-0.431325	0.193	0.269	0.0593461	Dendritic Cell
PER1	2.59471e-06	-0.342866	0.327	0.398	0.0949689	Dendritic Cell
TMEM176B	5.23954e-06	-0.790817	0.083	0.133	0.191772	Dendritic Cell
DUSP2	5.39499e-06	-0.444314	0.251	0.322	0.197462	Dendritic Cell
CDKN1A	9.34248e-06	-0.36225	0.324	0.392	0.341944	Dendritic Cell
ZFP36L2	9.91834e-06	-0.113894	0.814	0.832	0.363021	Dendritic Cell
YBX3	1.5373e-05	-0.24852	0.49	0.544	0.562668	Dendritic Cell
IRS2	1.62131e-05	-0.606955	0.098	0.149	0.593417	Dendritic Cell
NR4A3	1.75362e-05	-0.419096	0.162	0.228	0.641843	Dendritic Cell
BHLHE40	1.82623e-05	-0.330196	0.309	0.379	0.668418	Dendritic Cell
GABARAPL1	2.93547e-05	-0.493918	0.159	0.213	1	Dendritic Cell
MTMR6	3.35186e-05	-0.450033	0.156	0.216	1	Dendritic Cell
CTSC	3.55825e-05	0.258518	0.479	0.411	1	Dendritic Cell
HNRNPA3	4.89078e-05	-0.167943	0.64	0.699	1	Dendritic Cell
DUSP22	4.89894e-05	0.366225	0.275	0.209	1	Dendritic Cell
NFKBIA	5.24437e-05	-0.154896	0.751	0.782	1	Dendritic Cell
HLA-DQA2	5.48791e-05	-0.347664	0.257	0.324	1	Dendritic Cell
LGALS2	5.92457e-05	0.13164	0.798	0.759	1	Dendritic Cell
CALHM6	7.4096e-05	-0.274617	0.336	0.404	1	Dendritic Cell
ABRACL	7.76596e-05	0.192496	0.577	0.519	1	Dendritic Cell
PDE4B	8.24887e-05	-0.352012	0.216	0.277	1	Dendritic Cell
EREG	8.56618e-05	-0.426481	0.14	0.194	1	Dendritic Cell
CXCL8	0.000105306	-0.536011	0.123	0.171	1	Dendritic Cell
SCO2	0.000112463	-0.40388	0.173	0.227	1	Dendritic Cell
ARL4A	0.00011746	-0.3571	0.19	0.25	1	Dendritic Cell
MXD1	0.000159995	-0.386057	0.229	0.281	1	Dendritic Cell
KDM3A	0.000172462	-0.615328	0.067	0.106	1	Dendritic Cell
IFITM3	0.000173082	-0.278902	0.354	0.422	1	Dendritic Cell
NUP98	0.000193069	-0.345754	0.217	0.274	1	Dendritic Cell
TRAPPC5	0.000205532	0.131672	0.777	0.725	1	Dendritic Cell
LINC01578	0.000228686	0.173427	0.617	0.557	1	Dendritic Cell
SFPQ	0.000234755	-0.159104	0.603	0.646	1	Dendritic Cell
BX284668.5	0.000331255	-0.455801	0.135	0.181	1	Dendritic Cell
DYRK4	0.0004017	0.55768	0.1	0.065	1	Dendritic Cell
EVI2B	0.000421903	0.146494	0.619	0.59	1	Dendritic Cell
GRASP	0.000437356	-0.416805	0.207	0.253	1	Dendritic Cell
NUP58	0.000476354	-0.336891	0.223	0.277	1	Dendritic Cell
NAP1L4	0.000493263	0.345869	0.251	0.201	1	Dendritic Cell
SYTL3	0.000507621	-0.349629	0.201	0.251	1	Dendritic Cell
BRI3	0.00052166	0.147185	0.673	0.629	1	Dendritic Cell
NR4A1	0.000539778	-0.324317	0.253	0.311	1	Dendritic Cell
IL18	0.000594478	0.320987	0.317	0.264	1	Dendritic Cell
AC044849.1	0.000658047	-0.517794	0.094	0.133	1	Dendritic Cell
SERTAD1	0.000662914	-0.404162	0.171	0.218	1	Dendritic Cell
AC010894.3	0.000675474	0.342489	0.276	0.228	1	Dendritic Cell
SNHG15	0.000683729	-0.340047	0.193	0.243	1	Dendritic Cell
[truncated: 8,711 more rows]

## Sheet: S3
Table S3. Differences analysis results of scRNA in spaceflight cohort
gene	p_val	avg_log2FoldChange	pct.1	pct.2	p_val_adj	cell type
PF4	0	0.269197	0.183	0.002	0	B Cell
PPBP	0	0.417471	0.263	0.005	0	B Cell
RPL41	0	-1.96713	0.394	0.976	0	B Cell
LYZ	0	0.603567	0.457	0.035	0	B Cell
PLCG2	0	2.18215	0.998	0.892	0	B Cell
RPS11	1.34992e-293	-1.80503	0.364	0.961	4.1309e-289	B Cell
RPS27	1.17569e-292	-1.80071	0.419	0.974	3.59774e-288	B Cell
RPS18	2.92149e-292	-1.88066	0.306	0.946	8.94005e-288	B Cell
RPL13	1.159e-290	-1.80896	0.439	0.978	3.54666e-286	B Cell
RPL13A	2.81217e-290	-1.79514	0.457	0.975	8.60553e-286	B Cell
RPL10	2.22132e-286	-1.79438	0.361	0.955	6.79747e-282	B Cell
RPL28	6.51361e-283	-1.76936	0.272	0.934	1.99323e-278	B Cell
RPL30	1.53969e-278	-1.69301	0.283	0.938	4.7116e-274	B Cell
RPLP2	1.48833e-273	-1.65653	0.367	0.953	4.55443e-269	B Cell
RPLP1	1.51752e-272	-1.72439	0.485	0.965	4.64376e-268	B Cell
RPS12	2.01164e-272	-1.70669	0.282	0.941	6.15582e-268	B Cell
RPS16	4.27204e-271	-1.65292	0.26	0.913	1.30729e-266	B Cell
RPS27A	6.18958e-269	-1.60281	0.408	0.953	1.89407e-264	B Cell
RPS14	2.72369e-268	-1.66792	0.25	0.915	8.33476e-264	B Cell
RPL11	1.98148e-262	-1.57708	0.375	0.933	6.06354e-258	B Cell
RPS19	4.36785e-262	-1.59933	0.277	0.914	1.33661e-257	B Cell
RPS2	1.04041e-261	-1.62762	0.444	0.947	3.18377e-257	B Cell
MTRNR2L12	2.18708e-259	2.15452	0.997	0.73	6.69268e-255	B Cell
RPL18A	1.36764e-257	-1.55895	0.233	0.908	4.18512e-253	B Cell
RPL19	6.48967e-251	-1.52586	0.282	0.916	1.9859e-246	B Cell
RPL27A	6.28965e-250	-1.50502	0.257	0.895	1.9247e-245	B Cell
RPL34	1.37197e-246	-1.50967	0.365	0.931	4.19838e-242	B Cell
HIST1H1E	1.33847e-245	0.68931	0.556	0.104	4.09585e-241	B Cell
RPS15	1.17767e-244	-1.48807	0.241	0.889	3.60378e-240	B Cell
RPL39	7.24472e-243	-1.48108	0.231	0.887	2.21696e-238	B Cell
RPS29	7.93433e-243	-1.47486	0.391	0.934	2.42798e-238	B Cell
RPL37A	1.11997e-242	-1.49007	0.312	0.916	3.42721e-238	B Cell
RPS23	1.10982e-241	-1.47314	0.296	0.915	3.39616e-237	B Cell
RPS28	4.73971e-241	-1.49301	0.301	0.898	1.4504e-236	B Cell
RPS3	2.1485e-240	-1.4728	0.243	0.874	6.57461e-236	B Cell
RPL18	5.65301e-240	-1.4587	0.252	0.882	1.72988e-235	B Cell
FAU	4.35718e-238	-1.42853	0.266	0.885	1.33334e-233	B Cell
RPS15A	1.04954e-224	-1.38859	0.279	0.892	3.2117e-220	B Cell
RPL21	7.14704e-223	-1.3508	0.357	0.909	2.18707e-218	B Cell
B2M	3.13189e-220	-1.26541	0.967	0.994	9.58388e-216	B Cell
RPL3	1.16479e-217	-1.38381	0.342	0.887	3.56438e-213	B Cell
EEF1A1	4.4384e-215	-1.28981	0.606	0.964	1.3582e-210	B Cell
RPL32	1.99363e-213	-1.29844	0.279	0.88	6.10069e-209	B Cell
VCAN	7.84415e-213	0.554514	0.235	0.016	2.40039e-208	B Cell
RPL23A	1.74587e-210	-1.30104	0.287	0.883	5.34255e-206	B Cell
RPL37	1.40335e-209	-1.30872	0.302	0.883	4.29438e-205	B Cell
RPS20	5.25092e-209	-1.29527	0.274	0.862	1.60683e-204	B Cell
RPS21	1.45568e-208	-1.32776	0.272	0.855	4.45454e-204	B Cell
RPS6	4.91419e-203	-1.25902	0.37	0.89	1.50379e-198	B Cell
RPS25	8.97422e-203	-1.24222	0.254	0.857	2.7462e-198	B Cell
RPL9	1.9202e-201	-1.25248	0.263	0.845	5.876e-197	B Cell
RPS8	6.29893e-201	-1.25116	0.304	0.882	1.92754e-196	B Cell
RPS17	7.54705e-199	-1.25938	0.225	0.82	2.30947e-194	B Cell
RPS4X	6.885e-196	-1.33641	0.206	0.81	2.10688e-191	B Cell
MT-CO3	4.94603e-193	-1.09683	0.978	1	1.51353e-188	B Cell
RPS3A	1.8218e-192	-1.20075	0.306	0.863	5.57488e-188	B Cell
RPS5	1.16124e-191	-1.22421	0.154	0.774	3.55352e-187	B Cell
RPS9	1.20962e-190	-1.21083	0.216	0.801	3.70155e-186	B Cell
RPS13	1.8401e-190	-1.21539	0.22	0.818	5.63088e-186	B Cell
RPL17	1.13444e-187	-1.1923	0.302	0.854	3.47149e-183	B Cell
MARCH1	7.95535e-185	1.27183	0.946	0.644	2.43442e-180	B Cell
RPL35A	1.45833e-181	-1.17359	0.25	0.818	4.46262e-177	B Cell
RPL23	3.82506e-181	-1.16384	0.235	0.814	1.17051e-176	B Cell
RPL26	3.39434e-178	-1.12665	0.268	0.839	1.0387e-173	B Cell
RPL15	1.07157e-175	-1.14565	0.233	0.792	3.27911e-171	B Cell
S100A9	3.14998e-174	0.347112	0.271	0.031	9.63926e-170	B Cell
RPL8	1.72963e-168	-1.09334	0.208	0.774	5.29285e-164	B Cell
TPT1	3.08898e-168	-1.115	0.307	0.837	9.4526e-164	B Cell
RPL7A	1.1713e-167	-1.10709	0.2	0.763	3.58428e-163	B Cell
RPS26	4.21147e-167	-1.16217	0.231	0.775	1.28875e-162	B Cell
STX7	1.48309e-166	0.983795	0.891	0.468	4.53839e-162	B Cell
RPL29	3.10434e-166	-1.08863	0.167	0.745	9.49959e-162	B Cell
HLA-B	9.06321e-166	-1.05838	0.677	0.933	2.77343e-161	B Cell
RPL36	1.29009e-164	-1.10232	0.198	0.757	3.9478e-160	B Cell
RPS7	2.00455e-164	-1.09511	0.2	0.763	6.13414e-160	B Cell
RPL12	1.75965e-162	-1.05818	0.202	0.767	5.38471e-158	B Cell
RPSA	4.32895e-160	-1.07724	0.294	0.791	1.3247e-155	B Cell
RPS24	1.03041e-159	-1.0544	0.279	0.806	3.15317e-155	B Cell
RPL10A	7.81972e-157	-1.05772	0.249	0.777	2.39291e-152	B Cell
MBNL1	9.81179e-150	0.936608	0.987	0.909	3.00251e-145	B Cell
MT-ND3	6.19131e-147	-0.97239	0.978	1	1.8946e-142	B Cell
UBA52	1.40614e-145	-1.00069	0.181	0.714	4.30291e-141	B Cell
RIPOR2	4.33947e-143	0.906807	0.978	0.855	1.32792e-138	B Cell
EIF1	1.38525e-141	-0.976569	0.383	0.815	4.23901e-137	B Cell
RPL7	1.0211e-133	-0.938165	0.208	0.714	3.12466e-129	B Cell
MTRNR2L8	4.26644e-133	0.677142	0.694	0.259	1.30557e-128	B Cell
RPL36A	3.43777e-132	-0.962061	0.219	0.718	1.05199e-127	B Cell
RPL31	5.3034e-131	-0.920039	0.249	0.747	1.62289e-126	B Cell
RPL27	1.7494e-130	-0.912433	0.157	0.67	5.35333e-126	B Cell
MT-CO2	4.13566e-130	-0.867589	0.976	1	1.26555e-125	B Cell
RPL14	2.64791e-129	-0.936059	0.231	0.73	8.10286e-125	B Cell
RPL38	5.33121e-129	-0.913767	0.202	0.704	1.6314e-124	B Cell
TMSB4X	9.16917e-127	-0.957744	0.622	0.884	2.80586e-122	B Cell
CD74	4.18458e-124	-0.870562	0.969	0.977	1.28052e-119	B Cell
HLA-C	5.59051e-124	-0.957202	0.42	0.801	1.71075e-119	B Cell
RPL35	5.1388e-123	-0.891545	0.175	0.67	1.57252e-118	B Cell
RPL5	2.87367e-119	-0.851514	0.323	0.766	8.79373e-115	B Cell
HLA-DRA	4.19613e-118	-1.00101	0.83	0.913	1.28406e-113	B Cell
BANK1	7.49698e-118	0.773411	0.987	0.968	2.29415e-113	B Cell
TMSB10	1.14334e-115	-0.917843	0.391	0.79	3.49874e-111	B Cell
TPD52	1.97602e-113	0.818865	0.8	0.434	6.04683e-109	B Cell
BLNK	1.44908e-112	0.633414	0.617	0.24	4.43432e-108	B Cell
RPL24	2.65051e-112	-0.814252	0.209	0.677	8.11083e-108	B Cell
FCRL1	2.88538e-111	0.906018	0.943	0.76	8.82955e-107	B Cell
CD79A	8.34265e-110	-0.920323	0.496	0.805	2.55293e-105	B Cell
MEF2C	5.07079e-106	1.00043	0.948	0.787	1.55171e-101	B Cell
MT-ND1	1.0358e-104	-0.80519	0.934	0.998	3.16964e-100	B Cell
PTMA	1.12874e-103	-0.839739	0.666	0.887	3.45407e-99	B Cell
FLI1	3.20973e-103	0.714944	0.767	0.397	9.82208e-99	B Cell
AFF3	8.80804e-102	0.78572	0.98	0.958	2.69535e-97	B Cell
MT-CYB	3.19868e-101	-0.803362	0.948	0.999	9.78827e-97	B Cell
RPLP0	5.37235e-101	-0.793595	0.187	0.625	1.64399e-96	B Cell
EEF1G	1.98575e-100	-0.799243	0.2	0.633	6.07658e-96	B Cell
BCL11A	8.18578e-100	0.801559	0.795	0.459	2.50493e-95	B Cell
RACK1	8.32203e-100	-0.777937	0.2	0.637	2.54662e-95	B Cell
MT-ATP6	1.1633e-96	-0.71863	0.984	0.999	3.5598e-92	B Cell
LINC02397	1.18816e-93	0.549662	0.485	0.169	3.63589e-89	B Cell
RPL6	6.87566e-93	-0.733227	0.298	0.7	2.10402e-88	B Cell
HLA-A	2.29751e-92	-0.826378	0.501	0.794	7.03061e-88	B Cell
WASHC4	3.7034e-91	0.581137	0.772	0.408	1.13328e-86	B Cell
RALGPS2	7.27779e-91	0.798742	0.975	0.892	2.22708e-86	B Cell
EEF1B2	8.23004e-91	-0.71971	0.153	0.575	2.51847e-86	B Cell
HDAC9	2.55257e-89	1.0395	0.855	0.605	7.81111e-85	B Cell
PAX5	4.08106e-89	0.723257	0.893	0.6	1.24884e-84	B Cell
CIITA	2.20283e-88	0.541965	0.627	0.278	6.74089e-84	B Cell
DLEU2	3.34339e-85	0.745553	0.769	0.458	1.02311e-80	B Cell
JAZF1	1.62043e-84	0.822201	0.809	0.521	4.95869e-80	B Cell
ZCCHC7	5.66734e-83	0.819161	0.954	0.812	1.73426e-78	B Cell
ARHGAP15	1.96148e-82	0.59161	0.998	0.983	6.00232e-78	B Cell
RCSD1	2.79047e-82	0.654971	0.827	0.523	8.53912e-78	B Cell
BIRC3	2.92248e-82	0.709948	0.754	0.429	8.94308e-78	B Cell
MEF2C-AS2	3.3879e-81	0.430132	0.369	0.112	1.03673e-76	B Cell
ZBTB20	5.74629e-81	0.679335	0.986	0.911	1.75842e-76	B Cell
ARHGAP24	7.90614e-81	0.928659	0.907	0.801	2.41936e-76	B Cell
RPL22	4.49601e-79	-0.663766	0.203	0.599	1.37582e-74	B Cell
BTLA	6.42139e-78	0.565407	0.529	0.223	1.96501e-73	B Cell
MS4A1	3.55261e-75	0.626679	0.939	0.749	1.08714e-70	B Cell
NACA	3.82949e-75	-0.623978	0.184	0.567	1.17186e-70	B Cell
NOTCH2	5.82633e-73	0.522453	0.611	0.293	1.78292e-68	B Cell
FCRL2	7.50999e-72	0.550412	0.611	0.297	2.29813e-67	B Cell
ANKRD44	3.53048e-70	0.522203	0.991	0.951	1.08036e-65	B Cell
CPED1	3.63118e-70	0.617437	0.449	0.182	1.11118e-65	B Cell
FCRL5	5.31747e-70	0.594832	0.572	0.273	1.6272e-65	B Cell
GSAP	1.46231e-69	0.529066	0.712	0.383	4.47482e-65	B Cell
SYK	4.14075e-69	0.611328	0.742	0.431	1.26711e-64	B Cell
RPS10	9.74239e-68	-0.581259	0.126	0.487	2.98127e-63	B Cell
CXCR4	1.05958e-67	-0.735622	0.509	0.751	3.24243e-63	B Cell
PFN1	1.49743e-67	-0.63038	0.159	0.51	4.58228e-63	B Cell
BMP2K	2.64319e-67	0.750023	0.754	0.471	8.08842e-63	B Cell
STRBP	7.30479e-67	0.594912	0.847	0.58	2.23534e-62	B Cell
BTG1	4.98366e-66	-0.645537	0.786	0.898	1.52505e-61	B Cell
CYBB	2.09027e-65	0.466866	0.572	0.272	6.39644e-61	B Cell
H3F3B	2.19062e-65	-0.650935	0.376	0.678	6.70352e-61	B Cell
ST8SIA4	6.41494e-65	0.556336	0.513	0.234	1.96304e-60	B Cell
LYST	9.58488e-65	0.658831	0.787	0.506	2.93307e-60	B Cell
PIK3AP1	1.0938e-63	0.436784	0.479	0.203	3.34712e-59	B Cell
ARRDC3	6.18473e-63	0.331402	0.357	0.124	1.89259e-58	B Cell
ZNF318	3.23736e-62	0.380253	0.381	0.14	9.90665e-58	B Cell
VPS13C	5.62227e-62	0.498948	0.909	0.697	1.72047e-57	B Cell
EBF1	8.53589e-62	0.711715	0.917	0.77	2.61207e-57	B Cell
COX4I1	1.38232e-61	-0.540061	0.121	0.456	4.23002e-57	B Cell
LTB	2.09937e-61	-0.717577	0.351	0.636	6.42428e-57	B Cell
USP6NL	6.28108e-61	0.574576	0.72	0.429	1.92207e-56	B Cell
GRK3	7.84663e-61	0.598327	0.737	0.451	2.40115e-56	B Cell
RASA1	1.45196e-60	0.473281	0.592	0.299	4.44313e-56	B Cell
TOMM7	1.69284e-60	-0.544832	0.121	0.453	5.18025e-56	B Cell
PDE7A	1.50335e-59	0.593162	0.92	0.77	4.60041e-55	B Cell
IRF2	7.81601e-59	0.281161	0.312	0.101	2.39178e-54	B Cell
MTSS1	1.26528e-58	0.68939	0.816	0.593	3.87188e-54	B Cell
LIX1	3.03337e-58	0.403755	0.299	0.099	9.28242e-54	B Cell
WDFY4	3.5341e-58	0.531884	0.85	0.627	1.08147e-53	B Cell
UBC	1.1943e-57	-0.568348	0.17	0.486	3.65469e-53	B Cell
ATP8B1	1.33882e-57	0.440636	0.49	0.219	4.09693e-53	B Cell
DMXL1	2.23623e-57	0.500304	0.737	0.448	6.84309e-53	B Cell
TMLHE-AS1	2.5322e-57	0.32206	0.271	0.082	7.7488e-53	B Cell
HMBOX1	3.73541e-57	0.461214	0.557	0.276	1.14307e-52	B Cell
ZEB2	5.88405e-57	0.723799	0.665	0.401	1.80058e-52	B Cell
TAPT1-AS1	8.61868e-57	0.43218	0.321	0.113	2.6374e-52	B Cell
SETX	2.65861e-56	0.466197	0.65	0.367	8.13562e-52	B Cell
MGAT5	5.62464e-56	0.610261	0.915	0.76	1.7212e-51	B Cell
BLK	1.45976e-55	0.579629	0.819	0.566	4.46702e-51	B Cell
HPS3	1.61054e-55	0.250364	0.247	0.071	4.9284e-51	B Cell
MYCBP2	2.36537e-55	0.474443	0.948	0.842	7.23828e-51	B Cell
RPL4	6.50236e-55	-0.527266	0.263	0.57	1.98979e-50	B Cell
SLAMF6	7.20662e-55	0.302745	0.283	0.091	2.2053e-50	B Cell
TRIM5	1.96908e-54	0.344583	0.395	0.158	6.02558e-50	B Cell
KMO	3.34941e-54	0.392718	0.376	0.15	1.02495e-49	B Cell
IGKC	8.93184e-54	-1.94957	0.575	0.69	2.73323e-49	B Cell
KHDRBS2	1.54291e-53	0.838145	0.753	0.554	4.72146e-49	B Cell
FCHSD2	1.00059e-52	0.517158	0.972	0.864	3.06192e-48	B Cell
MT-ND4	2.81795e-52	-0.48696	0.962	1	8.62321e-48	B Cell
AC079793.1	7.51978e-52	0.552101	0.852	0.648	2.30113e-47	B Cell
ATG4C	1.41984e-51	0.335704	0.315	0.113	4.34486e-47	B Cell
CNTRL	2.52457e-51	0.481645	0.661	0.392	7.72543e-47	B Cell
EEF1D	2.62589e-51	-0.481389	0.142	0.445	8.0355e-47	B Cell
IKZF1	4.82499e-51	0.573249	0.8	0.571	1.4765e-46	B Cell
OSBPL10	1.03681e-50	0.623221	0.877	0.685	3.17275e-46	B Cell
NETO1	1.75454e-50	0.427208	0.279	0.095	5.36908e-46	B Cell
CYBA	2.71366e-50	-0.564546	0.408	0.662	8.30408e-46	B Cell
BACH2	4.46654e-50	0.792933	0.95	0.916	1.3668e-45	B Cell
DNAJC10	1.06566e-49	0.405332	0.515	0.258	3.26103e-45	B Cell
BTK	1.22523e-49	0.302068	0.34	0.13	3.74931e-45	B Cell
MT-ND2	1.70921e-49	-0.503603	0.943	0.998	5.23036e-45	B Cell
TRAK2	1.86317e-49	0.359028	0.346	0.136	5.70148e-45	B Cell
CD52	1.87548e-49	-0.58798	0.457	0.688	5.73917e-45	B Cell
RASGRP3	2.37185e-49	0.43757	0.438	0.199	7.25809e-45	B Cell
ITPR1	3.77186e-49	0.563007	0.882	0.708	1.15423e-44	B Cell
TNFAIP8	4.65612e-49	0.572978	0.757	0.514	1.42482e-44	B Cell
AIDA	6.59841e-49	0.324651	0.351	0.139	2.01918e-44	B Cell
PTK2B	8.13502e-49	0.461299	0.6	0.341	2.4894e-44	B Cell
PFDN5	1.25657e-48	-0.458938	0.134	0.426	3.84524e-44	B Cell
C1orf112	2.17718e-48	0.305297	0.312	0.115	6.66239e-44	B Cell
ST6GAL1	3.31496e-48	0.503123	0.874	0.674	1.01441e-43	B Cell
PPP3CA	4.73055e-48	0.644089	0.896	0.777	1.4476e-43	B Cell
KLHL14	6.27672e-48	0.491455	0.381	0.162	1.92074e-43	B Cell
SLC15A2	7.6594e-48	0.27934	0.296	0.106	2.34385e-43	B Cell
AP002075.1	1.41809e-47	0.529764	0.795	0.579	4.33949e-43	B Cell
MT-CO1	1.52726e-47	-0.481557	0.965	1	4.67356e-43	B Cell
C12orf42	3.15271e-47	0.50139	0.589	0.336	9.6476e-43	B Cell
TRAF5	5.71835e-47	0.37805	0.523	0.269	1.74987e-42	B Cell
TBC1D22A	8.62447e-47	0.490744	0.847	0.649	2.63918e-42	B Cell
HVCN1	8.85337e-47	0.457597	0.561	0.31	2.70922e-42	B Cell
FIG4	1.46411e-46	0.313597	0.361	0.147	4.48033e-42	B Cell
KANSL1L	1.84511e-46	0.372982	0.392	0.171	5.64622e-42	B Cell
CAMK2D	2.53814e-46	0.782765	0.833	0.697	7.76697e-42	B Cell
MTFR1	2.62361e-46	0.390578	0.51	0.26	8.02852e-42	B Cell
AL162253.2	3.77711e-46	0.294585	0.255	0.085	1.15583e-41	B Cell
FAM53B	1.0099e-45	0.353643	0.485	0.237	3.0904e-41	B Cell
GCNT1	1.12882e-45	0.364741	0.263	0.092	3.4543e-41	B Cell
PALM2-AKAP2	1.23348e-45	0.434211	0.602	0.341	3.77458e-41	B Cell
IKZF3	1.38546e-45	0.474274	0.761	0.529	4.23965e-41	B Cell
PABPC1	1.76278e-45	-0.516889	0.545	0.75	5.39428e-41	B Cell
HINT1	1.91705e-45	-0.468502	0.176	0.453	5.86637e-41	B Cell
CFL1	3.10395e-45	-0.489091	0.15	0.426	9.49839e-41	B Cell
PTPRK	5.24864e-45	0.622531	0.554	0.322	1.60614e-40	B Cell
RAB30-DT	6.29358e-45	0.258161	0.261	0.09	1.9259e-40	B Cell
LIMD1	9.12394e-45	0.325714	0.398	0.177	2.79202e-40	B Cell
DOCK2	1.08835e-44	0.452688	0.874	0.68	3.33047e-40	B Cell
RNASEH2B	2.16177e-44	0.453637	0.546	0.306	6.61524e-40	B Cell
SETBP1	2.57894e-44	0.557229	0.769	0.558	7.89183e-40	B Cell
KDM4C	4.40188e-44	0.461517	0.86	0.688	1.34702e-39	B Cell
COL19A1	5.13714e-44	0.67981	0.797	0.609	1.57202e-39	B Cell
PRKCB	5.90029e-44	0.481446	0.973	0.924	1.80555e-39	B Cell
DAPP1	7.01215e-44	0.382498	0.502	0.258	2.14579e-39	B Cell
AC006230.1	7.18711e-44	0.250113	0.213	0.065	2.19933e-39	B Cell
SEL1L3	1.21332e-43	0.529548	0.839	0.673	3.71289e-39	B Cell
UVRAG	1.9093e-43	0.440487	0.917	0.758	5.84265e-39	B Cell
CTSS	2.73663e-43	0.373103	0.624	0.364	8.37435e-39	B Cell
AC087854.1	1.18148e-42	0.321557	0.354	0.153	3.61545e-38	B Cell
ENTPD1-AS1	1.83496e-42	0.433171	0.454	0.228	5.61515e-38	B Cell
ANKUB1	1.93063e-42	0.397834	0.463	0.232	5.90793e-38	B Cell
TTC13	2.28638e-42	0.268183	0.26	0.092	6.99654e-38	B Cell
MAPKAP1	2.31355e-42	0.442602	0.523	0.286	7.0797e-38	B Cell
ALOX5	7.24195e-42	0.355055	0.466	0.233	2.21611e-37	B Cell
TRIO	7.4445e-42	0.503325	0.824	0.626	2.27809e-37	B Cell
CD200	1.99703e-41	0.295708	0.216	0.07	6.1111e-37	B Cell
NEDD9	2.58053e-41	0.438323	0.562	0.327	7.89669e-37	B Cell
PTEN	2.71491e-41	0.472492	0.631	0.405	8.30789e-37	B Cell
CALM1	2.78038e-41	-0.499329	0.235	0.496	8.50824e-37	B Cell
TMEM260	4.88964e-41	0.28943	0.288	0.111	1.49628e-36	B Cell
TRIM22	5.35023e-41	0.361361	0.66	0.396	1.63722e-36	B Cell
ATP10D	5.77825e-41	0.327554	0.369	0.163	1.7682e-36	B Cell
FAM214A	8.21102e-41	0.489925	0.688	0.467	2.51265e-36	B Cell
PCDH9	1.06305e-40	0.898204	0.42	0.214	3.25305e-36	B Cell
UTRN	1.44109e-40	0.490755	0.931	0.852	4.40988e-36	B Cell
AP3B1	2.60777e-40	0.49789	0.762	0.544	7.98002e-36	B Cell
DNAJC13	3.40567e-40	0.259281	0.296	0.116	1.04217e-35	B Cell
SNX10	4.62387e-40	0.352033	0.4	0.188	1.41495e-35	B Cell
BTF3	5.07021e-40	-0.39818	0.123	0.383	1.55153e-35	B Cell
HSD17B4	6.68384e-40	0.319841	0.276	0.106	2.04532e-35	B Cell
ACTB	9.67759e-40	-0.529601	0.565	0.741	2.96144e-35	B Cell
LAMC1	1.01308e-39	0.27021	0.206	0.066	3.10012e-35	B Cell
FTX	1.08685e-39	0.484499	0.833	0.646	3.32588e-35	B Cell
TAPT1	1.94609e-39	0.496958	0.594	0.371	5.95522e-35	B Cell
VAV3-AS1	2.00154e-39	0.262742	0.203	0.065	6.12492e-35	B Cell
ARID5B	2.97028e-39	0.602433	0.805	0.63	9.08934e-35	B Cell
ITGA4	5.31904e-39	0.463091	0.814	0.613	1.62768e-34	B Cell
DIP2B	5.34838e-39	0.397555	0.691	0.454	1.63666e-34	B Cell
AC245297.3	5.4264e-39	0.279406	0.359	0.16	1.66053e-34	B Cell
CCNH	7.99649e-39	0.440465	0.586	0.357	2.447e-34	B Cell
RB1	8.62814e-39	0.500921	0.803	0.601	2.6403e-34	B Cell
H3F3A	9.34666e-39	-0.487715	0.535	0.717	2.86017e-34	B Cell
AFF1	1.03651e-38	0.464921	0.617	0.383	3.17184e-34	B Cell
DOCK11	1.24084e-38	0.376708	0.691	0.451	3.7971e-34	B Cell
ETS1	1.40479e-38	0.46316	0.617	0.39	4.2988e-34	B Cell
LDAH	1.95375e-38	0.27595	0.238	0.085	5.97866e-34	B Cell
HEATR5B	1.99323e-38	0.363502	0.504	0.271	6.09947e-34	B Cell
FGD2	2.43618e-38	0.251111	0.317	0.132	7.45494e-34	B Cell
EFCAB13	2.81296e-38	0.329836	0.34	0.15	8.60794e-34	B Cell
TBC1D5	2.94782e-38	0.477547	0.934	0.806	9.02063e-34	B Cell
JUNB	3.00257e-38	-0.4561	0.128	0.376	9.18817e-34	B Cell
KCNH8	3.34581e-38	0.516961	0.381	0.185	1.02385e-33	B Cell
MAP3K1	4.27557e-38	0.400815	0.868	0.67	1.30837e-33	B Cell
MOB3B	5.43404e-38	0.364326	0.359	0.164	1.66287e-33	B Cell
DSE	5.83984e-38	0.280447	0.255	0.095	1.78705e-33	B Cell
AC027097.2	7.06768e-38	0.396866	0.498	0.269	2.16278e-33	B Cell
RELCH	7.38612e-38	0.341825	0.512	0.28	2.26023e-33	B Cell
ARHGAP17	1.21599e-37	0.365674	0.561	0.324	3.72105e-33	B Cell
TRIM38	1.68823e-37	0.306506	0.517	0.281	5.16615e-33	B Cell
CEPT1	2.4854e-37	0.362398	0.458	0.246	7.60557e-33	B Cell
PIP5K1B	4.85764e-37	0.459682	0.51	0.29	1.48649e-32	B Cell
ZNF638	5.19353e-37	0.379655	0.676	0.433	1.58927e-32	B Cell
LPAR6	8.19524e-37	0.266897	0.269	0.106	2.50783e-32	B Cell
DGKD	8.87001e-37	0.374392	0.683	0.45	2.71431e-32	B Cell
MBNL3	1.2649e-36	0.326126	0.293	0.121	3.87071e-32	B Cell
CARMIL1	1.51529e-36	0.560145	0.43	0.231	4.63694e-32	B Cell
VAV3	2.09669e-36	0.532254	0.739	0.531	6.41609e-32	B Cell
DIPK1A	2.16646e-36	0.461932	0.565	0.346	6.62959e-32	B Cell
CNKSR2	2.18846e-36	0.38607	0.427	0.22	6.69691e-32	B Cell
LMBRD1	2.25147e-36	0.420442	0.827	0.609	6.88974e-32	B Cell
SKAP2	2.27846e-36	0.454937	0.561	0.341	6.97232e-32	B Cell
AC120193.1	2.78554e-36	0.448408	0.808	0.611	8.52402e-32	B Cell
CELF2	2.82003e-36	0.402765	0.923	0.767	8.62958e-32	B Cell
DRAM2	3.67392e-36	0.320434	0.42	0.215	1.12426e-31	B Cell
COX7C	4.66143e-36	-0.389932	0.153	0.395	1.42644e-31	B Cell
MEF2A	6.73606e-36	0.468045	0.824	0.639	2.0613e-31	B Cell
MYCBP2-AS1	6.77316e-36	0.355239	0.528	0.302	2.07265e-31	B Cell
ARHGAP12	9.68999e-36	0.312014	0.422	0.211	2.96523e-31	B Cell
ATM	9.84682e-36	0.392826	0.863	0.664	3.01323e-31	B Cell
SEMA4B	1.53371e-35	0.277471	0.367	0.171	4.69331e-31	B Cell
SNHG14	1.67135e-35	0.410728	0.592	0.376	5.11449e-31	B Cell
BBX	2.0261e-35	0.446211	0.83	0.65	6.20007e-31	B Cell
PHKB	2.55341e-35	0.419795	0.696	0.476	7.81369e-31	B Cell
RPL36AL	2.76161e-35	-0.386827	0.11	0.345	8.4508e-31	B Cell
STAP1	2.78208e-35	0.335765	0.477	0.262	8.51343e-31	B Cell
TMLHE	2.85815e-35	0.317351	0.317	0.14	8.74622e-31	B Cell
JAK2	6.67397e-35	0.362171	0.438	0.23	2.0423e-30	B Cell
DDX17	7.46536e-35	0.348372	0.872	0.719	2.28448e-30	B Cell
LRBA	8.00312e-35	0.396204	0.928	0.803	2.44903e-30	B Cell
TPK1	8.09553e-35	0.454954	0.592	0.379	2.47731e-30	B Cell
UBE2E2	9.77883e-35	0.551251	0.792	0.638	2.99242e-30	B Cell
ADARB1	1.31762e-34	0.349352	0.441	0.229	4.03204e-30	B Cell
RHBDD1	1.39789e-34	0.432474	0.602	0.386	4.27769e-30	B Cell
FCMR	1.619e-34	0.330493	0.548	0.317	4.95429e-30	B Cell
CD47	3.12202e-34	0.352441	0.702	0.473	9.55368e-30	B Cell
SLC16A7	3.57919e-34	0.416579	0.477	0.276	1.09527e-29	B Cell
METTL15	3.6174e-34	0.434809	0.447	0.245	1.10696e-29	B Cell
LRRK2	4.40945e-34	0.402164	0.373	0.185	1.34933e-29	B Cell
MEF2C-AS1	4.47963e-34	0.548153	0.427	0.233	1.37081e-29	B Cell
RPRD1A	5.46832e-34	0.303455	0.394	0.196	1.67336e-29	B Cell
ADK	7.55162e-34	0.542597	0.929	0.862	2.31087e-29	B Cell
CD83	7.59257e-34	-0.555361	0.567	0.735	2.3234e-29	B Cell
SLC12A6	7.89969e-34	0.353514	0.515	0.296	2.41739e-29	B Cell
PIBF1	8.37389e-34	0.397976	0.535	0.322	2.56249e-29	B Cell
CD69	9.47263e-34	-0.540382	0.283	0.52	2.89872e-29	B Cell
KCNQ1OT1	9.49418e-34	0.290094	0.252	0.1	2.90531e-29	B Cell
RERE	1.22488e-33	0.422303	0.839	0.673	3.74825e-29	B Cell
MDFIC	1.5003e-33	0.431134	0.417	0.228	4.59108e-29	B Cell
RUNX1	1.56209e-33	0.450681	0.679	0.472	4.78016e-29	B Cell
SP100	1.6763e-33	0.380482	0.917	0.812	5.12963e-29	B Cell
SNX2	2.29437e-33	0.373825	0.795	0.599	7.02099e-29	B Cell
CNR2	3.95118e-33	0.303069	0.367	0.179	1.2091e-28	B Cell
GTF2I	4.3785e-33	0.300272	0.611	0.375	1.33987e-28	B Cell
SESN1	6.10487e-33	0.335977	0.324	0.152	1.86815e-28	B Cell
IGHM	6.42186e-33	-1.03981	0.762	0.754	1.96515e-28	B Cell
RESF1	7.30471e-33	0.387669	0.657	0.444	2.23531e-28	B Cell
MCTP2	8.63888e-33	0.426984	0.652	0.436	2.64358e-28	B Cell
ZDHHC21	1.32979e-32	0.369586	0.482	0.277	4.06929e-28	B Cell
ECHDC1	1.42111e-32	0.251178	0.302	0.134	4.34873e-28	B Cell
THRB	1.99519e-32	0.337332	0.203	0.074	6.10548e-28	B Cell
C11orf65	2.69566e-32	0.255489	0.283	0.123	8.249e-28	B Cell
ADAM19	3.35455e-32	0.39398	0.773	0.567	1.02653e-27	B Cell
ERP44	3.39371e-32	0.343763	0.466	0.265	1.03851e-27	B Cell
SLC39A10	4.09512e-32	0.412525	0.452	0.26	1.25315e-27	B Cell
P2RX5	5.49327e-32	0.325509	0.512	0.302	1.681e-27	B Cell
UBB	6.04418e-32	-0.342945	0.098	0.318	1.84958e-27	B Cell
TAOK1	6.78636e-32	0.294736	0.411	0.213	2.07669e-27	B Cell
SLC9A7	9.06237e-32	0.362937	0.617	0.395	2.77318e-27	B Cell
LY86	1.02791e-31	0.339635	0.378	0.196	3.14551e-27	B Cell
AC053513.1	1.04946e-31	0.290853	0.345	0.167	3.21146e-27	B Cell
E2F5	1.35921e-31	0.253004	0.315	0.143	4.15931e-27	B Cell
LIX1-AS1	1.38803e-31	0.860936	0.591	0.43	4.24752e-27	B Cell
SP110	1.65811e-31	0.393264	0.661	0.453	5.07399e-27	B Cell
MFSD4B	1.77715e-31	0.31839	0.394	0.203	5.43825e-27	B Cell
MTMR10	2.06844e-31	0.277907	0.378	0.19	6.32963e-27	B Cell
TMEM154	2.34187e-31	0.320314	0.521	0.307	7.16637e-27	B Cell
CDK14	2.54027e-31	0.49241	0.841	0.718	7.77347e-27	B Cell
ENTPD1	2.88806e-31	0.299416	0.34	0.163	8.83776e-27	B Cell
WDR27	3.58519e-31	0.308786	0.318	0.148	1.0971e-26	B Cell
COBLL1	6.79679e-31	0.516414	0.817	0.677	2.07989e-26	B Cell
HLA-DPA1	9.06868e-31	-0.481275	0.493	0.661	2.77511e-26	B Cell
MICAL3	9.39211e-31	0.332438	0.594	0.373	2.87408e-26	B Cell
SMC6	9.45896e-31	0.379894	0.543	0.338	2.89454e-26	B Cell
NCK2	9.56968e-31	0.407575	0.635	0.434	2.92842e-26	B Cell
NFKBIA	1.0814e-30	-0.425536	0.145	0.364	3.30919e-26	B Cell
PRKACB	1.71956e-30	0.38031	0.556	0.346	5.26203e-26	B Cell
LARGE1	2.32858e-30	0.637786	0.676	0.504	7.1257e-26	B Cell
IFI16	2.67988e-30	0.340126	0.54	0.332	8.20071e-26	B Cell
MFN1	2.94655e-30	0.268673	0.395	0.206	9.01674e-26	B Cell
TTN	3.86095e-30	0.446714	0.49	0.295	1.18149e-25	B Cell
SIPA1L3	3.90805e-30	0.356644	0.797	0.591	1.1959e-25	B Cell
AUTS2	4.0214e-30	0.583169	0.764	0.633	1.23059e-25	B Cell
DOCK8	5.95574e-30	0.374675	0.893	0.772	1.82252e-25	B Cell
XKR6	7.79316e-30	0.375817	0.531	0.326	2.38479e-25	B Cell
TRIP11	8.771e-30	0.256699	0.294	0.134	2.68401e-25	B Cell
RFX3	9.81597e-30	0.456074	0.735	0.561	3.00379e-25	B Cell
CEP170	1.11279e-29	0.308814	0.414	0.225	3.40524e-25	B Cell
PIK3C3	1.36803e-29	0.277966	0.392	0.206	4.1863e-25	B Cell
RUBCNL	1.42333e-29	0.365	0.677	0.474	4.35554e-25	B Cell
ASXL2	1.82743e-29	0.272712	0.348	0.172	5.59211e-25	B Cell
ATXN10	1.8682e-29	0.35888	0.42	0.237	5.71689e-25	B Cell
SGCE	2.99571e-29	0.264962	0.291	0.134	9.16717e-25	B Cell
ELOVL5	3.48674e-29	0.37345	0.739	0.548	1.06698e-24	B Cell
ABCB4	5.50962e-29	0.295771	0.339	0.167	1.686e-24	B Cell
LRCH1	6.27331e-29	0.334715	0.539	0.333	1.91969e-24	B Cell
SENP7	7.0076e-29	0.331284	0.561	0.355	2.1444e-24	B Cell
CCM2	9.63065e-29	0.329915	0.433	0.241	2.94707e-24	B Cell
AC025164.1	1.04693e-28	0.251531	0.307	0.145	3.2037e-24	B Cell
ADAM28	1.05809e-28	0.406178	0.855	0.7	3.23787e-24	B Cell
FCRL3	1.23983e-28	0.328815	0.285	0.133	3.794e-24	B Cell
VTI1A	1.68509e-28	0.405743	0.712	0.53	5.15656e-24	B Cell
CCND3	1.82473e-28	0.355784	0.751	0.542	5.58385e-24	B Cell
DMTF1	2.02889e-28	0.289257	0.531	0.325	6.2086e-24	B Cell
SETD5	2.3489e-28	0.326556	0.494	0.298	7.18788e-24	B Cell
EIF4G3	2.43572e-28	0.358357	0.706	0.499	7.45355e-24	B Cell
ANKRD36	2.48826e-28	0.272304	0.37	0.193	7.61433e-24	B Cell
TRAPPC8	2.91408e-28	0.294609	0.381	0.203	8.91739e-24	B Cell
VPS13B	3.42816e-28	0.359559	0.882	0.732	1.04905e-23	B Cell
PPM1K	3.47625e-28	0.293444	0.466	0.269	1.06377e-23	B Cell
TTC17	3.68055e-28	0.438352	0.696	0.516	1.12629e-23	B Cell
PLCL2	3.69193e-28	0.402635	0.728	0.542	1.12977e-23	B Cell
TRAK1	4.51412e-28	0.34046	0.655	0.442	1.38137e-23	B Cell
SPIDR	7.0098e-28	0.3701	0.688	0.484	2.14507e-23	B Cell
SATB1-AS1	7.51753e-28	0.342334	0.288	0.137	2.30044e-23	B Cell
KLF6	8.42005e-28	-0.459784	0.277	0.477	2.57662e-23	B Cell
SP140	9.6157e-28	0.35023	0.721	0.515	2.9425e-23	B Cell
IL4R	1.02565e-27	0.46316	0.55	0.37	3.13859e-23	B Cell
EIF3K	1.0478e-27	-0.307972	0.096	0.295	3.20638e-23	B Cell
ZNF518A	1.08321e-27	0.269486	0.329	0.164	3.31472e-23	B Cell
CCDC6	1.12962e-27	0.292079	0.384	0.205	3.45674e-23	B Cell
NOP53	1.22314e-27	-0.322989	0.157	0.369	3.74292e-23	B Cell
RABEP1	1.34916e-27	0.32492	0.641	0.428	4.12858e-23	B Cell
PLEKHG1	1.47664e-27	0.39004	0.718	0.535	4.51867e-23	B Cell
ZNF331	1.56194e-27	-0.420487	0.082	0.276	4.77969e-23	B Cell
ARID1B	1.57562e-27	0.356345	0.969	0.881	4.82154e-23	B Cell
APBB1IP	1.62799e-27	0.355477	0.649	0.447	4.98182e-23	B Cell
PHF21A	1.76989e-27	0.380783	0.517	0.327	5.41603e-23	B Cell
GANC	1.84987e-27	0.291701	0.339	0.172	5.6608e-23	B Cell
MTM1	2.09737e-27	0.259145	0.387	0.206	6.41817e-23	B Cell
SUCLG2	2.27873e-27	0.372078	0.611	0.421	6.97313e-23	B Cell
P2RY14	3.03772e-27	0.437926	0.261	0.121	9.29571e-23	B Cell
KMT2A	3.0871e-27	0.282271	0.54	0.331	9.44685e-23	B Cell
TMED8	3.72061e-27	0.25105	0.328	0.163	1.13854e-22	B Cell
TMEM131L	4.0348e-27	0.326218	0.839	0.661	1.23469e-22	B Cell
CD22	4.46047e-27	0.319617	0.688	0.487	1.36495e-22	B Cell
NIBAN3	4.69426e-27	0.348018	0.63	0.442	1.43649e-22	B Cell
ZHX2	4.85857e-27	0.335909	0.704	0.493	1.48677e-22	B Cell
NDUFA13	5.07677e-27	-0.293698	0.083	0.277	1.55354e-22	B Cell
EAF2	7.72881e-27	0.271532	0.276	0.129	2.36509e-22	B Cell
IFT57	1.45637e-26	0.326195	0.413	0.237	4.45665e-22	B Cell
PHC3	2.24375e-26	0.297681	0.71	0.5	6.8661e-22	B Cell
SARAF	2.57335e-26	-0.414851	0.438	0.617	7.8747e-22	B Cell
KYNU	4.09233e-26	0.361499	0.526	0.334	1.25229e-21	B Cell
SPECC1L	4.32007e-26	0.29527	0.406	0.227	1.32198e-21	B Cell
ST6GALNAC3	4.34416e-26	0.613662	0.543	0.385	1.32936e-21	B Cell
TCF4	4.44922e-26	0.361039	0.671	0.464	1.3615e-21	B Cell
FBXL17	5.47746e-26	0.472579	0.717	0.584	1.67616e-21	B Cell
AC005670.3	6.21213e-26	0.262614	0.361	0.19	1.90097e-21	B Cell
DDX21	8.03992e-26	-0.424479	0.272	0.466	2.4603e-21	B Cell
PAPOLA	8.31728e-26	0.29328	0.545	0.355	2.54517e-21	B Cell
CEP192	9.57914e-26	0.289879	0.38	0.21	2.93131e-21	B Cell
ABI1	1.05822e-25	0.287802	0.68	0.462	3.23825e-21	B Cell
PRKCE	1.18167e-25	0.402347	0.827	0.71	3.61604e-21	B Cell
SLC25A6	1.34962e-25	-0.30656	0.142	0.342	4.12996e-21	B Cell
PELI1	1.71016e-25	-0.502374	0.517	0.7	5.23325e-21	B Cell
HSP90AB1	2.22674e-25	-0.37479	0.283	0.479	6.81404e-21	B Cell
AC108879.1	2.63407e-25	0.384683	0.211	0.089	8.06053e-21	B Cell
SNX9	2.92848e-25	-0.543294	0.491	0.647	8.96145e-21	B Cell
SENP6	3.41441e-25	0.350279	0.669	0.497	1.04484e-20	B Cell
TSC22D3	3.96518e-25	-0.406651	0.386	0.561	1.21339e-20	B Cell
NT5DC1	4.281e-25	0.346411	0.4	0.231	1.31003e-20	B Cell
NLK	5.87224e-25	0.345181	0.395	0.224	1.79696e-20	B Cell
MARCH3	7.68263e-25	0.438347	0.506	0.329	2.35096e-20	B Cell
CHD7	8.23859e-25	0.30697	0.671	0.481	2.52109e-20	B Cell
LY86-AS1	9.33744e-25	0.250265	0.194	0.078	2.85735e-20	B Cell
DENND5B	1.05884e-24	0.380199	0.565	0.378	3.24015e-20	B Cell
TBCK	1.22318e-24	0.351176	0.502	0.314	3.74307e-20	B Cell
HLA-DPB1	1.55961e-24	-0.413065	0.641	0.751	4.77256e-20	B Cell
FBXL4	1.69977e-24	0.257776	0.346	0.184	5.20147e-20	B Cell
RBM26	1.85577e-24	0.332505	0.732	0.564	5.67883e-20	B Cell
RAD51B	2.05529e-24	0.492926	0.679	0.528	6.28939e-20	B Cell
FOXP1	2.06474e-24	0.416542	0.92	0.891	6.31831e-20	B Cell
POU2AF1	2.12232e-24	0.253445	0.375	0.207	6.49452e-20	B Cell
RNF13	2.15498e-24	0.33251	0.562	0.38	6.59444e-20	B Cell
FRYL	2.1837e-24	0.307829	0.69	0.496	6.68235e-20	B Cell
MAPK14	2.40786e-24	0.252043	0.389	0.217	7.36828e-20	B Cell
FARS2	2.72488e-24	0.329961	0.531	0.344	8.33839e-20	B Cell
MGA	3.21672e-24	0.26308	0.35	0.189	9.84349e-20	B Cell
NT5C3A	3.85234e-24	0.277398	0.302	0.154	1.17885e-19	B Cell
PXK	3.90217e-24	0.275713	0.369	0.203	1.1941e-19	B Cell
FAM117B	4.97164e-24	0.349087	0.576	0.389	1.52137e-19	B Cell
PPIP5K2	5.66471e-24	0.289177	0.424	0.251	1.73346e-19	B Cell
PHF14	7.11442e-24	0.36153	0.52	0.343	2.17708e-19	B Cell
SERF2	7.95423e-24	-0.323944	0.194	0.385	2.43407e-19	B Cell
ASCC3	9.03288e-24	0.320142	0.619	0.438	2.76415e-19	B Cell
LCOR	1.11444e-23	0.290768	0.581	0.381	3.41031e-19	B Cell
FAM126A	1.14722e-23	0.318616	0.354	0.195	3.51062e-19	B Cell
C22orf34	1.17222e-23	0.311353	0.395	0.229	3.5871e-19	B Cell
NCOA2	1.21666e-23	0.381653	0.704	0.557	3.72311e-19	B Cell
TIAM2	1.45922e-23	0.270387	0.328	0.174	4.46537e-19	B Cell
PPP3CC	1.48851e-23	0.314633	0.647	0.456	4.55499e-19	B Cell
ANGPTL1	1.50554e-23	0.307083	0.551	0.368	4.6071e-19	B Cell
COX6A1	1.87566e-23	-0.255729	0.072	0.245	5.7397e-19	B Cell
AHNAK	1.93601e-23	0.257487	0.476	0.287	5.92439e-19	B Cell
AL050309.1	2.21133e-23	0.379851	0.575	0.393	6.76688e-19	B Cell
C11orf80	2.23102e-23	0.319845	0.391	0.223	6.82714e-19	B Cell
ELMO1	2.26954e-23	0.347329	0.83	0.692	6.94501e-19	B Cell
MIF	2.36513e-23	-0.254137	0.052	0.216	7.23754e-19	B Cell
SNX29	2.82694e-23	0.339784	0.852	0.718	8.65072e-19	B Cell
ADAM10	4.09638e-23	0.326587	0.504	0.326	1.25353e-18	B Cell
LRRC8D	4.25445e-23	0.254841	0.283	0.143	1.3019e-18	B Cell
ANTXR2	4.5476e-23	0.406996	0.546	0.379	1.39161e-18	B Cell
GLCCI1	6.16415e-23	0.413996	0.441	0.272	1.88629e-18	B Cell
MED13L	6.51767e-23	0.343186	0.869	0.731	1.99447e-18	B Cell
CDK13	6.56785e-23	0.330639	0.754	0.557	2.00983e-18	B Cell
NEK7	6.98549e-23	0.343442	0.49	0.322	2.13763e-18	B Cell
VRK2	7.37564e-23	0.284083	0.472	0.298	2.25702e-18	B Cell
TMEM156	7.50039e-23	0.351013	0.633	0.461	2.29519e-18	B Cell
SWAP70	8.9764e-23	0.28533	0.761	0.584	2.74687e-18	B Cell
FILIP1L	9.6543e-23	0.279794	0.298	0.155	2.95431e-18	B Cell
SSR4	9.98722e-23	-0.308617	0.066	0.232	3.05619e-18	B Cell
AP001636.3	1.16524e-22	0.360432	0.321	0.176	3.56575e-18	B Cell
TBC1D9	1.17459e-22	0.356782	0.639	0.461	3.59436e-18	B Cell
DLEU1	1.23362e-22	0.295145	0.362	0.201	3.77501e-18	B Cell
TMEM131	1.33082e-22	0.307148	0.797	0.626	4.07243e-18	B Cell
CHCHD2	1.34987e-22	-0.267082	0.099	0.274	4.13074e-18	B Cell
AKAP13	1.36612e-22	0.315422	0.879	0.771	4.18047e-18	B Cell
TRIM44	1.38794e-22	0.271721	0.479	0.3	4.24723e-18	B Cell
SRBD1	1.48475e-22	0.31765	0.339	0.187	4.54349e-18	B Cell
GALNT10	2.39638e-22	0.281526	0.411	0.244	7.33315e-18	B Cell
MBD5	2.40483e-22	0.404371	0.676	0.515	7.35903e-18	B Cell
MT-ND5	2.44099e-22	-0.29341	0.894	0.987	7.46967e-18	B Cell
LCLAT1	2.48266e-22	0.27277	0.359	0.203	7.5972e-18	B Cell
PAWR	2.48469e-22	0.250655	0.37	0.208	7.60341e-18	B Cell
SMAD2	3.25809e-22	0.259637	0.369	0.208	9.97007e-18	B Cell
RABGAP1L	3.99785e-22	0.383996	0.932	0.87	1.22338e-17	B Cell
ITPR2	4.18002e-22	0.334059	0.742	0.583	1.27913e-17	B Cell
AC023424.3	4.51918e-22	0.259867	0.279	0.144	1.38291e-17	B Cell
ZRANB2	5.61269e-22	0.251779	0.584	0.395	1.71754e-17	B Cell
GIGYF2	6.1739e-22	0.265794	0.441	0.271	1.88927e-17	B Cell
CEP350	6.38584e-22	0.286872	0.535	0.36	1.95413e-17	B Cell
KIAA1328	7.36355e-22	0.368277	0.417	0.257	2.25332e-17	B Cell
AC019197.1	1.01925e-21	0.447729	0.353	0.209	3.11901e-17	B Cell
DIAPH2	1.12797e-21	0.387057	0.581	0.416	3.45171e-17	B Cell
MACROD2	1.16538e-21	0.282355	0.241	0.115	3.56618e-17	B Cell
DDX10	1.21166e-21	0.278015	0.356	0.203	3.70781e-17	B Cell
SSBP2	1.22464e-21	0.437232	0.702	0.565	3.74752e-17	B Cell
WARS2-AS1	1.23073e-21	0.256304	0.25	0.122	3.76617e-17	B Cell
SCFD2	1.32397e-21	0.381831	0.54	0.375	4.05149e-17	B Cell
PPIA	1.46933e-21	-0.333284	0.298	0.474	4.49629e-17	B Cell
SF1	1.6033e-21	-0.34513	0.496	0.633	4.90626e-17	B Cell
MACF1	2.0685e-21	0.290135	0.649	0.461	6.32982e-17	B Cell
PTPRC	2.22525e-21	0.259305	0.992	0.974	6.80947e-17	B Cell
C1GALT1	2.61384e-21	0.282644	0.444	0.277	7.99862e-17	B Cell
S100A4	3.11995e-21	-0.324813	0.143	0.314	9.54737e-17	B Cell
NIN	3.1978e-21	0.293474	0.614	0.439	9.78558e-17	B Cell
TAF15	3.5977e-21	0.272964	0.474	0.303	1.10093e-16	B Cell
SESTD1	4.31743e-21	0.323536	0.553	0.386	1.32118e-16	B Cell
TPR	4.86606e-21	0.259018	0.498	0.323	1.48906e-16	B Cell
MAP4K4	5.79678e-21	0.288316	0.765	0.599	1.77387e-16	B Cell
PLEKHA2	7.45462e-21	0.323159	0.608	0.442	2.28119e-16	B Cell
TTC14	7.47782e-21	0.252593	0.469	0.302	2.28829e-16	B Cell
WDFY2	7.68397e-21	0.297061	0.537	0.361	2.35137e-16	B Cell
AIM2	8.06223e-21	0.269058	0.268	0.139	2.46712e-16	B Cell
ATP5MG	8.76023e-21	-0.260047	0.106	0.271	2.68072e-16	B Cell
CHD9	9.45514e-21	0.322033	0.661	0.486	2.89337e-16	B Cell
ADD1	1.16503e-20	0.260051	0.529	0.355	3.56511e-16	B Cell
LPP	1.20076e-20	0.353003	0.764	0.624	3.67445e-16	B Cell
ARGLU1	1.30805e-20	0.252852	0.75	0.576	4.00276e-16	B Cell
ADD3	1.3322e-20	0.296917	0.609	0.437	4.07667e-16	B Cell
C2CD5	1.43217e-20	0.276476	0.446	0.283	4.38257e-16	B Cell
CSNK1G3	1.53882e-20	0.287636	0.628	0.448	4.70895e-16	B Cell
HERC4	1.68464e-20	0.343324	0.57	0.402	5.15516e-16	B Cell
ARAP2	1.89973e-20	0.322613	0.583	0.42	5.81337e-16	B Cell
UQCRB	2.43374e-20	-0.252762	0.112	0.277	7.44749e-16	B Cell
MTAP	2.52097e-20	0.272166	0.335	0.191	7.71443e-16	B Cell
HLA-E	2.55009e-20	-0.337281	0.631	0.729	7.80352e-16	B Cell
CRIP1	2.63994e-20	-0.344071	0.113	0.276	8.07849e-16	B Cell
PACS1	2.77866e-20	0.314231	0.835	0.702	8.50296e-16	B Cell
CWC27	2.8254e-20	0.260174	0.306	0.166	8.64601e-16	B Cell
RNF111	3.07458e-20	0.251939	0.528	0.351	9.40854e-16	B Cell
LINC00278	4.06068e-20	0.329699	0.235	0.117	1.24261e-15	B Cell
IMMP2L	4.64064e-20	0.549651	0.713	0.623	1.42008e-15	B Cell
TCF12	5.65743e-20	0.356829	0.743	0.589	1.73123e-15	B Cell
ITSN2	6.04482e-20	0.292136	0.803	0.657	1.84977e-15	B Cell
LINC01184	7.20386e-20	0.273811	0.343	0.197	2.20445e-15	B Cell
LINC01811	8.54618e-20	0.370836	0.263	0.138	2.61522e-15	B Cell
CERT1	8.82341e-20	0.262116	0.469	0.303	2.70005e-15	B Cell
STEAP1B	9.70419e-20	0.528645	0.438	0.291	2.96958e-15	B Cell
USP24	1.08166e-19	0.282259	0.661	0.5	3.30998e-15	B Cell
TTC37	1.10983e-19	0.256628	0.424	0.265	3.39619e-15	B Cell
LCORL	1.20039e-19	0.316597	0.455	0.296	3.67331e-15	B Cell
AUH	1.5827e-19	0.288325	0.378	0.232	4.84322e-15	B Cell
WDR70	1.62066e-19	0.265918	0.575	0.398	4.95939e-15	B Cell
CCDC91	1.65763e-19	0.370959	0.783	0.655	5.07251e-15	B Cell
PSPC1	2.06465e-19	0.266713	0.578	0.406	6.31802e-15	B Cell
FTL	2.8949e-19	-0.274596	0.205	0.377	8.85867e-15	B Cell
OAZ1	2.94572e-19	-0.272772	0.18	0.347	9.01419e-15	B Cell
XYLT1	3.04124e-19	0.355209	0.49	0.337	9.3065e-15	B Cell
SLC9A9	4.35257e-19	0.284347	0.424	0.264	1.33193e-14	B Cell
AC008014.1	4.39375e-19	0.355239	0.34	0.198	1.34453e-14	B Cell
FTO	4.4755e-19	0.311123	0.469	0.313	1.36955e-14	B Cell
RELB	5.02114e-19	-0.30016	0.132	0.291	1.53652e-14	B Cell
TAOK3	5.31711e-19	0.301588	0.635	0.466	1.62709e-14	B Cell
VPS50	5.56667e-19	0.250468	0.334	0.192	1.70346e-14	B Cell
USP32	6.23655e-19	0.260848	0.335	0.194	1.90845e-14	B Cell
SMARCA2	6.60617e-19	0.26004	0.509	0.343	2.02155e-14	B Cell
VWA8	6.8857e-19	0.28712	0.444	0.286	2.10709e-14	B Cell
DENND1A	7.07159e-19	0.265002	0.474	0.309	2.16398e-14	B Cell
GAB1	7.90178e-19	0.32056	0.28	0.152	2.41802e-14	B Cell
UMAD1	8.54716e-19	0.360283	0.528	0.375	2.61552e-14	B Cell
HSP90AA1	8.99442e-19	-0.321583	0.293	0.455	2.75238e-14	B Cell
ARHGAP32	9.49884e-19	0.260393	0.294	0.162	2.90674e-14	B Cell
PHIP	1.04332e-18	0.298336	0.657	0.497	3.19265e-14	B Cell
RFX3-AS1	1.08215e-18	0.25209	0.321	0.184	3.31148e-14	B Cell
RBM39	1.19597e-18	-0.312654	0.764	0.818	3.65979e-14	B Cell
PARP14	1.44142e-18	0.300302	0.679	0.526	4.4109e-14	B Cell
IL7	1.45256e-18	0.271825	0.213	0.103	4.44499e-14	B Cell
EXOC6	1.59707e-18	0.289727	0.474	0.316	4.88719e-14	B Cell
HLA-DQB1	1.66668e-18	-0.362427	0.608	0.704	5.10021e-14	B Cell
CLASP1	1.70087e-18	0.282254	0.515	0.349	5.20485e-14	B Cell
ATP11C	1.80931e-18	0.257435	0.309	0.176	5.53667e-14	B Cell
PHTF2	2.21925e-18	0.297636	0.699	0.533	6.79112e-14	B Cell
MYO1E	2.78429e-18	0.259827	0.362	0.215	8.52022e-14	B Cell
MT-ATP8	3.08808e-18	0.37888	0.745	0.628	9.44982e-14	B Cell
ASAP1	4.09618e-18	0.260997	0.447	0.288	1.25347e-13	B Cell
HS2ST1	4.25267e-18	0.394611	0.367	0.23	1.30136e-13	B Cell
HDAC8	4.77422e-18	0.288737	0.326	0.189	1.46096e-13	B Cell
CLEC2D	5.49979e-18	0.280962	0.739	0.584	1.68299e-13	B Cell
ZNF407	5.60078e-18	0.350887	0.57	0.424	1.71389e-13	B Cell
NBEA	5.91185e-18	0.273655	0.353	0.21	1.80908e-13	B Cell
APPL1	6.50709e-18	0.252495	0.417	0.267	1.99123e-13	B Cell
BCL2	7.65508e-18	0.475807	0.753	0.67	2.34253e-13	B Cell
KCNQ5	7.82205e-18	0.603862	0.561	0.444	2.39362e-13	B Cell
LNPEP	7.83901e-18	0.251323	0.545	0.375	2.39882e-13	B Cell
THADA	7.92559e-18	0.273466	0.561	0.397	2.42531e-13	B Cell
DOP1A	1.03565e-17	0.252003	0.359	0.219	3.1692e-13	B Cell
ANKRD17	1.20985e-17	0.310504	0.616	0.468	3.70227e-13	B Cell
ZNF107	1.41932e-17	0.260063	0.488	0.335	4.34327e-13	B Cell
OXR1	1.75724e-17	0.268368	0.469	0.316	5.37733e-13	B Cell
STAU2	1.90955e-17	0.268557	0.369	0.227	5.84343e-13	B Cell
MYL6	2.39348e-17	-0.277886	0.217	0.374	7.32429e-13	B Cell
ATP2B1	3.05233e-17	0.349543	0.865	0.757	9.34043e-13	B Cell
EXOC4	3.13015e-17	0.331706	0.756	0.64	9.57856e-13	B Cell
LYPLAL1	3.2718e-17	0.291748	0.45	0.302	1.0012e-12	B Cell
CR1	3.28947e-17	0.335655	0.433	0.288	1.00661e-12	B Cell
ATRX	4.25426e-17	0.254296	0.775	0.622	1.30185e-12	B Cell
ZBTB16	5.0474e-17	0.269885	0.372	0.228	1.54456e-12	B Cell
GAPDH	8.22823e-17	-0.251953	0.082	0.219	2.51792e-12	B Cell
LRMP	8.34687e-17	0.259232	0.465	0.315	2.55423e-12	B Cell
USP15	8.76453e-17	0.294425	0.841	0.739	2.68203e-12	B Cell
SCN3A	9.26421e-17	0.294033	0.288	0.166	2.83494e-12	B Cell
ZFAS1	1.03209e-16	-0.269526	0.236	0.393	3.15829e-12	B Cell
TSBP1-AS1	1.05615e-16	0.316534	0.298	0.173	3.23194e-12	B Cell
CEP85L	1.33667e-16	0.300432	0.534	0.391	4.09034e-12	B Cell
PDE7B	1.373e-16	0.293723	0.265	0.149	4.20152e-12	B Cell
GMDS-DT	1.46556e-16	0.338746	0.444	0.301	4.48475e-12	B Cell
CHCHD3	1.86566e-16	0.265335	0.4	0.259	5.70911e-12	B Cell
RSRC1	1.92137e-16	0.290757	0.57	0.419	5.8796e-12	B Cell
TNKS	2.20229e-16	0.257285	0.546	0.391	6.73924e-12	B Cell
KIAA1109	3.47111e-16	0.268051	0.543	0.391	1.06219e-11	B Cell
DPYD	4.46276e-16	0.464524	0.643	0.532	1.36565e-11	B Cell
BICD1	4.47982e-16	0.285781	0.403	0.266	1.37087e-11	B Cell
SELL	6.00163e-16	0.258146	0.551	0.396	1.83656e-11	B Cell
HIVEP2	6.21925e-16	0.318956	0.515	0.381	1.90315e-11	B Cell
SMAD3	8.93329e-16	0.250621	0.48	0.333	2.73368e-11	B Cell
ATG7	9.04062e-16	0.255324	0.417	0.275	2.76652e-11	B Cell
ELP4	9.99656e-16	0.326367	0.416	0.283	3.05905e-11	B Cell
ENOX2	1.115e-15	0.25411	0.266	0.153	3.41202e-11	B Cell
TNFAIP3	1.12575e-15	-0.262927	0.079	0.208	3.44489e-11	B Cell
LRCH3	1.25987e-15	0.254131	0.452	0.305	3.85532e-11	B Cell
PIP4K2A	1.55836e-15	0.321072	0.594	0.46	4.76874e-11	B Cell
NR3C2	2.11455e-15	0.462679	0.469	0.344	6.47075e-11	B Cell
SOS1	3.29482e-15	0.296393	0.515	0.372	1.00825e-10	B Cell
ZSWIM6	4.02084e-15	0.289693	0.487	0.345	1.23042e-10	B Cell
CHD1	5.98078e-15	-0.298443	0.471	0.603	1.83018e-10	B Cell
MCPH1	6.36806e-15	0.262748	0.455	0.319	1.94869e-10	B Cell
PTPRJ	6.47962e-15	0.313626	0.373	0.244	1.98283e-10	B Cell
L3MBTL4	6.67829e-15	0.305995	0.335	0.211	2.04362e-10	B Cell
IGLC2	6.80024e-15	-2.24293	0.239	0.359	2.08094e-10	B Cell
SPATA5	7.71106e-15	0.294935	0.405	0.277	2.35966e-10	B Cell
FAM172A	8.22897e-15	0.294695	0.819	0.704	2.51815e-10	B Cell
CCSER1	8.8444e-15	0.550185	0.594	0.492	2.70648e-10	B Cell
STRN3	9.73565e-15	0.256324	0.474	0.337	2.97921e-10	B Cell
PDE3B	1.09309e-14	-0.376733	0.203	0.359	3.34495e-10	B Cell
AL592429.2	1.09878e-14	0.36146	0.266	0.156	3.36238e-10	B Cell
SCAPER	1.37641e-14	0.260331	0.597	0.451	4.21196e-10	B Cell
CDKAL1	1.40722e-14	0.288086	0.739	0.64	4.30625e-10	B Cell
HLA-DRB1	3.02892e-14	-0.336846	0.745	0.789	9.26881e-10	B Cell
MAML2	3.02914e-14	0.475091	0.739	0.664	9.26947e-10	B Cell
MNAT1	3.16866e-14	0.272896	0.42	0.293	9.6964e-10	B Cell
USP25	3.20318e-14	0.253882	0.569	0.434	9.80206e-10	B Cell
MAP2K5	4.2092e-14	0.255509	0.35	0.228	1.28806e-09	B Cell
PBX3	4.84832e-14	0.39518	0.455	0.332	1.48363e-09	B Cell
MAP3K5	6.35863e-14	0.266153	0.507	0.37	1.94581e-09	B Cell
CD37	8.67042e-14	-0.310101	0.679	0.722	2.65324e-09	B Cell
LINC01374	8.75699e-14	0.254274	0.159	0.077	2.67973e-09	B Cell
ARPC3	1.01837e-13	-0.267079	0.321	0.455	3.11631e-09	B Cell
CDC42SE2	1.08869e-13	-0.307398	0.783	0.824	3.3315e-09	B Cell
FNDC3A	3.03991e-13	0.27409	0.619	0.48	9.30242e-09	B Cell
FOXO1	3.15254e-13	0.304488	0.661	0.557	9.6471e-09	B Cell
CHST11	4.27087e-13	0.253473	0.671	0.542	1.30693e-08	B Cell
ITFG1	5.12823e-13	0.259194	0.639	0.514	1.56929e-08	B Cell
DYM	8.81233e-13	0.266595	0.622	0.496	2.69666e-08	B Cell
SDK1	1.378e-12	0.300987	0.137	0.065	4.21682e-08	B Cell
SLC38A11	1.38535e-12	0.39334	0.28	0.175	4.23931e-08	B Cell
ARL15	2.31473e-12	0.308093	0.622	0.513	7.0833e-08	B Cell
STXBP5	2.58604e-12	0.275653	0.419	0.3	7.91353e-08	B Cell
NEAT1	3.01677e-12	0.332169	0.523	0.405	9.23161e-08	B Cell
SUB1	4.46129e-12	-0.271117	0.282	0.404	1.3652e-07	B Cell
NKG7	5.50955e-12	-0.299272	0.087	0.193	1.68598e-07	B Cell
ACTG1	6.1457e-12	-0.271724	0.175	0.293	1.88065e-07	B Cell
CD79B	6.66651e-12	-0.256023	0.31	0.431	2.04002e-07	B Cell
ARIH1	3.31828e-11	-0.275393	0.501	0.594	1.01543e-06	B Cell
CSGALNACT1	3.37057e-11	0.386863	0.447	0.338	1.03143e-06	B Cell
COMMD10	4.78386e-11	0.281494	0.554	0.455	1.46391e-06	B Cell
ZFP36L2	5.4512e-11	-0.278933	0.375	0.482	1.66812e-06	B Cell
CMSS1	6.83618e-11	0.314922	0.433	0.333	2.09194e-06	B Cell
UST	8.06671e-11	0.27196	0.452	0.339	2.46849e-06	B Cell
SYN3	1.05829e-10	0.348099	0.213	0.129	3.23847e-06	B Cell
TMEM117	1.1877e-10	0.259011	0.383	0.274	3.63448e-06	B Cell
FUT8	1.91369e-10	0.311473	0.628	0.527	5.8561e-06	B Cell
TTC28	2.54364e-10	0.315689	0.216	0.132	7.7838e-06	B Cell
CD247	3.31834e-10	-0.270343	0.143	0.253	1.01545e-05	B Cell
PDSS2	3.8618e-10	0.250047	0.392	0.287	1.18175e-05	B Cell
RFX7	3.94259e-10	0.260415	0.488	0.382	1.20647e-05	B Cell
TRPS1	4.41378e-10	0.327949	0.345	0.253	1.35066e-05	B Cell
COG5	4.74859e-10	0.279232	0.605	0.506	1.45311e-05	B Cell
IFNG-AS1	4.9675e-10	0.467821	0.443	0.342	1.5201e-05	B Cell
BBS9	5.19435e-10	0.268914	0.417	0.312	1.58952e-05	B Cell
FBXW7	6.83251e-10	0.282325	0.592	0.49	2.09082e-05	B Cell
WWOX	8.59043e-10	0.465003	0.654	0.593	2.62876e-05	B Cell
GPM6A	1.3086e-09	0.43082	0.178	0.105	4.00444e-05	B Cell
IRF1	1.53321e-09	-0.328746	0.283	0.378	4.69177e-05	B Cell
PDE4B	2.7707e-09	0.267812	0.691	0.61	8.47861e-05	B Cell
PRKN	2.31307e-08	0.316571	0.376	0.29	0.000707823	B Cell
LINC01473	4.23077e-08	0.280122	0.405	0.318	0.00129466	B Cell
FER	9.06188e-08	0.259159	0.367	0.284	0.00277303	B Cell
GNLY	9.68675e-08	-0.426815	0.154	0.238	0.00296424	B Cell
SKAP1	2.36809e-07	0.377526	0.654	0.644	0.0072466	B Cell
IGLC3	2.94384e-07	-1.53301	0.181	0.258	0.00900843	B Cell
SGO1-AS1	6.67416e-07	0.360229	0.285	0.21	0.0204236	B Cell
NFKB1	1.07255e-06	-0.266003	0.463	0.521	0.0328212	B Cell
IGLC1	2.19936e-06	-1.17183	0.117	0.186	0.0673026	B Cell
AKAP6	3.84189e-06	0.374257	0.156	0.103	0.117566	B Cell
ALCAM	5.62534e-06	0.261673	0.326	0.262	0.172141	B Cell
AC105402.3	1.68517e-05	1.17337	0.272	0.227	0.51568	B Cell
SMYD3	4.69549e-05	0.268203	0.603	0.572	1	B Cell
IGHA1	0.00164186	-1.6911	0.129	0.171	1	B Cell
PDE4D	0.00269912	0.354569	0.608	0.589	1	B Cell
JCHAIN	0.00380711	-0.495132	0.117	0.158	1	B Cell
SOX5	0.0426271	0.362466	0.15	0.126	1	B Cell
RPL22	0	-0.791173	0.192	0.63	0	CD4+ T Cell
RPL11	0	-1.72939	0.363	0.954	0	CD4+ T Cell
RPS8	0	-1.36445	0.295	0.89	0	CD4+ T Cell
RPL5	0	-1.02671	0.341	0.816	0	CD4+ T Cell
S100A9	0	0.351746	0.267	0.028	0	CD4+ T Cell
RPS27	0	-2.09303	0.442	0.984	0	CD4+ T Cell
RPS7	0	-1.22172	0.216	0.81	0	CD4+ T Cell
RPS27A	0	-1.86829	0.414	0.971	0	CD4+ T Cell
TMSB10	0	-0.949022	0.43	0.826	0	CD4+ T Cell
RPL31	0	-1.13198	0.263	0.811	0	CD4+ T Cell
EEF1B2	0	-0.793417	0.147	0.592	0	CD4+ T Cell
RPL37A	0	-1.66886	0.314	0.94	0	CD4+ T Cell
RPL32	0	-1.54552	0.298	0.916	0	CD4+ T Cell
RPL15	0	-1.17899	0.193	0.785	0	CD4+ T Cell
RPSA	0	-1.15387	0.288	0.819	0	CD4+ T Cell
RPL14	0	-1.08539	0.252	0.791	0	CD4+ T Cell
RPL29	0	-1.23732	0.138	0.77	0	CD4+ T Cell
MTRNR2L12	0	2.38882	0.991	0.625	0	CD4+ T Cell
RPL24	0	-0.946275	0.221	0.725	0	CD4+ T Cell
MBNL1	0	1.02796	0.995	0.968	0	CD4+ T Cell
MBNL1-AS1	0	0.365845	0.274	0.057	0	CD4+ T Cell
RPL35A	0	-1.38648	0.263	0.874	0	CD4+ T Cell
RPL9	0	-1.38477	0.263	0.875	0	CD4+ T Cell
PPBP	0	0.42573	0.293	0.004	0	CD4+ T Cell
RPL34	0	-1.7096	0.394	0.957	0	CD4+ T Cell
RPS3A	0	-1.40147	0.312	0.89	0	CD4+ T Cell
RPL37	0	-1.47659	0.333	0.916	0	CD4+ T Cell
RPS23	0	-1.56701	0.295	0.919	0	CD4+ T Cell
VCAN	0	0.288947	0.224	0.016	0	CD4+ T Cell
RPS14	0	-1.93448	0.3	0.962	0	CD4+ T Cell
RACK1	0	-0.834566	0.184	0.644	0	CD4+ T Cell
RIPOR2	0	0.929334	0.984	0.896	0	CD4+ T Cell
HIST1H1E	0	0.584107	0.495	0.112	0	CD4+ T Cell
HLA-C	0	-0.961887	0.552	0.885	0	CD4+ T Cell
HLA-B	0	-0.977731	0.734	0.957	0	CD4+ T Cell
RPS18	0	-2.05951	0.329	0.969	0	CD4+ T Cell
RPL10A	0	-1.13927	0.27	0.809	0	CD4+ T Cell
EEF1A1	0	-1.65023	0.573	0.979	0	CD4+ T Cell
RPS12	0	-2.07989	0.318	0.97	0	CD4+ T Cell
RPS20	0	-1.46427	0.259	0.895	0	CD4+ T Cell
RPL7	0	-1.09696	0.175	0.753	0	CD4+ T Cell
RPL30	0	-1.91871	0.318	0.963	0	CD4+ T Cell
AC016074.2	0	0.638682	0.562	0.173	0	CD4+ T Cell
LINC00861	0	0.872376	0.824	0.46	0	CD4+ T Cell
RPL8	0	-1.10956	0.163	0.749	0	CD4+ T Cell
RPS6	0	-1.44851	0.393	0.927	0	CD4+ T Cell
RPL35	0	-0.933132	0.183	0.69	0	CD4+ T Cell
RPL12	0	-1.09022	0.196	0.754	0	CD4+ T Cell
RPL7A	0	-1.10796	0.2	0.77	0	CD4+ T Cell
RPS24	0	-1.13723	0.284	0.832	0	CD4+ T Cell
RPLP2	0	-1.93825	0.361	0.972	0	CD4+ T Cell
RPL27A	0	-1.60486	0.265	0.922	0	CD4+ T Cell
MTRNR2L8	0	0.784977	0.652	0.166	0	CD4+ T Cell
RPS13	0	-1.37961	0.205	0.847	0	CD4+ T Cell
EEF1G	0	-0.924439	0.157	0.659	0	CD4+ T Cell
FAU	0	-1.42936	0.284	0.889	0	CD4+ T Cell
RPS3	0	-1.66276	0.287	0.928	0	CD4+ T Cell
RPS25	0	-1.47803	0.292	0.906	0	CD4+ T Cell
NRGN	0	0.263415	0.186	0.005	0	CD4+ T Cell
ETS1	0	0.923028	0.939	0.682	0	CD4+ T Cell
RPS26	0	-1.30985	0.222	0.824	0	CD4+ T Cell
RPL41	0	-2.16202	0.433	0.986	0	CD4+ T Cell
LYZ	0	0.612687	0.444	0.032	0	CD4+ T Cell
RPL6	0	-0.898825	0.306	0.758	0	CD4+ T Cell
RPLP0	0	-0.827488	0.192	0.636	0	CD4+ T Cell
RPL21	0	-1.52568	0.346	0.926	0	CD4+ T Cell
TPT1	0	-1.45408	0.342	0.918	0	CD4+ T Cell
RPS29	0	-1.67378	0.443	0.965	0	CD4+ T Cell
B2M	0	-1.27352	0.982	0.998	0	CD4+ T Cell
RPLP1	0	-1.85921	0.483	0.976	0	CD4+ T Cell
RPS17	0	-1.38637	0.213	0.847	0	CD4+ T Cell
RPS2	0	-1.7589	0.465	0.969	0	CD4+ T Cell
RPS15A	0	-1.66835	0.291	0.933	0	CD4+ T Cell
PLCG2	0	2.11798	0.995	0.646	0	CD4+ T Cell
RPL13	0	-2.0433	0.49	0.985	0	CD4+ T Cell
RPL26	0	-1.32205	0.242	0.859	0	CD4+ T Cell
RPL23A	0	-1.41624	0.33	0.903	0	CD4+ T Cell
RPL23	0	-1.34607	0.198	0.842	0	CD4+ T Cell
RPL19	0	-1.7648	0.262	0.941	0	CD4+ T Cell
EIF1	0	-0.900918	0.357	0.78	0	CD4+ T Cell
RPL27	0	-0.963202	0.172	0.689	0	CD4+ T Cell
RPL38	0	-1.06112	0.234	0.772	0	CD4+ T Cell
RPL17	0	-1.34979	0.326	0.889	0	CD4+ T Cell
RPS15	0	-1.66872	0.219	0.919	0	CD4+ T Cell
RPL36	0	-1.30531	0.207	0.825	0	CD4+ T Cell
RPS28	0	-1.73974	0.292	0.942	0	CD4+ T Cell
RPL18A	0	-1.67494	0.227	0.913	0	CD4+ T Cell
UBA52	0	-1.13366	0.163	0.757	0	CD4+ T Cell
RPS16	0	-1.80876	0.281	0.949	0	CD4+ T Cell
RPS19	0	-1.68335	0.268	0.929	0	CD4+ T Cell
RPL18	0	-1.55569	0.269	0.91	0	CD4+ T Cell
RPL13A	0	-1.97613	0.434	0.981	0	CD4+ T Cell
RPS11	0	-1.77131	0.323	0.949	0	CD4+ T Cell
RPS9	0	-1.27648	0.194	0.819	0	CD4+ T Cell
RPL28	0	-1.9883	0.286	0.962	0	CD4+ T Cell
RPS5	0	-1.22454	0.153	0.773	0	CD4+ T Cell
RPS21	0	-1.5613	0.256	0.901	0	CD4+ T Cell
RPL3	0	-1.48372	0.362	0.92	0	CD4+ T Cell
TMSB4X	0	-1.18612	0.654	0.943	0	CD4+ T Cell
RPS4X	0	-1.50462	0.201	0.862	0	CD4+ T Cell
RPL36A	0	-1.22292	0.222	0.805	0	CD4+ T Cell
RPL39	0	-1.68353	0.23	0.917	0	CD4+ T Cell
RPL10	0	-2.04908	0.354	0.972	0	CD4+ T Cell
MT-CO3	0	-0.815369	0.966	1	0	CD4+ T Cell
HLA-A	1.44923e-285	-0.750878	0.643	0.882	4.43479e-281	CD4+ T Cell
MT-ND3	1.16882e-278	-0.697865	0.959	1	3.5767e-274	CD4+ T Cell
NACA	1.15919e-263	-0.703344	0.19	0.587	3.54725e-259	CD4+ T Cell
RPL4	4.54292e-260	-0.703364	0.225	0.613	1.39018e-255	CD4+ T Cell
TOMM7	2.79591e-258	-0.678217	0.143	0.544	8.55575e-254	CD4+ T Cell
PABPC1	2.79094e-257	-0.760755	0.606	0.855	8.54054e-253	CD4+ T Cell
FLI1	3.11542e-251	0.601886	0.626	0.299	9.53351e-247	CD4+ T Cell
ARHGAP15	1.69394e-248	0.579847	0.999	0.997	5.18364e-244	CD4+ T Cell
ITK	9.61576e-244	0.699527	0.913	0.732	2.94252e-239	CD4+ T Cell
CTSS	2.56683e-243	0.413465	0.45	0.163	7.85477e-239	CD4+ T Cell
IKZF1	5.74239e-242	0.664877	0.937	0.751	1.75723e-237	CD4+ T Cell
PFN1	3.40421e-241	-0.725901	0.212	0.587	1.04172e-236	CD4+ T Cell
PTMA	1.39638e-240	-0.711297	0.556	0.824	4.27305e-236	CD4+ T Cell
MT-CO2	7.4798e-236	-0.615248	0.97	1	2.28889e-231	CD4+ T Cell
LEF1	1.8066e-233	0.8814	0.862	0.681	5.52837e-229	CD4+ T Cell
RPS10	1.32696e-230	-0.640562	0.119	0.492	4.06063e-226	CD4+ T Cell
BTG1	2.73024e-228	-0.66181	0.614	0.841	8.35481e-224	CD4+ T Cell
LTB	2.49913e-227	-0.826007	0.369	0.674	7.6476e-223	CD4+ T Cell
OPRM1	3.97402e-227	0.389518	0.339	0.106	1.21609e-222	CD4+ T Cell
RUNX1	7.90482e-224	0.703381	0.881	0.698	2.41896e-219	CD4+ T Cell
H3F3B	9.93347e-212	-0.652325	0.376	0.684	3.03974e-207	CD4+ T Cell
IL7R	1.7361e-203	0.609918	0.922	0.8	5.31263e-199	CD4+ T Cell
MDFIC	1.74471e-196	0.743498	0.665	0.394	5.33899e-192	CD4+ T Cell
RASA1	2.11768e-194	0.575624	0.663	0.374	6.48032e-190	CD4+ T Cell
PDE7A	5.82751e-191	0.648604	0.895	0.747	1.78328e-186	CD4+ T Cell
ARHGEF3	8.69475e-189	0.607726	0.719	0.442	2.66068e-184	CD4+ T Cell
ZBTB20	6.09906e-188	0.601499	0.97	0.915	1.86637e-183	CD4+ T Cell
IPCEF1	4.89385e-187	0.478616	0.511	0.238	1.49757e-182	CD4+ T Cell
FYB1	3.41003e-186	0.577307	0.937	0.828	1.0435e-181	CD4+ T Cell
EEF1D	6.98106e-183	-0.54147	0.149	0.477	2.13628e-178	CD4+ T Cell
S100A4	2.5596e-182	-0.732313	0.191	0.51	7.83262e-178	CD4+ T Cell
LCP2	3.5239e-182	0.468932	0.655	0.358	1.07835e-177	CD4+ T Cell
MT-CYB	1.36712e-181	-0.563629	0.926	1	4.18353e-177	CD4+ T Cell
SLFN5	3.60845e-181	0.464097	0.541	0.265	1.10422e-176	CD4+ T Cell
PTPRC	2.00998e-178	0.412531	0.999	0.994	6.15075e-174	CD4+ T Cell
MAML2	2.91548e-178	0.776442	0.925	0.849	8.92166e-174	CD4+ T Cell
AC079793.1	2.80686e-177	0.60013	0.909	0.764	8.58927e-173	CD4+ T Cell
OXNAD1	1.09406e-174	0.577834	0.76	0.505	3.34793e-170	CD4+ T Cell
RAB30-DT	2.84112e-173	0.301284	0.26	0.079	8.69411e-169	CD4+ T Cell
HIVEP2	3.75167e-169	0.614282	0.821	0.6	1.14805e-164	CD4+ T Cell
TNFAIP8	2.67079e-168	0.607034	0.846	0.662	8.17289e-164	CD4+ T Cell
COX4I1	3.09914e-168	-0.510637	0.119	0.432	9.48366e-164	CD4+ T Cell
ACTB	5.17014e-168	-0.621203	0.548	0.784	1.58211e-163	CD4+ T Cell
MTFR1	3.24388e-165	0.424281	0.532	0.267	9.9266e-161	CD4+ T Cell
CD52	1.60784e-164	-0.634043	0.372	0.636	4.92016e-160	CD4+ T Cell
TXK	2.61658e-164	0.646907	0.744	0.503	8.00699e-160	CD4+ T Cell
INPP4B	3.24735e-164	0.688472	0.942	0.88	9.9372e-160	CD4+ T Cell
JUNB	7.46078e-162	-0.661216	0.158	0.457	2.28307e-157	CD4+ T Cell
AC139720.1	3.22783e-161	0.824665	0.553	0.311	9.8775e-157	CD4+ T Cell
AC010275.1	2.30161e-160	0.262733	0.247	0.076	7.04316e-156	CD4+ T Cell
AC245297.3	4.64602e-160	0.335253	0.42	0.181	1.42173e-155	CD4+ T Cell
ITGA6	1.68775e-158	0.47988	0.593	0.323	5.16469e-154	CD4+ T Cell
CALM1	1.43923e-157	-0.587176	0.368	0.634	4.4042e-153	CD4+ T Cell
SATB1-AS1	9.90718e-157	0.570576	0.473	0.234	3.0317e-152	CD4+ T Cell
ARHGAP25	3.39743e-156	0.490015	0.636	0.366	1.03965e-151	CD4+ T Cell
ANKRD36	5.24008e-156	0.416544	0.56	0.296	1.60352e-151	CD4+ T Cell
AC010609.1	6.09892e-156	0.424583	0.504	0.249	1.86633e-151	CD4+ T Cell
MT-ND1	1.22954e-155	-0.539324	0.935	0.997	3.76251e-151	CD4+ T Cell
THEMIS	1.48725e-155	0.733781	0.772	0.575	4.55113e-151	CD4+ T Cell
CAMK4	8.74491e-155	0.575254	0.945	0.873	2.67603e-150	CD4+ T Cell
FTX	3.55453e-152	0.548902	0.876	0.721	1.08772e-147	CD4+ T Cell
TTN	7.98281e-152	0.554537	0.488	0.247	2.44282e-147	CD4+ T Cell
RPL36AL	4.76096e-151	-0.479504	0.12	0.412	1.4569e-146	CD4+ T Cell
CXCR4	5.7774e-150	-0.581028	0.296	0.566	1.76794e-145	CD4+ T Cell
PRKCQ-AS1	2.6591e-148	0.510146	0.624	0.37	8.13712e-144	CD4+ T Cell
PFDN5	3.9108e-147	-0.475596	0.141	0.431	1.19674e-142	CD4+ T Cell
LINC01550	5.70907e-147	0.400777	0.388	0.169	1.74703e-142	CD4+ T Cell
PRKCQ	3.03064e-145	0.513866	0.804	0.578	9.27407e-141	CD4+ T Cell
HINT1	2.19898e-142	-0.479972	0.178	0.463	6.72909e-138	CD4+ T Cell
DOCK10	5.08269e-142	0.529165	0.953	0.894	1.55535e-137	CD4+ T Cell
DGKA	5.57236e-142	0.378857	0.57	0.31	1.7052e-137	CD4+ T Cell
ST6GAL1	1.8802e-141	0.457212	0.553	0.299	5.75359e-137	CD4+ T Cell
MT-ATP6	4.78008e-139	-0.465884	0.98	1	1.46275e-134	CD4+ T Cell
ANKRD44	1.01434e-138	0.417624	0.981	0.936	3.104e-134	CD4+ T Cell
RESF1	7.27301e-137	0.453461	0.686	0.439	2.22561e-132	CD4+ T Cell
ATM	1.10361e-136	0.505733	0.898	0.777	3.37717e-132	CD4+ T Cell
SLC16A7	4.38493e-136	0.473365	0.559	0.317	1.34183e-131	CD4+ T Cell
CFL1	6.69501e-136	-0.501312	0.177	0.453	2.04874e-131	CD4+ T Cell
DPYD	4.4269e-134	0.502243	0.956	0.889	1.35468e-129	CD4+ T Cell
ABCD2	8.07641e-134	0.354135	0.345	0.146	2.47146e-129	CD4+ T Cell
COX7C	1.77747e-133	-0.456764	0.173	0.448	5.43924e-129	CD4+ T Cell
INPP4A	6.76073e-133	0.429018	0.628	0.376	2.06885e-128	CD4+ T Cell
ELMO1	4.21207e-132	0.485882	0.91	0.787	1.28894e-127	CD4+ T Cell
DDX17	8.84762e-129	0.403589	0.888	0.74	2.70746e-124	CD4+ T Cell
TRAF3IP3	6.50883e-128	0.370636	0.625	0.372	1.99177e-123	CD4+ T Cell
C1orf56	7.15693e-128	0.25675	0.291	0.112	2.19009e-123	CD4+ T Cell
TTC13	8.43338e-128	0.250448	0.234	0.08	2.5807e-123	CD4+ T Cell
AL592183.1	2.91836e-127	0.26678	0.248	0.088	8.93049e-123	CD4+ T Cell
HIST1H1D	3.27042e-127	0.265859	0.287	0.111	1.00078e-122	CD4+ T Cell
BTF3	7.71494e-126	-0.421746	0.133	0.396	2.36085e-121	CD4+ T Cell
CD3D	1.67325e-125	-0.471441	0.22	0.48	5.12031e-121	CD4+ T Cell
MLLT3	1.63159e-124	0.656115	0.743	0.556	4.99282e-120	CD4+ T Cell
C11orf65	3.47323e-124	0.327139	0.346	0.152	1.06284e-119	CD4+ T Cell
LINS1	6.26566e-124	0.314914	0.409	0.195	1.91735e-119	CD4+ T Cell
RCSD1	1.26419e-123	0.365564	0.512	0.276	3.86856e-119	CD4+ T Cell
C1orf112	2.13316e-123	0.293839	0.318	0.132	6.52767e-119	CD4+ T Cell
DOCK11	5.87273e-123	0.405965	0.712	0.47	1.79712e-118	CD4+ T Cell
SNHG14	1.12552e-122	0.458482	0.658	0.429	3.4442e-118	CD4+ T Cell
UBC	1.69834e-122	-0.45462	0.193	0.453	5.1971e-118	CD4+ T Cell
PRKACB	4.44046e-122	0.466438	0.642	0.41	1.35883e-117	CD4+ T Cell
ANKRD36B	6.48879e-122	0.299993	0.354	0.157	1.98564e-117	CD4+ T Cell
NCK2	2.29331e-120	0.414929	0.695	0.451	7.01774e-116	CD4+ T Cell
IL32	1.34946e-119	-0.59179	0.278	0.514	4.1295e-115	CD4+ T Cell
AC002463.1	1.88141e-119	0.267087	0.261	0.099	5.7573e-115	CD4+ T Cell
AC053513.1	1.10582e-118	0.370456	0.384	0.183	3.38392e-114	CD4+ T Cell
AC010894.3	5.64747e-118	0.30858	0.406	0.196	1.72818e-113	CD4+ T Cell
CARD8	6.07198e-118	0.301921	0.417	0.203	1.85809e-113	CD4+ T Cell
PIP4K2A	6.49545e-117	0.484611	0.78	0.603	1.98767e-112	CD4+ T Cell
PAG1	9.09333e-117	0.504121	0.881	0.745	2.78265e-112	CD4+ T Cell
TRG-AS1	7.60231e-116	0.26533	0.228	0.081	2.32638e-111	CD4+ T Cell
LARS	1.22268e-115	0.268997	0.322	0.138	3.74152e-111	CD4+ T Cell
KANSL1L	3.25185e-114	0.302151	0.308	0.13	9.95097e-110	CD4+ T Cell
RNF144A	1.06592e-113	0.330027	0.396	0.193	3.26182e-109	CD4+ T Cell
MT-ATP8	1.0843e-113	0.546247	0.717	0.552	3.31807e-109	CD4+ T Cell
NEK7	1.21414e-113	0.465623	0.595	0.37	3.71538e-109	CD4+ T Cell
ADD3	4.24471e-113	0.448579	0.75	0.548	1.29893e-108	CD4+ T Cell
MGAT4A	5.03063e-113	0.448328	0.725	0.517	1.53942e-108	CD4+ T Cell
ANKRD36C	8.91309e-112	0.373052	0.517	0.298	2.72749e-107	CD4+ T Cell
RETREG1	5.37865e-111	0.405899	0.476	0.261	1.64592e-106	CD4+ T Cell
LINC00243	5.98612e-110	0.254731	0.266	0.105	1.83181e-105	CD4+ T Cell
AC087854.1	3.06696e-109	0.285147	0.332	0.149	9.3852e-105	CD4+ T Cell
TTN-AS1	3.61311e-109	0.277944	0.287	0.12	1.10565e-104	CD4+ T Cell
CNTRL	2.49698e-108	0.381801	0.551	0.328	7.64101e-104	CD4+ T Cell
CELF2	3.16884e-108	0.378585	0.964	0.897	9.69696e-104	CD4+ T Cell
NOP53	3.38223e-108	-0.386811	0.14	0.382	1.035e-103	CD4+ T Cell
ST8SIA4	4.16145e-107	0.354883	0.321	0.146	1.27345e-102	CD4+ T Cell
MAP4K4	7.81406e-107	0.415238	0.64	0.421	2.39118e-102	CD4+ T Cell
TTC39B	1.06493e-106	0.313607	0.389	0.191	3.25878e-102	CD4+ T Cell
ZFP36L2	1.46958e-106	-0.528257	0.461	0.659	4.49707e-102	CD4+ T Cell
SEMA4D	2.13046e-106	0.35996	0.66	0.434	6.51943e-102	CD4+ T Cell
MBNL3	3.27333e-105	0.263596	0.208	0.074	1.00167e-100	CD4+ T Cell
WWP1	3.61208e-105	0.387665	0.657	0.431	1.10533e-100	CD4+ T Cell
GOLGA8B	3.61222e-105	0.299534	0.505	0.282	1.10538e-100	CD4+ T Cell
SUCLG2	6.90047e-105	0.443714	0.739	0.552	2.11161e-100	CD4+ T Cell
SLC39A10	1.3396e-102	0.33495	0.409	0.211	4.09931e-98	CD4+ T Cell
FOXP1	2.62469e-102	0.418315	0.988	0.97	8.03182e-98	CD4+ T Cell
ZNF831	6.39232e-102	0.388085	0.543	0.329	1.95611e-97	CD4+ T Cell
CHRM3-AS2	1.10087e-101	0.273248	0.346	0.164	3.36877e-97	CD4+ T Cell
NR3C2	1.46094e-100	0.589243	0.687	0.506	4.47064e-96	CD4+ T Cell
PLCL2	1.03157e-99	0.436794	0.788	0.611	3.15671e-95	CD4+ T Cell
KCNQ1OT1	1.49223e-99	0.280794	0.22	0.084	4.56637e-95	CD4+ T Cell
SLFN12L	3.48804e-99	0.427395	0.646	0.439	1.06738e-94	CD4+ T Cell
HMBOX1	2.32511e-98	0.307248	0.385	0.195	7.11507e-94	CD4+ T Cell
CEP85L	8.58831e-98	0.411396	0.799	0.623	2.62811e-93	CD4+ T Cell
SENP7	1.5728e-97	0.362115	0.633	0.412	4.81293e-93	CD4+ T Cell
TNFAIP3	3.28844e-97	-0.615166	0.304	0.511	1.0063e-92	CD4+ T Cell
GIMAP5	6.48987e-97	0.265764	0.375	0.188	1.98597e-92	CD4+ T Cell
TRAC	4.3181e-96	-0.453401	0.318	0.528	1.32138e-91	CD4+ T Cell
UXS1	9.69186e-96	0.259689	0.38	0.191	2.9658e-91	CD4+ T Cell
ZNF638	1.0783e-95	0.357789	0.699	0.486	3.2997e-91	CD4+ T Cell
TMEM131L	1.43487e-95	0.393891	0.787	0.594	4.39083e-91	CD4+ T Cell
FARS2	1.60958e-94	0.407231	0.562	0.359	4.92548e-90	CD4+ T Cell
CD226	3.77377e-94	0.383313	0.431	0.242	1.15481e-89	CD4+ T Cell
CATSPERB	3.55766e-93	0.264904	0.336	0.161	1.08868e-88	CD4+ T Cell
PRKCH	1.17921e-91	0.367028	0.938	0.875	3.60851e-87	CD4+ T Cell
ATXN7L1	1.90605e-91	0.342442	0.422	0.229	5.8327e-87	CD4+ T Cell
SMG1	2.47199e-91	0.315272	0.624	0.407	7.56455e-87	CD4+ T Cell
SCML4	2.48316e-91	0.402839	0.621	0.412	7.59871e-87	CD4+ T Cell
LIMS1	4.76743e-91	0.31492	0.325	0.157	1.45888e-86	CD4+ T Cell
ASXL2	6.79751e-91	0.279286	0.37	0.186	2.08011e-86	CD4+ T Cell
MFSD4B	7.67895e-91	0.306156	0.345	0.171	2.34984e-86	CD4+ T Cell
FRYL	8.43927e-91	0.370153	0.752	0.573	2.5825e-86	CD4+ T Cell
SMARCA2	1.58443e-90	0.361916	0.621	0.413	4.84851e-86	CD4+ T Cell
TTC14	4.99469e-90	0.302953	0.584	0.367	1.52842e-85	CD4+ T Cell
RFX3	1.07155e-89	0.49462	0.72	0.555	3.27905e-85	CD4+ T Cell
EIF3K	5.40752e-89	-0.339476	0.124	0.337	1.65475e-84	CD4+ T Cell
MIATNB	6.86617e-89	0.276493	0.356	0.18	2.10112e-84	CD4+ T Cell
DOCK9	7.00999e-89	0.38719	0.655	0.456	2.14513e-84	CD4+ T Cell
GRAP2	1.33442e-88	0.361646	0.554	0.347	4.08344e-84	CD4+ T Cell
VPS13C	1.90642e-88	0.357598	0.787	0.622	5.83384e-84	CD4+ T Cell
SMAD2	3.01867e-88	0.32669	0.494	0.292	9.23743e-84	CD4+ T Cell
ANK3	6.0258e-88	0.511743	0.881	0.848	1.84396e-83	CD4+ T Cell
CYBA	8.39735e-88	-0.394633	0.233	0.447	2.56967e-83	CD4+ T Cell
XPO1	1.04075e-87	0.301277	0.465	0.268	3.1848e-83	CD4+ T Cell
MAPKAP1	1.67464e-87	0.317638	0.411	0.225	5.12457e-83	CD4+ T Cell
SLC12A6	4.81636e-87	0.349232	0.451	0.259	1.47385e-82	CD4+ T Cell
TRANK1	9.90491e-87	0.251897	0.315	0.152	3.031e-82	CD4+ T Cell
TESPA1	1.04161e-86	0.357588	0.619	0.416	3.18744e-82	CD4+ T Cell
TBCK	1.13404e-86	0.392513	0.494	0.301	3.47027e-82	CD4+ T Cell
AMMECR1	1.24535e-86	0.317267	0.377	0.2	3.81091e-82	CD4+ T Cell
UQCRB	1.27755e-86	-0.32156	0.103	0.308	3.90942e-82	CD4+ T Cell
DPP4	1.88446e-86	0.320981	0.308	0.15	5.76665e-82	CD4+ T Cell
CCNH	6.59574e-86	0.41931	0.698	0.519	2.01836e-81	CD4+ T Cell
LRRC8D	1.52625e-85	0.295477	0.323	0.16	4.67047e-81	CD4+ T Cell
TRAPPC8	3.23889e-85	0.28125	0.335	0.168	9.91133e-81	CD4+ T Cell
TTC17	4.45021e-85	0.413498	0.719	0.55	1.36181e-80	CD4+ T Cell
LDLRAD4	5.24447e-85	0.504112	0.623	0.442	1.60486e-80	CD4+ T Cell
PCED1B	5.48834e-85	0.416581	0.831	0.682	1.67949e-80	CD4+ T Cell
ERCC6L2	5.99331e-85	0.339417	0.461	0.272	1.83401e-80	CD4+ T Cell
C12orf57	3.37669e-84	-0.289368	0.041	0.226	1.0333e-79	CD4+ T Cell
SRGN	3.59626e-84	-0.434307	0.307	0.52	1.10049e-79	CD4+ T Cell
CD47	6.47104e-83	0.317361	0.712	0.516	1.9802e-78	CD4+ T Cell
MIF	9.91538e-83	-0.291479	0.056	0.244	3.03421e-78	CD4+ T Cell
AFF1	3.0199e-82	0.402235	0.527	0.334	9.2412e-78	CD4+ T Cell
SERF2	3.60505e-82	-0.3562	0.194	0.402	1.10318e-77	CD4+ T Cell
ANKH	4.40156e-82	0.341218	0.551	0.35	1.34692e-77	CD4+ T Cell
RELCH	5.99937e-82	0.322382	0.483	0.293	1.83587e-77	CD4+ T Cell
AC005670.3	8.86195e-82	0.251701	0.333	0.167	2.71185e-77	CD4+ T Cell
S100A6	1.80494e-81	-0.376039	0.16	0.364	5.52331e-77	CD4+ T Cell
RFTN1	2.08783e-81	0.324891	0.542	0.344	6.38898e-77	CD4+ T Cell
AL353660.1	2.49598e-81	0.361626	0.317	0.161	7.63793e-77	CD4+ T Cell
H3F3A	2.56337e-81	-0.395006	0.418	0.604	7.84418e-77	CD4+ T Cell
MYL6	4.17512e-81	-0.373756	0.199	0.403	1.27763e-76	CD4+ T Cell
RBMS1	5.80363e-81	0.46765	0.694	0.515	1.77597e-76	CD4+ T Cell
COX6A1	5.0557e-80	-0.291655	0.071	0.258	1.5471e-75	CD4+ T Cell
PVT1	1.224e-79	0.362792	0.549	0.359	3.74555e-75	CD4+ T Cell
KMT2A	1.50121e-79	0.302374	0.584	0.382	4.59385e-75	CD4+ T Cell
INTS6	1.67769e-79	0.312071	0.334	0.173	5.13389e-75	CD4+ T Cell
COMMD6	3.62457e-79	-0.27552	0.049	0.229	1.10915e-74	CD4+ T Cell
SETD5	6.2117e-79	0.309695	0.464	0.276	1.90084e-74	CD4+ T Cell
DOCK2	1.21197e-78	0.339559	0.794	0.641	3.70876e-74	CD4+ T Cell
ADAM10	2.47025e-78	0.356703	0.54	0.351	7.55922e-74	CD4+ T Cell
HEATR5B	3.54303e-78	0.290895	0.451	0.263	1.0842e-73	CD4+ T Cell
AHNAK	4.02681e-78	0.273765	0.511	0.309	1.23224e-73	CD4+ T Cell
CSTF3	4.4865e-78	0.250482	0.32	0.162	1.37291e-73	CD4+ T Cell
ZMYND11	7.54417e-78	0.284955	0.323	0.166	2.30859e-73	CD4+ T Cell
NEAT1	2.33654e-77	0.427988	0.761	0.62	7.15004e-73	CD4+ T Cell
RBM26	7.24311e-77	0.361915	0.695	0.521	2.21646e-72	CD4+ T Cell
TRBC2	1.00645e-76	-0.430349	0.252	0.441	3.07985e-72	CD4+ T Cell
TMEM161B-AS1	1.6379e-76	0.26455	0.303	0.151	5.01213e-72	CD4+ T Cell
IFNAR2	1.05943e-75	0.291206	0.51	0.318	3.24195e-71	CD4+ T Cell
CHST11	4.42176e-75	0.460078	0.656	0.496	1.3531e-70	CD4+ T Cell
MTAP	7.88389e-75	0.317803	0.377	0.211	2.41255e-70	CD4+ T Cell
ATP10A	8.48583e-75	0.416777	0.583	0.401	2.59675e-70	CD4+ T Cell
WASHC4	1.06212e-74	0.250952	0.343	0.182	3.25019e-70	CD4+ T Cell
TAB2	2.42901e-74	0.38656	0.664	0.489	7.43303e-70	CD4+ T Cell
SETX	3.19797e-74	0.279407	0.502	0.312	9.78612e-70	CD4+ T Cell
IKZF3	1.90312e-73	0.295837	0.409	0.236	5.82374e-69	CD4+ T Cell
STAT5B	1.93335e-73	0.29616	0.527	0.335	5.91624e-69	CD4+ T Cell
MYCBP2	2.38772e-73	0.323677	0.89	0.785	7.30666e-69	CD4+ T Cell
CRIP1	3.08316e-73	-0.353315	0.132	0.318	9.43479e-69	CD4+ T Cell
SLC25A6	6.60582e-73	-0.295584	0.115	0.3	2.02145e-68	CD4+ T Cell
PTEN	9.47956e-73	0.3285	0.547	0.361	2.90084e-68	CD4+ T Cell
ATP5F1E	1.27451e-72	-0.332521	0.187	0.379	3.90013e-68	CD4+ T Cell
CEP350	2.65426e-72	0.326356	0.549	0.366	8.1223e-68	CD4+ T Cell
SSR4	5.76533e-72	-0.273415	0.08	0.258	1.76425e-67	CD4+ T Cell
CD2	2.03538e-71	0.287825	0.542	0.354	6.22847e-67	CD4+ T Cell
HSP90AA1	4.28669e-71	-0.36111	0.302	0.493	1.31177e-66	CD4+ T Cell
ZRANB2	4.2867e-71	0.27324	0.603	0.409	1.31177e-66	CD4+ T Cell
TTC37	6.75975e-71	0.278386	0.408	0.238	2.06855e-66	CD4+ T Cell
TRBC1	7.79957e-71	-0.490365	0.226	0.404	2.38675e-66	CD4+ T Cell
PIBF1	7.87137e-71	0.368862	0.57	0.392	2.40872e-66	CD4+ T Cell
ZCCHC7	1.24888e-70	0.409399	0.691	0.53	3.8217e-66	CD4+ T Cell
ATP5MG	1.63117e-70	-0.289934	0.113	0.296	4.99154e-66	CD4+ T Cell
ZNF609	1.96203e-70	0.328908	0.534	0.345	6.004e-66	CD4+ T Cell
USP53	1.18903e-69	0.265028	0.33	0.177	3.63854e-65	CD4+ T Cell
DPYD-AS1	1.47371e-69	0.253625	0.327	0.175	4.50969e-65	CD4+ T Cell
CFLAR	5.8422e-69	0.279567	0.519	0.336	1.78777e-64	CD4+ T Cell
METTL15	2.74124e-68	0.363992	0.428	0.262	8.38848e-64	CD4+ T Cell
SCFD2	1.08337e-67	0.412887	0.533	0.368	3.31523e-63	CD4+ T Cell
LNPEP	2.13201e-67	0.291219	0.6	0.415	6.52417e-63	CD4+ T Cell
SLC9A9	1.80819e-66	0.411852	0.5	0.339	5.53323e-62	CD4+ T Cell
LINC01138	4.13452e-66	0.260081	0.422	0.254	1.2652e-61	CD4+ T Cell
SYNRG	5.23129e-66	0.260922	0.509	0.327	1.60083e-61	CD4+ T Cell
HIBCH	5.42347e-66	0.251405	0.297	0.155	1.65964e-61	CD4+ T Cell
SKAP1	8.02576e-66	0.322014	0.97	0.945	2.45596e-61	CD4+ T Cell
TMA7	1.06533e-65	-0.284814	0.132	0.309	3.26002e-61	CD4+ T Cell
STK38	1.10969e-65	0.312867	0.759	0.604	3.39576e-61	CD4+ T Cell
TNIK	1.24748e-65	0.370065	0.818	0.695	3.8174e-61	CD4+ T Cell
HERC4	2.64619e-65	0.31491	0.644	0.459	8.09761e-61	CD4+ T Cell
MACF1	2.75383e-65	0.323972	0.719	0.558	8.427e-61	CD4+ T Cell
PHF14	3.23385e-65	0.344547	0.53	0.362	9.89591e-61	CD4+ T Cell
MBD5	3.52324e-65	0.39261	0.718	0.567	1.07815e-60	CD4+ T Cell
BCL11B	7.77569e-65	0.313117	0.943	0.888	2.37944e-60	CD4+ T Cell
CCNY	8.40006e-65	0.301098	0.503	0.326	2.5705e-60	CD4+ T Cell
PACS1	1.00153e-64	0.343903	0.826	0.693	3.06478e-60	CD4+ T Cell
DYNLT1	1.03165e-64	-0.334483	0.316	0.495	3.15694e-60	CD4+ T Cell
DDX21	1.07605e-64	-0.3401	0.184	0.364	3.29282e-60	CD4+ T Cell
DOP1A	1.20537e-64	0.286446	0.36	0.207	3.68856e-60	CD4+ T Cell
NFATC3	1.22965e-64	0.304945	0.566	0.383	3.76285e-60	CD4+ T Cell
CHCHD2	1.23887e-64	-0.27462	0.119	0.292	3.79106e-60	CD4+ T Cell
ERBIN	1.95617e-64	0.325334	0.679	0.514	5.98607e-60	CD4+ T Cell
DIP2B	3.11693e-64	0.305005	0.568	0.388	9.53812e-60	CD4+ T Cell
NIN	4.3003e-64	0.286014	0.527	0.346	1.31594e-59	CD4+ T Cell
CAMK2D	4.38466e-64	0.424132	0.689	0.556	1.34175e-59	CD4+ T Cell
RERE	1.27176e-63	0.303479	0.601	0.417	3.8917e-59	CD4+ T Cell
PCNX1	1.77102e-63	0.334303	0.9	0.81	5.41948e-59	CD4+ T Cell
UMAD1	3.33785e-63	0.379654	0.523	0.363	1.02142e-58	CD4+ T Cell
CD69	3.3804e-63	-0.384364	0.352	0.522	1.03443e-58	CD4+ T Cell
STXBP5	3.83004e-63	0.349022	0.569	0.403	1.17203e-58	CD4+ T Cell
TC2N	4.71285e-63	0.367998	0.881	0.805	1.44218e-58	CD4+ T Cell
ANKUB1	1.15379e-62	0.263636	0.321	0.177	3.5307e-58	CD4+ T Cell
CHD1	2.2761e-62	-0.356437	0.55	0.698	6.96508e-58	CD4+ T Cell
CNOT6L	5.45917e-62	-0.423759	0.747	0.832	1.67056e-57	CD4+ T Cell
MEF2A	5.78772e-62	0.330565	0.463	0.301	1.7711e-57	CD4+ T Cell
SDCCAG8	7.83314e-62	0.294746	0.4	0.241	2.39702e-57	CD4+ T Cell
ALG13	1.0104e-61	0.261719	0.436	0.271	3.09192e-57	CD4+ T Cell
DDX10	1.02273e-61	0.258885	0.301	0.162	3.12964e-57	CD4+ T Cell
ITM2B	1.06861e-61	-0.330042	0.612	0.728	3.27007e-57	CD4+ T Cell
PRKCA	1.15711e-61	0.357489	0.883	0.816	3.54087e-57	CD4+ T Cell
ZNF331	2.23717e-61	-0.382868	0.151	0.318	6.84597e-57	CD4+ T Cell
CD96	2.46264e-61	0.387432	0.767	0.65	7.53593e-57	CD4+ T Cell
FILIP1L	3.61553e-61	0.258106	0.273	0.143	1.10639e-56	CD4+ T Cell
ZNF207	4.65236e-61	0.262277	0.583	0.407	1.42367e-56	CD4+ T Cell
RNASEH2B	5.25814e-61	0.282941	0.381	0.23	1.60904e-56	CD4+ T Cell
TAFA1	9.91474e-61	0.580124	0.571	0.436	3.03401e-56	CD4+ T Cell
EVL	1.73751e-60	0.278603	0.733	0.572	5.31697e-56	CD4+ T Cell
RNF157	1.80515e-60	0.25754	0.352	0.202	5.52394e-56	CD4+ T Cell
NDUFA13	3.1141e-60	-0.27214	0.121	0.286	9.52945e-56	CD4+ T Cell
TRERF1	4.79469e-60	0.296008	0.447	0.285	1.46722e-55	CD4+ T Cell
SELL	9.51822e-60	0.279955	0.573	0.398	2.91267e-55	CD4+ T Cell
SHPRH	1.20074e-59	0.250749	0.387	0.232	3.6744e-55	CD4+ T Cell
SRP14	1.35397e-59	-0.262708	0.115	0.279	4.14328e-55	CD4+ T Cell
CCND3	4.67555e-59	0.333134	0.823	0.7	1.43076e-54	CD4+ T Cell
TPR	4.85672e-59	0.28116	0.526	0.362	1.48621e-54	CD4+ T Cell
HCST	5.07227e-59	-0.285167	0.147	0.314	1.55216e-54	CD4+ T Cell
COX6C	5.14447e-59	-0.271254	0.136	0.302	1.57426e-54	CD4+ T Cell
DISC1	6.99374e-59	0.296408	0.484	0.317	2.14015e-54	CD4+ T Cell
ITGA4	1.14364e-58	0.638799	0.64	0.508	3.49965e-54	CD4+ T Cell
MAP2K6	1.77569e-58	0.265753	0.266	0.14	5.4338e-54	CD4+ T Cell
LRBA	1.95637e-58	0.315907	0.906	0.824	5.98669e-54	CD4+ T Cell
AP000787.1	2.80731e-58	0.325375	0.444	0.283	8.59064e-54	CD4+ T Cell
ZHX2	2.9839e-58	0.270565	0.538	0.365	9.13103e-54	CD4+ T Cell
FTH1	3.95538e-58	-0.32728	0.258	0.426	1.21038e-53	CD4+ T Cell
FAM120B	5.07946e-58	0.257673	0.426	0.268	1.55437e-53	CD4+ T Cell
SERINC5	1.16387e-57	0.329285	0.853	0.739	3.56155e-53	CD4+ T Cell
TNFSF8	1.85378e-57	0.271956	0.409	0.254	5.67277e-53	CD4+ T Cell
CD48	5.1105e-57	-0.25557	0.145	0.313	1.56387e-52	CD4+ T Cell
PPIA	9.21603e-57	-0.307229	0.265	0.43	2.8202e-52	CD4+ T Cell
SMAD3	1.05835e-56	0.266946	0.335	0.195	3.23865e-52	CD4+ T Cell
R3HDM1	1.82254e-56	0.281747	0.407	0.252	5.57716e-52	CD4+ T Cell
MAP2K5	1.87512e-56	0.277911	0.437	0.279	5.73807e-52	CD4+ T Cell
AK5	3.46002e-56	0.351078	0.358	0.214	1.0588e-51	CD4+ T Cell
HNRNPU	5.44142e-56	0.2654	0.63	0.465	1.66513e-51	CD4+ T Cell
TMEM65	8.39253e-56	0.284419	0.385	0.239	2.5682e-51	CD4+ T Cell
BCL2	1.42081e-55	0.595238	0.81	0.753	4.34783e-51	CD4+ T Cell
XKR6	1.55389e-55	0.310481	0.429	0.277	4.75505e-51	CD4+ T Cell
AC105402.3	2.08183e-55	1.7964	0.344	0.244	6.3706e-51	CD4+ T Cell
WDR7	2.01957e-54	0.289793	0.556	0.393	6.1801e-50	CD4+ T Cell
SH3BGRL3	3.24746e-54	-0.297866	0.167	0.325	9.93755e-50	CD4+ T Cell
GAS5	3.46232e-54	-0.265633	0.173	0.335	1.0595e-49	CD4+ T Cell
CERS6	7.95804e-54	0.377855	0.528	0.378	2.43524e-49	CD4+ T Cell
STK39	9.57246e-54	0.296844	0.512	0.358	2.92927e-49	CD4+ T Cell
SPATA5	1.04322e-53	0.345369	0.455	0.308	3.19235e-49	CD4+ T Cell
CDC14A	1.1363e-53	0.400329	0.833	0.746	3.47719e-49	CD4+ T Cell
VOPP1	3.58543e-53	0.306353	0.564	0.408	1.09718e-48	CD4+ T Cell
USP3-AS1	5.48791e-53	0.250825	0.483	0.323	1.67936e-48	CD4+ T Cell
TRABD2A	1.10395e-52	0.256974	0.46	0.305	3.37818e-48	CD4+ T Cell
ZFAS1	1.12185e-52	-0.267988	0.182	0.341	3.43298e-48	CD4+ T Cell
SYNE1	1.50439e-52	0.321505	0.545	0.395	4.60359e-48	CD4+ T Cell
RASGRF2	3.19502e-52	0.303109	0.574	0.414	9.77707e-48	CD4+ T Cell
HBB	5.48046e-52	-0.269857	0.083	0.224	1.67708e-47	CD4+ T Cell
ATXN10	6.03764e-52	0.271416	0.391	0.247	1.84758e-47	CD4+ T Cell
LCLAT1	8.90965e-52	0.272989	0.364	0.225	2.72644e-47	CD4+ T Cell
SAMD3	1.36092e-51	0.267268	0.299	0.17	4.16454e-47	CD4+ T Cell
MSI2	1.79575e-51	0.272529	0.651	0.493	5.49519e-47	CD4+ T Cell
CCDC18-AS1	2.11158e-51	0.257743	0.491	0.332	6.46164e-47	CD4+ T Cell
WNK1	2.34507e-51	0.25862	0.638	0.474	7.17615e-47	CD4+ T Cell
IGF1R	4.1185e-51	0.440423	0.489	0.347	1.2603e-46	CD4+ T Cell
SVIL	4.22833e-51	0.274075	0.444	0.291	1.29391e-46	CD4+ T Cell
MED13L	5.34092e-51	0.310429	0.758	0.631	1.63437e-46	CD4+ T Cell
AUH	8.43385e-51	0.258185	0.376	0.236	2.58084e-46	CD4+ T Cell
CYFIP2	8.81191e-51	0.262638	0.656	0.501	2.69653e-46	CD4+ T Cell
MT-ND2	1.38289e-50	-0.256869	0.943	0.994	4.23178e-46	CD4+ T Cell
COMMD10	1.52414e-50	0.402727	0.577	0.436	4.66402e-46	CD4+ T Cell
CWC27	1.88653e-50	0.269419	0.307	0.18	5.77297e-46	CD4+ T Cell
CSGALNACT1	3.62466e-50	0.36988	0.654	0.521	1.10918e-45	CD4+ T Cell
ABLIM1	3.82662e-50	0.272597	0.608	0.448	1.17098e-45	CD4+ T Cell
ACTG1	5.02498e-50	-0.305188	0.201	0.355	1.5377e-45	CD4+ T Cell
MYL12A	7.00901e-50	-0.299102	0.324	0.475	2.14483e-45	CD4+ T Cell
EHBP1	7.64823e-50	0.311804	0.377	0.24	2.34043e-45	CD4+ T Cell
EXOC4	7.69393e-50	0.351112	0.766	0.669	2.35442e-45	CD4+ T Cell
FAM214A	7.72708e-50	0.258944	0.504	0.348	2.36456e-45	CD4+ T Cell
DOCK8	1.07162e-49	0.271046	0.835	0.72	3.27926e-45	CD4+ T Cell
VWA8	1.12314e-49	0.298756	0.548	0.4	3.43693e-45	CD4+ T Cell
DLEU2	1.16257e-49	0.301379	0.401	0.26	3.55759e-45	CD4+ T Cell
STAU2	1.19789e-49	0.261098	0.396	0.25	3.66566e-45	CD4+ T Cell
WIPF1	1.6371e-49	0.279005	0.73	0.596	5.00969e-45	CD4+ T Cell
APBA2	1.67319e-49	0.284601	0.458	0.308	5.12014e-45	CD4+ T Cell
SRBD1	2.66407e-49	0.269278	0.276	0.157	8.15232e-45	CD4+ T Cell
SARAF	3.39268e-49	-0.290492	0.787	0.864	1.03819e-44	CD4+ T Cell
GMFG	7.52486e-49	-0.266853	0.237	0.392	2.30268e-44	CD4+ T Cell
VTI1A	8.83543e-49	0.333257	0.665	0.535	2.70373e-44	CD4+ T Cell
PHKB	1.167e-48	0.251674	0.436	0.287	3.57114e-44	CD4+ T Cell
MBNL2	1.19645e-48	0.260005	0.395	0.256	3.66127e-44	CD4+ T Cell
LINC01184	1.73686e-48	0.262565	0.325	0.197	5.31497e-44	CD4+ T Cell
ATF7IP	1.8197e-48	0.294625	0.682	0.541	5.56846e-44	CD4+ T Cell
FHIT	2.12664e-48	0.588451	0.665	0.586	6.50773e-44	CD4+ T Cell
ANXA1	1.21289e-47	-0.390446	0.197	0.341	3.71156e-43	CD4+ T Cell
APBB1IP	1.33013e-47	0.272439	0.694	0.548	4.07034e-43	CD4+ T Cell
IQGAP2	1.87637e-47	0.347872	0.777	0.683	5.74189e-43	CD4+ T Cell
ASCC3	3.3514e-47	0.294563	0.585	0.443	1.02556e-42	CD4+ T Cell
HDAC8	3.40931e-47	0.288932	0.277	0.159	1.04328e-42	CD4+ T Cell
RAP1GDS1	3.43343e-47	0.294589	0.515	0.371	1.05066e-42	CD4+ T Cell
PARP8	3.86485e-47	0.34313	0.767	0.653	1.18268e-42	CD4+ T Cell
WDR70	4.49982e-47	0.279971	0.572	0.424	1.37699e-42	CD4+ T Cell
FKBP5	5.46684e-47	0.316867	0.722	0.577	1.67291e-42	CD4+ T Cell
UTRN	6.65881e-47	0.293687	0.916	0.855	2.03766e-42	CD4+ T Cell
NKTR	6.76693e-47	0.254126	0.775	0.656	2.07075e-42	CD4+ T Cell
NPM1	8.71054e-47	-0.260878	0.237	0.387	2.66551e-42	CD4+ T Cell
NT5DC1	1.15398e-46	0.296995	0.359	0.229	3.53128e-42	CD4+ T Cell
MAGED1	1.33761e-46	0.267865	0.359	0.227	4.09321e-42	CD4+ T Cell
KDM4C	2.54528e-46	0.262546	0.746	0.616	7.7888e-42	CD4+ T Cell
CDK6	2.57785e-46	0.393789	0.419	0.282	7.88847e-42	CD4+ T Cell
CCDC7	3.00478e-46	0.291076	0.503	0.356	9.19491e-42	CD4+ T Cell
FXYD5	4.48437e-46	-0.265397	0.229	0.377	1.37226e-41	CD4+ T Cell
FNDC3A	4.87008e-46	0.299287	0.637	0.496	1.49029e-41	CD4+ T Cell
PRMT2	6.12193e-46	0.264659	0.574	0.422	1.87337e-41	CD4+ T Cell
FBXL17	6.20881e-46	0.389953	0.708	0.616	1.89996e-41	CD4+ T Cell
KLF12	7.41283e-46	0.299862	0.903	0.863	2.2684e-41	CD4+ T Cell
GMDS-DT	9.44841e-46	0.273136	0.389	0.249	2.89131e-41	CD4+ T Cell
RSU1	9.90336e-46	0.252748	0.324	0.198	3.03053e-41	CD4+ T Cell
AAK1	1.34995e-45	0.258393	0.866	0.782	4.13098e-41	CD4+ T Cell
BBX	5.1786e-45	0.292033	0.704	0.581	1.5847e-40	CD4+ T Cell
KIAA2026	8.19778e-45	0.259319	0.468	0.325	2.5086e-40	CD4+ T Cell
FUT8	1.1381e-44	0.327143	0.601	0.462	3.48271e-40	CD4+ T Cell
PLCL1	1.20079e-44	0.501468	0.663	0.566	3.67453e-40	CD4+ T Cell
ZNF407	1.22623e-44	0.351896	0.587	0.463	3.75238e-40	CD4+ T Cell
RASGRP1	1.32012e-44	0.267198	0.596	0.452	4.0397e-40	CD4+ T Cell
PPP1R16B	1.74544e-44	-0.395129	0.319	0.457	5.34124e-40	CD4+ T Cell
IMMP2L	4.27709e-44	0.492745	0.714	0.639	1.30883e-39	CD4+ T Cell
PDSS2	9.08871e-44	0.267383	0.415	0.275	2.78124e-39	CD4+ T Cell
RUNX2	1.88301e-43	0.322625	0.375	0.25	5.76221e-39	CD4+ T Cell
STAT3	5.68715e-43	-0.319089	0.371	0.502	1.74033e-38	CD4+ T Cell
MCUB	5.85704e-43	0.263323	0.641	0.495	1.79231e-38	CD4+ T Cell
TNKS	6.70414e-43	0.271019	0.551	0.412	2.05153e-38	CD4+ T Cell
SF1	1.87965e-42	-0.269744	0.524	0.632	5.75192e-38	CD4+ T Cell
EMB	2.34881e-42	0.258909	0.613	0.475	7.1876e-38	CD4+ T Cell
SGMS1	3.07694e-42	0.251639	0.513	0.373	9.41575e-38	CD4+ T Cell
KIAA1109	3.24622e-42	0.251145	0.669	0.528	9.93374e-38	CD4+ T Cell
KANK1	6.32452e-42	0.284105	0.402	0.267	1.93537e-37	CD4+ T Cell
LINC01934	8.07271e-42	0.493642	0.452	0.327	2.47033e-37	CD4+ T Cell
TCF12	1.28772e-41	0.315724	0.73	0.614	3.94055e-37	CD4+ T Cell
IL6ST	2.64623e-41	0.348821	0.704	0.608	8.09772e-37	CD4+ T Cell
USP25	2.70243e-41	0.268036	0.645	0.517	8.26971e-37	CD4+ T Cell
CDC42SE2	3.7342e-41	-0.278197	0.901	0.92	1.1427e-36	CD4+ T Cell
TPK1	4.95639e-41	0.292187	0.484	0.352	1.51671e-36	CD4+ T Cell
ANKRD17	1.1379e-40	0.2719	0.631	0.501	3.48209e-36	CD4+ T Cell
YWHAZ	1.38858e-40	-0.284697	0.471	0.601	4.24921e-36	CD4+ T Cell
TTC39C	2.65897e-40	0.294966	0.742	0.616	8.13672e-36	CD4+ T Cell
PYHIN1	3.79125e-40	0.276797	0.388	0.263	1.16016e-35	CD4+ T Cell
NCOA2	4.18293e-40	0.268375	0.658	0.54	1.28002e-35	CD4+ T Cell
PHF21A	5.57836e-40	0.29528	0.422	0.295	1.70703e-35	CD4+ T Cell
TAF3	8.50444e-40	0.274224	0.424	0.297	2.60244e-35	CD4+ T Cell
FTO	8.79542e-40	0.295528	0.489	0.363	2.69149e-35	CD4+ T Cell
KAT6B	1.41474e-39	0.252624	0.569	0.428	4.32926e-35	CD4+ T Cell
RBM39	4.28313e-39	-0.259416	0.685	0.769	1.31068e-34	CD4+ T Cell
TRAT1	6.00005e-39	0.266492	0.499	0.368	1.83607e-34	CD4+ T Cell
MAP3K1	1.46027e-38	0.307684	0.634	0.515	4.46857e-34	CD4+ T Cell
SUPT3H	2.32208e-38	0.358379	0.537	0.414	7.10581e-34	CD4+ T Cell
MAN1A2	9.65883e-38	0.271731	0.502	0.377	2.9557e-33	CD4+ T Cell
AKT3	1.20071e-37	0.289381	0.832	0.766	3.67428e-33	CD4+ T Cell
ARID5B	2.01262e-37	0.381007	0.605	0.495	6.1588e-33	CD4+ T Cell
SFMBT2	2.14819e-37	0.270199	0.482	0.351	6.57366e-33	CD4+ T Cell
CAMKMT	2.43985e-37	0.363065	0.603	0.49	7.46617e-33	CD4+ T Cell
CRY1	5.61115e-37	-0.262169	0.195	0.328	1.71707e-32	CD4+ T Cell
BBS9	6.5001e-37	0.300031	0.507	0.383	1.9891e-32	CD4+ T Cell
PHIP	7.43738e-37	0.274875	0.596	0.473	2.27591e-32	CD4+ T Cell
PRKN	1.2203e-36	0.395547	0.459	0.344	3.73425e-32	CD4+ T Cell
GNAQ	1.91439e-36	0.29919	0.648	0.546	5.85824e-32	CD4+ T Cell
KIAA1328	2.39865e-36	0.259233	0.36	0.242	7.34011e-32	CD4+ T Cell
CPQ	2.51086e-36	0.270117	0.389	0.272	7.68349e-32	CD4+ T Cell
ANTXR2	2.77622e-36	0.289773	0.386	0.269	8.49552e-32	CD4+ T Cell
USP15	4.83299e-36	0.273173	0.875	0.798	1.47894e-31	CD4+ T Cell
MGAT5	6.59195e-36	0.306398	0.611	0.497	2.0172e-31	CD4+ T Cell
XIST	7.10693e-35	0.422457	0.478	0.391	2.17479e-30	CD4+ T Cell
UBE2B	2.26087e-34	-0.257143	0.31	0.432	6.9185e-30	CD4+ T Cell
BACH2	4.28655e-34	0.404965	0.803	0.779	1.31173e-29	CD4+ T Cell
TBC1D5	4.28942e-34	0.259757	0.703	0.597	1.31261e-29	CD4+ T Cell
SMYD3	6.13947e-34	0.373962	0.711	0.643	1.87874e-29	CD4+ T Cell
GLCCI1	7.09257e-34	0.328395	0.43	0.317	2.1704e-29	CD4+ T Cell
ARL15	1.64644e-33	0.330936	0.622	0.529	5.03828e-29	CD4+ T Cell
VIM	1.89377e-33	-0.277891	0.291	0.407	5.79511e-29	CD4+ T Cell
ITPR2	2.05518e-33	0.250222	0.602	0.49	6.28906e-29	CD4+ T Cell
LINC02328	2.34551e-33	0.318707	0.37	0.263	7.17751e-29	CD4+ T Cell
FAM172A	3.00794e-33	0.266077	0.794	0.722	9.20459e-29	CD4+ T Cell
RFX7	2.20777e-32	0.257824	0.497	0.377	6.756e-28	CD4+ T Cell
PCAT1	2.80014e-32	0.395044	0.502	0.397	8.56871e-28	CD4+ T Cell
ELP4	3.26616e-32	0.289754	0.393	0.285	9.99477e-28	CD4+ T Cell
CASK	6.68638e-32	0.290942	0.679	0.569	2.0461e-27	CD4+ T Cell
ATP2B1	2.08259e-31	0.279396	0.532	0.418	6.37293e-27	CD4+ T Cell
RAD51B	2.50911e-31	0.362489	0.591	0.497	7.67814e-27	CD4+ T Cell
MGMT	3.26472e-31	0.251038	0.335	0.23	9.99036e-27	CD4+ T Cell
SCAPER	4.55971e-31	0.260923	0.588	0.473	1.39532e-26	CD4+ T Cell
A2M	2.17075e-30	0.267741	0.233	0.146	6.64271e-26	CD4+ T Cell
SYTL3	2.68722e-30	-0.278665	0.302	0.417	8.22316e-26	CD4+ T Cell
INVS	5.91969e-30	0.255369	0.418	0.305	1.81148e-25	CD4+ T Cell
TRPS1	6.62348e-30	0.353162	0.373	0.278	2.02685e-25	CD4+ T Cell
GMDS	7.69434e-30	0.296918	0.478	0.373	2.35455e-25	CD4+ T Cell
KCNQ5	9.52723e-30	0.465612	0.305	0.21	2.91543e-25	CD4+ T Cell
PPP1CB	1.06216e-29	-0.253737	0.364	0.475	3.25032e-25	CD4+ T Cell
PSMA1	4.22374e-29	0.270039	0.546	0.435	1.29251e-24	CD4+ T Cell
PBX3	4.33564e-29	0.298822	0.394	0.289	1.32675e-24	CD4+ T Cell
SYNE2	7.62209e-29	0.293981	0.812	0.76	2.33244e-24	CD4+ T Cell
PCSK5	2.54906e-28	0.259467	0.416	0.309	7.80038e-24	CD4+ T Cell
SESN3	3.62916e-28	0.292622	0.633	0.511	1.11056e-23	CD4+ T Cell
PDE4B	6.47025e-28	0.370011	0.468	0.374	1.97996e-23	CD4+ T Cell
EML4	4.10166e-27	-0.266279	0.807	0.845	1.25515e-22	CD4+ T Cell
SSBP2	5.99024e-27	0.286867	0.583	0.478	1.83307e-22	CD4+ T Cell
LINC01473	1.38777e-26	0.312438	0.348	0.253	4.24672e-22	CD4+ T Cell
TSHZ2	3.02826e-26	0.472755	0.598	0.531	9.26678e-22	CD4+ T Cell
PELI1	3.06028e-26	-0.278172	0.322	0.428	9.36476e-22	CD4+ T Cell
SGO1-AS1	4.97132e-24	0.363143	0.269	0.185	1.52127e-19	CD4+ T Cell
CMSS1	2.66316e-19	0.265269	0.387	0.311	8.14954e-15	CD4+ T Cell
FMN1	2.90903e-19	0.371444	0.334	0.257	8.90193e-15	CD4+ T Cell
GPRIN3	3.71999e-19	0.251346	0.597	0.512	1.13835e-14	CD4+ T Cell
AFF3	4.19639e-19	0.25323	0.318	0.234	1.28414e-14	CD4+ T Cell
PAM	1.25702e-18	0.258357	0.362	0.284	3.84661e-14	CD4+ T Cell
TAFA2	1.32392e-18	0.332402	0.229	0.157	4.05133e-14	CD4+ T Cell
GNLY	4.39513e-18	-0.361199	0.159	0.236	1.34495e-13	CD4+ T Cell
AL136962.1	4.67537e-18	0.252998	0.153	0.097	1.43071e-13	CD4+ T Cell
TOX	4.80575e-18	0.390044	0.237	0.17	1.47061e-13	CD4+ T Cell
ST8SIA1	1.08549e-17	0.351942	0.266	0.196	3.3217e-13	CD4+ T Cell
FAM13A	4.05671e-15	0.312609	0.246	0.18	1.24139e-10	CD4+ T Cell
IKZF2	1.99494e-14	0.431312	0.138	0.092	6.1047e-10	CD4+ T Cell
AL589693.1	4.52291e-14	0.437006	0.344	0.285	1.38406e-09	CD4+ T Cell
PPP3CA	2.04579e-12	0.264249	0.475	0.426	6.26033e-08	CD4+ T Cell
NELL2	2.54981e-12	0.302105	0.533	0.482	7.80268e-08	CD4+ T Cell
WWOX	2.25209e-10	0.269688	0.513	0.465	6.89162e-06	CD4+ T Cell
DLEU1	2.83248e-10	0.284694	0.298	0.237	8.66767e-06	CD4+ T Cell
IFNG-AS1	8.71137e-08	0.253422	0.162	0.124	0.00266577	CD4+ T Cell
RPL11	0	-1.5418	0.368	0.935	0	CD8+ T Cell
RPS27	0	-1.94655	0.429	0.981	0	CD8+ T Cell
RPS27A	0	-1.72018	0.402	0.964	0	CD8+ T Cell
RPL37A	0	-1.53832	0.319	0.916	0	CD8+ T Cell
MTRNR2L12	0	2.33268	0.986	0.66	0	CD8+ T Cell
PPBP	0	0.361497	0.255	0.004	0	CD8+ T Cell
RPL34	0	-1.55445	0.382	0.937	0	CD8+ T Cell
VCAN	0	0.32292	0.228	0.011	0	CD8+ T Cell
RPS14	0	-1.87887	0.288	0.963	0	CD8+ T Cell
RPS18	0	-1.93265	0.343	0.964	0	CD8+ T Cell
RPS12	0	-1.90586	0.339	0.967	0	CD8+ T Cell
RPL30	0	-1.75575	0.298	0.943	0	CD8+ T Cell
RPLP2	0	-1.82612	0.378	0.97	0	CD8+ T Cell
RPL27A	0	-1.50786	0.3	0.919	0	CD8+ T Cell
RPS3	0	-1.59157	0.298	0.931	0	CD8+ T Cell
RPL41	0	-1.99948	0.452	0.987	0	CD8+ T Cell
LYZ	0	0.602551	0.424	0.034	0	CD8+ T Cell
RPS29	0	-1.56161	0.449	0.964	0	CD8+ T Cell
B2M	0	-1.46805	0.991	0.999	0	CD8+ T Cell
RPLP1	0	-1.75681	0.526	0.972	0	CD8+ T Cell
RPS2	0	-1.70248	0.455	0.965	0	CD8+ T Cell
RPS15A	0	-1.54526	0.297	0.928	0	CD8+ T Cell
PLCG2	0	2.08155	0.992	0.679	0	CD8+ T Cell
RPL13	0	-1.97101	0.476	0.986	0	CD8+ T Cell
RPL19	0	-1.61388	0.3	0.939	0	CD8+ T Cell
RPS15	0	-1.59099	0.237	0.919	0	CD8+ T Cell
RPS28	0	-1.62538	0.322	0.928	0	CD8+ T Cell
RPL18A	0	-1.55497	0.238	0.903	0	CD8+ T Cell
RPS16	0	-1.70166	0.313	0.94	0	CD8+ T Cell
RPS19	0	-1.64789	0.275	0.93	0	CD8+ T Cell
RPL18	0	-1.47472	0.259	0.892	0	CD8+ T Cell
RPL13A	0	-1.79832	0.484	0.984	0	CD8+ T Cell
RPS11	0	-1.53972	0.369	0.939	0	CD8+ T Cell
RPL28	0	-1.89403	0.305	0.965	0	CD8+ T Cell
RPL39	0	-1.54005	0.234	0.896	0	CD8+ T Cell
RPL10	0	-1.84294	0.391	0.97	0	CD8+ T Cell
RPS23	1.59795e-305	-1.49235	0.288	0.905	4.8899e-301	CD8+ T Cell
RPL3	1.53786e-303	-1.44334	0.342	0.922	4.70601e-299	CD8+ T Cell
RPL32	1.60184e-292	-1.44615	0.275	0.896	4.90178e-288	CD8+ T Cell
FAU	4.46785e-289	-1.36618	0.285	0.885	1.36721e-284	CD8+ T Cell
RPS20	3.11249e-287	-1.37446	0.27	0.885	9.52454e-283	CD8+ T Cell
S100A9	1.39577e-286	0.3686	0.283	0.029	4.27118e-282	CD8+ T Cell
RPL21	4.63053e-284	-1.41734	0.342	0.906	1.41699e-279	CD8+ T Cell
RPL23A	3.20885e-282	-1.35564	0.314	0.894	9.8194e-278	CD8+ T Cell
S100A8	1.34341e-281	0.279494	0.212	0.016	4.11097e-277	CD8+ T Cell
RPS21	9.49174e-278	-1.44267	0.264	0.876	2.90457e-273	CD8+ T Cell
EEF1A1	1.94266e-276	-1.39715	0.554	0.956	5.94472e-272	CD8+ T Cell
RPL17	1.93664e-273	-1.32017	0.291	0.887	5.92631e-269	CD8+ T Cell
RPS25	5.90379e-270	-1.33599	0.309	0.88	1.80662e-265	CD8+ T Cell
RPL37	3.50385e-268	-1.36591	0.331	0.885	1.07221e-263	CD8+ T Cell
TPT1	6.76823e-267	-1.30776	0.297	0.886	2.07115e-262	CD8+ T Cell
RPS4X	1.15221e-263	-1.34134	0.229	0.846	3.52586e-259	CD8+ T Cell
RPS6	2.59426e-263	-1.3355	0.391	0.899	7.93871e-259	CD8+ T Cell
RPL9	5.1906e-260	-1.28371	0.264	0.854	1.58838e-255	CD8+ T Cell
TMSB4X	8.8597e-258	-1.38651	0.685	0.96	2.71116e-253	CD8+ T Cell
RPS8	3.55656e-253	-1.2668	0.312	0.874	1.08834e-248	CD8+ T Cell
RPS17	2.15749e-251	-1.27202	0.229	0.826	6.60213e-247	CD8+ T Cell
RPL35A	2.18523e-250	-1.25641	0.266	0.846	6.68703e-246	CD8+ T Cell
RPS13	1.52109e-247	-1.26471	0.211	0.826	4.6547e-243	CD8+ T Cell
RPS3A	2.92813e-243	-1.2628	0.301	0.857	8.96038e-239	CD8+ T Cell
RPL23	1.14053e-242	-1.23488	0.216	0.818	3.49013e-238	CD8+ T Cell
RPS26	9.09941e-235	-1.20373	0.274	0.834	2.78451e-230	CD8+ T Cell
RPS9	7.17906e-234	-1.20958	0.199	0.794	2.19686e-229	CD8+ T Cell
RPL36	1.3989e-233	-1.19964	0.185	0.79	4.28079e-229	CD8+ T Cell
RPL26	2.95868e-232	-1.1637	0.279	0.84	9.05387e-228	CD8+ T Cell
RPL15	2.88942e-229	-1.15272	0.225	0.799	8.84192e-225	CD8+ T Cell
RPS24	1.26041e-220	-1.10977	0.308	0.842	3.85699e-216	CD8+ T Cell
RPS5	2.68633e-217	-1.12671	0.179	0.765	8.22043e-213	CD8+ T Cell
HLA-B	8.40355e-215	-1.0671	0.776	0.971	2.57157e-210	CD8+ T Cell
RPS7	6.9376e-210	-1.0967	0.254	0.794	2.12298e-205	CD8+ T Cell
RPSA	6.55929e-209	-1.08973	0.293	0.809	2.00721e-204	CD8+ T Cell
RPL29	6.45801e-208	-1.09527	0.148	0.732	1.97622e-203	CD8+ T Cell
HLA-C	2.68018e-205	-1.14364	0.636	0.93	8.20161e-201	CD8+ T Cell
RPL12	2.75328e-197	-1.04016	0.196	0.754	8.4253e-193	CD8+ T Cell
RPL36A	1.48627e-196	-1.09682	0.212	0.757	4.54813e-192	CD8+ T Cell
UBA52	1.96447e-195	-1.03929	0.194	0.742	6.01147e-191	CD8+ T Cell
TMSB10	1.02952e-193	-1.07723	0.407	0.856	3.15044e-189	CD8+ T Cell
RPL31	5.11194e-190	-1.03296	0.268	0.786	1.56431e-185	CD8+ T Cell
HIST1H1E	8.02561e-189	0.590336	0.526	0.145	2.45592e-184	CD8+ T Cell
RPL7	1.73022e-188	-1.0126	0.188	0.729	5.29464e-184	CD8+ T Cell
MBNL1	4.11523e-187	1.02985	0.996	0.949	1.2593e-182	CD8+ T Cell
MTRNR2L8	9.50018e-187	0.692547	0.611	0.193	2.90715e-182	CD8+ T Cell
RPL8	8.77142e-186	-0.995817	0.182	0.722	2.68414e-181	CD8+ T Cell
RPL10A	9.56811e-186	-1.02732	0.291	0.789	2.92794e-181	CD8+ T Cell
EIF1	2.99843e-185	-1.0037	0.347	0.807	9.17548e-181	CD8+ T Cell
MT-CO3	2.04814e-179	-0.944028	0.961	1	6.26752e-175	CD8+ T Cell
RPL7A	1.61286e-177	-0.973513	0.275	0.771	4.9355e-173	CD8+ T Cell
RPL14	1.81165e-177	-0.963688	0.289	0.781	5.54382e-173	CD8+ T Cell
RPL5	2.20521e-177	-0.975666	0.325	0.798	6.74817e-173	CD8+ T Cell
RPL38	7.84721e-171	-0.969589	0.234	0.737	2.40132e-166	CD8+ T Cell
RIPOR2	8.82778e-166	0.868744	0.975	0.859	2.70139e-161	CD8+ T Cell
RPL35	1.94018e-157	-0.892676	0.181	0.682	5.93715e-153	CD8+ T Cell
HLA-A	3.00983e-155	-0.900033	0.682	0.917	9.21037e-151	CD8+ T Cell
RPL24	5.09168e-152	-0.867954	0.234	0.71	1.55811e-147	CD8+ T Cell
RPL27	2.04311e-151	-0.871721	0.196	0.679	6.25212e-147	CD8+ T Cell
ETS1	5.46847e-144	0.837229	0.915	0.686	1.67341e-139	CD8+ T Cell
PTMA	2.31621e-138	-0.879078	0.556	0.863	7.08782e-134	CD8+ T Cell
RPL6	7.70133e-135	-0.806232	0.321	0.751	2.35668e-130	CD8+ T Cell
MT-CO2	1.54442e-134	-0.776514	0.961	1	4.72606e-130	CD8+ T Cell
MT-ND3	2.31513e-134	-0.827155	0.97	1	7.08453e-130	CD8+ T Cell
PFN1	3.39051e-130	-0.980836	0.246	0.675	1.03753e-125	CD8+ T Cell
RACK1	7.64096e-124	-0.769239	0.195	0.631	2.33821e-119	CD8+ T Cell
EEF1G	2.45088e-123	-0.800062	0.179	0.615	7.49994e-119	CD8+ T Cell
AC016074.2	1.32012e-115	0.503316	0.449	0.15	4.03969e-111	CD8+ T Cell
LINC00861	1.5013e-114	0.743567	0.741	0.408	4.59412e-110	CD8+ T Cell
RPLP0	3.76996e-113	-0.738222	0.199	0.611	1.15365e-108	CD8+ T Cell
EEF1B2	5.22244e-112	-0.735363	0.156	0.575	1.59812e-107	CD8+ T Cell
FLI1	1.4004e-109	0.626517	0.623	0.284	4.28537e-105	CD8+ T Cell
MBNL1-AS1	1.50425e-106	0.264263	0.213	0.042	4.60316e-102	CD8+ T Cell
MT-CYB	9.43104e-103	-0.685099	0.92	1	2.88599e-98	CD8+ T Cell
RPL22	6.49791e-99	-0.678737	0.205	0.602	1.98842e-94	CD8+ T Cell
ARHGAP15	2.25194e-96	0.609586	0.999	0.98	6.89117e-92	CD8+ T Cell
MT-ATP6	1.73565e-95	-0.629193	0.974	1	5.31125e-91	CD8+ T Cell
CTSS	5.41582e-94	0.420723	0.492	0.193	1.65729e-89	CD8+ T Cell
NACA	9.85772e-94	-0.648296	0.194	0.57	3.01656e-89	CD8+ T Cell
H3F3B	1.8778e-92	-0.709755	0.39	0.7	5.74625e-88	CD8+ T Cell
MT-ND1	2.09244e-91	-0.664349	0.918	0.999	6.40307e-87	CD8+ T Cell
THEMIS	1.12098e-89	0.917138	0.835	0.652	3.43032e-85	CD8+ T Cell
ACTB	5.67922e-87	-0.780837	0.593	0.827	1.7379e-82	CD8+ T Cell
TOMM7	8.72557e-86	-0.589497	0.153	0.514	2.67011e-81	CD8+ T Cell
ATM	1.02314e-85	0.638193	0.949	0.828	3.13091e-81	CD8+ T Cell
CALM1	1.50845e-85	-0.71771	0.412	0.711	4.61599e-81	CD8+ T Cell
DENND2D	9.91176e-85	0.304769	0.331	0.105	3.0331e-80	CD8+ T Cell
BTG1	8.06359e-83	-0.61666	0.669	0.86	2.46754e-78	CD8+ T Cell
IKZF1	1.16294e-82	0.63182	0.878	0.677	3.5587e-78	CD8+ T Cell
HCST	1.72107e-81	-0.631248	0.164	0.513	5.26665e-77	CD8+ T Cell
PTPRC	4.4922e-77	0.424208	0.999	0.995	1.37466e-72	CD8+ T Cell
RASA1	6.01691e-77	0.527053	0.615	0.331	1.84123e-72	CD8+ T Cell
RPS10	9.86185e-77	-0.56078	0.153	0.495	3.01782e-72	CD8+ T Cell
COX4I1	6.13206e-76	-0.544006	0.128	0.465	1.87647e-71	CD8+ T Cell
CD3D	1.0416e-75	-0.603558	0.247	0.567	3.18739e-71	CD8+ T Cell
RPL4	1.72488e-73	-0.570429	0.255	0.577	5.27829e-69	CD8+ T Cell
SLFN5	6.08906e-73	0.465455	0.545	0.268	1.86331e-68	CD8+ T Cell
CD52	6.84077e-73	-0.627094	0.351	0.645	2.09334e-68	CD8+ T Cell
RESF1	1.59803e-72	0.510126	0.716	0.435	4.89014e-68	CD8+ T Cell
ANKRD36	9.53466e-72	0.461453	0.569	0.29	2.9177e-67	CD8+ T Cell
CXCR4	1.01603e-71	-0.634687	0.321	0.626	3.10916e-67	CD8+ T Cell
IL32	1.2574e-71	-0.731303	0.302	0.595	3.84777e-67	CD8+ T Cell
SATB1-AS1	4.24449e-71	0.630827	0.476	0.227	1.29886e-66	CD8+ T Cell
ARHGEF3	1.60246e-70	0.583773	0.658	0.387	4.90368e-66	CD8+ T Cell
S100A4	2.11438e-70	-0.746478	0.25	0.556	6.47021e-66	CD8+ T Cell
CFL1	3.72387e-70	-0.631095	0.245	0.553	1.13954e-65	CD8+ T Cell
AC022075.1	5.52864e-70	0.351845	0.352	0.132	1.69182e-65	CD8+ T Cell
AC079793.1	9.41837e-70	0.599589	0.853	0.662	2.88211e-65	CD8+ T Cell
NKG7	2.09316e-69	-1.16688	0.213	0.502	6.40527e-65	CD8+ T Cell
LCP2	8.6596e-69	0.461151	0.63	0.35	2.64992e-64	CD8+ T Cell
SLC16A7	2.42513e-68	0.515469	0.613	0.339	7.42114e-64	CD8+ T Cell
C1orf112	1.01567e-67	0.336886	0.313	0.11	3.10804e-63	CD8+ T Cell
INPP4A	2.43477e-67	0.479151	0.695	0.42	7.45065e-63	CD8+ T Cell
AC245297.3	3.5648e-67	0.382707	0.483	0.225	1.09086e-62	CD8+ T Cell
ITK	2.18017e-66	0.61389	0.868	0.713	6.67154e-62	CD8+ T Cell
PIP4K2A	9.23623e-66	0.586366	0.894	0.73	2.82638e-61	CD8+ T Cell
HINT1	2.25425e-65	-0.500395	0.134	0.443	6.89823e-61	CD8+ T Cell
FYB1	2.96428e-65	0.543801	0.912	0.752	9.071e-61	CD8+ T Cell
AL592183.1	7.92431e-65	0.28973	0.254	0.08	2.42492e-60	CD8+ T Cell
ANKRD44	1.20326e-64	0.463363	0.988	0.933	3.68208e-60	CD8+ T Cell
TNFAIP8	4.9749e-64	0.646299	0.74	0.517	1.52237e-59	CD8+ T Cell
NEK7	2.76398e-63	0.531683	0.641	0.374	8.45804e-59	CD8+ T Cell
OPRM1	1.30696e-61	0.317645	0.271	0.093	3.99942e-57	CD8+ T Cell
SLAMF6	7.03913e-61	0.309865	0.285	0.101	2.15404e-56	CD8+ T Cell
OXNAD1	1.10889e-60	0.632783	0.719	0.516	3.39333e-56	CD8+ T Cell
EEF1D	2.09012e-60	-0.482851	0.175	0.47	6.39598e-56	CD8+ T Cell
ZBTB20	5.28303e-60	0.539877	0.958	0.876	1.61666e-55	CD8+ T Cell
UBC	6.09524e-60	-0.529609	0.211	0.497	1.8652e-55	CD8+ T Cell
AC002463.1	1.41957e-59	0.314591	0.291	0.106	4.34403e-55	CD8+ T Cell
RPL36AL	3.4053e-59	-0.470727	0.137	0.428	1.04205e-54	CD8+ T Cell
TRG-AS1	4.06307e-59	0.461286	0.387	0.171	1.24334e-54	CD8+ T Cell
IL7R	1.12006e-58	0.606084	0.808	0.658	3.42749e-54	CD8+ T Cell
TTC13	2.15982e-58	0.286643	0.28	0.1	6.60925e-54	CD8+ T Cell
RCSD1	4.29736e-58	0.396502	0.52	0.266	1.31504e-53	CD8+ T Cell
MTFR1	1.35453e-57	0.40154	0.484	0.244	4.14498e-53	CD8+ T Cell
ST8SIA4	4.28621e-57	0.427359	0.38	0.168	1.31162e-52	CD8+ T Cell
FTX	3.01366e-56	0.536965	0.857	0.684	9.22209e-52	CD8+ T Cell
C11orf65	3.87995e-56	0.364944	0.412	0.19	1.1873e-51	CD8+ T Cell
DDX17	5.89216e-56	0.408686	0.887	0.727	1.80306e-51	CD8+ T Cell
RUNX1	1.04689e-55	0.60686	0.804	0.621	3.20358e-51	CD8+ T Cell
ABCD2	2.53047e-55	0.401857	0.373	0.166	7.74348e-51	CD8+ T Cell
CYBA	2.62463e-55	-0.567268	0.34	0.594	8.03163e-51	CD8+ T Cell
TRAF3IP3	8.52727e-55	0.379261	0.618	0.358	2.60943e-50	CD8+ T Cell
H3F3A	3.19733e-54	-0.513945	0.461	0.694	9.78415e-50	CD8+ T Cell
HIVEP2	5.0155e-54	0.575441	0.694	0.474	1.53479e-49	CD8+ T Cell
IKZF3	7.8236e-54	0.421898	0.596	0.343	2.3941e-49	CD8+ T Cell
RBMS1	1.41649e-53	0.511571	0.636	0.396	4.3346e-49	CD8+ T Cell
TTN	1.44294e-53	0.518169	0.444	0.226	4.41553e-49	CD8+ T Cell
CNTRL	2.38532e-53	0.406669	0.548	0.304	7.29933e-49	CD8+ T Cell
KANSL1L	1.15306e-52	0.346925	0.322	0.132	3.52849e-48	CD8+ T Cell
NCK2	1.41572e-52	0.432248	0.632	0.387	4.33224e-48	CD8+ T Cell
PFDN5	2.38367e-52	-0.435191	0.164	0.438	7.29428e-48	CD8+ T Cell
IPCEF1	5.37237e-52	0.389529	0.425	0.206	1.644e-47	CD8+ T Cell
AC010894.3	8.6444e-52	0.326269	0.442	0.215	2.64527e-47	CD8+ T Cell
PDE7A	8.91474e-52	0.581351	0.832	0.678	2.728e-47	CD8+ T Cell
AC007038.1	9.99677e-51	0.264853	0.263	0.097	3.05911e-46	CD8+ T Cell
RAB30-DT	6.32434e-50	0.250057	0.213	0.071	1.93531e-45	CD8+ T Cell
AC010609.1	6.63145e-50	0.378262	0.473	0.249	2.02929e-45	CD8+ T Cell
PRKACB	1.43932e-49	0.485492	0.716	0.499	4.40446e-45	CD8+ T Cell
JUNB	2.24421e-49	-0.556105	0.156	0.414	6.86751e-45	CD8+ T Cell
MYL6	1.28144e-48	-0.500417	0.226	0.483	3.92135e-44	CD8+ T Cell
BTF3	2.16616e-48	-0.403484	0.144	0.404	6.62865e-44	CD8+ T Cell
PABPC1	2.70489e-48	-0.492346	0.611	0.797	8.27722e-44	CD8+ T Cell
ELMO1	3.72356e-48	0.469491	0.838	0.66	1.13945e-43	CD8+ T Cell
AC087854.1	4.27466e-48	0.30932	0.348	0.156	1.30809e-43	CD8+ T Cell
ITGA6	9.90427e-48	0.430059	0.476	0.257	3.03081e-43	CD8+ T Cell
TMEM161B-AS1	2.72995e-47	0.342735	0.343	0.154	8.35393e-43	CD8+ T Cell
GIMAP5	4.5309e-47	0.27171	0.335	0.147	1.3865e-42	CD8+ T Cell
COX7C	5.6586e-47	-0.414733	0.186	0.445	1.73159e-42	CD8+ T Cell
TRIP11	6.59652e-47	0.29418	0.313	0.133	2.0186e-42	CD8+ T Cell
MAP4K4	1.01536e-46	0.387738	0.602	0.365	3.10711e-42	CD8+ T Cell
GOLGA8B	1.01805e-46	0.307573	0.496	0.267	3.11533e-42	CD8+ T Cell
CLCN3	6.62779e-46	0.270451	0.232	0.085	2.02817e-41	CD8+ T Cell
SEMA4D	1.73253e-45	0.396165	0.643	0.422	5.30172e-41	CD8+ T Cell
NR3C2	2.93952e-45	0.644798	0.681	0.498	8.99523e-41	CD8+ T Cell
MSL3	6.28681e-45	0.253074	0.313	0.135	1.92383e-40	CD8+ T Cell
MT-ND4	1.86726e-44	-0.369851	0.949	1	5.71402e-40	CD8+ T Cell
TRAC	1.91095e-44	-0.451309	0.283	0.527	5.84771e-40	CD8+ T Cell
SERF2	2.3166e-44	-0.435933	0.232	0.479	7.08902e-40	CD8+ T Cell
SUCLG2	2.41302e-44	0.44237	0.749	0.553	7.38407e-40	CD8+ T Cell
CCL5	2.54714e-44	-0.904785	0.36	0.544	7.79451e-40	CD8+ T Cell
DOCK2	4.30535e-44	0.437835	0.809	0.634	1.31748e-39	CD8+ T Cell
S100A6	2.02821e-43	-0.442789	0.185	0.431	6.20653e-39	CD8+ T Cell
GRAP2	2.06692e-43	0.451265	0.664	0.446	6.32499e-39	CD8+ T Cell
SNHG14	3.13354e-43	0.421023	0.652	0.428	9.58894e-39	CD8+ T Cell
INTS6	3.65102e-43	0.382554	0.368	0.181	1.11725e-38	CD8+ T Cell
SH3BGRL3	3.78923e-43	-0.470554	0.179	0.417	1.15954e-38	CD8+ T Cell
MT-ND5	4.2224e-43	-0.383064	0.839	0.991	1.2921e-38	CD8+ T Cell
TTC39B	5.25115e-43	0.314601	0.395	0.195	1.6069e-38	CD8+ T Cell
UQCRB	8.18123e-43	-0.358267	0.098	0.335	2.50354e-38	CD8+ T Cell
LEF1	1.50745e-42	0.770774	0.675	0.545	4.61295e-38	CD8+ T Cell
LINC00612	2.32964e-42	0.287443	0.258	0.106	7.12894e-38	CD8+ T Cell
LTB	2.44282e-42	-0.516562	0.203	0.438	7.47528e-38	CD8+ T Cell
ERBIN	3.82839e-42	0.410477	0.742	0.53	1.17153e-37	CD8+ T Cell
LINC01550	5.83959e-42	0.335198	0.321	0.148	1.78697e-37	CD8+ T Cell
NPAT	7.77807e-42	0.280302	0.403	0.203	2.38017e-37	CD8+ T Cell
ARHGAP25	1.31474e-41	0.426277	0.55	0.342	4.02322e-37	CD8+ T Cell
VPS13C	1.58008e-41	0.396307	0.809	0.646	4.8352e-37	CD8+ T Cell
CELF2	1.62402e-41	0.401781	0.942	0.869	4.96965e-37	CD8+ T Cell
ADD3	2.32546e-41	0.426099	0.687	0.488	7.11613e-37	CD8+ T Cell
SCML4	3.10289e-41	0.447706	0.643	0.441	9.49516e-37	CD8+ T Cell
MT-ND2	4.36197e-41	-0.386747	0.931	0.997	1.33481e-36	CD8+ T Cell
CEPT1	6.97887e-41	0.288041	0.33	0.154	2.1356e-36	CD8+ T Cell
DOCK11	2.56913e-40	0.369394	0.673	0.458	7.86181e-36	CD8+ T Cell
ANKRD36C	3.53429e-40	0.345454	0.503	0.291	1.08153e-35	CD8+ T Cell
DOCK10	7.00012e-40	0.481903	0.928	0.845	2.14211e-35	CD8+ T Cell
MAML2	8.50361e-40	0.6983	0.826	0.75	2.60219e-35	CD8+ T Cell
DGKA	1.74146e-39	0.276067	0.436	0.233	5.32905e-35	CD8+ T Cell
SSR4	1.84092e-39	-0.333018	0.077	0.297	5.63339e-35	CD8+ T Cell
C22orf34	3.47964e-39	0.356861	0.381	0.196	1.0648e-34	CD8+ T Cell
MDFIC	7.89033e-39	0.413626	0.445	0.253	2.41452e-34	CD8+ T Cell
PIK3C3	8.04069e-39	0.293918	0.427	0.227	2.46053e-34	CD8+ T Cell
CLEC2D	8.37393e-39	0.384234	0.889	0.759	2.56251e-34	CD8+ T Cell
LINS1	9.51651e-39	0.256836	0.323	0.151	2.91215e-34	CD8+ T Cell
LRRN3	1.13294e-38	0.282023	0.209	0.08	3.46692e-34	CD8+ T Cell
TRBC1	2.56358e-38	-0.530054	0.175	0.392	7.84481e-34	CD8+ T Cell
SKAP1	2.65177e-38	0.404683	0.973	0.927	8.11469e-34	CD8+ T Cell
SENP7	2.89328e-38	0.346775	0.586	0.369	8.85373e-34	CD8+ T Cell
DPYD	1.27536e-37	0.446828	0.903	0.828	3.90273e-33	CD8+ T Cell
SAMD3	1.60079e-37	0.518342	0.548	0.366	4.89858e-33	CD8+ T Cell
LRRC8D	3.05088e-37	0.280938	0.298	0.137	9.336e-33	CD8+ T Cell
TRBC2	9.50345e-37	-0.431246	0.268	0.487	2.90815e-32	CD8+ T Cell
PTK2B	1.11261e-36	0.280665	0.382	0.198	3.40469e-32	CD8+ T Cell
AFF1	1.89687e-36	0.351221	0.441	0.25	5.80461e-32	CD8+ T Cell
MGAT4A	1.91302e-36	0.383665	0.74	0.546	5.85405e-32	CD8+ T Cell
NAA16	2.03316e-36	0.353094	0.551	0.344	6.22167e-32	CD8+ T Cell
ST6GAL1	2.04805e-36	0.371723	0.552	0.344	6.26724e-32	CD8+ T Cell
MT-CO1	2.37773e-36	-0.326875	0.938	1	7.2761e-32	CD8+ T Cell
SMG1	2.50115e-36	0.345814	0.63	0.428	7.65376e-32	CD8+ T Cell
EIF3K	2.99456e-36	-0.339457	0.136	0.353	9.16365e-32	CD8+ T Cell
STAU2	3.14954e-36	0.379545	0.476	0.282	9.63791e-32	CD8+ T Cell
SRGN	3.64422e-36	-0.493384	0.397	0.591	1.11517e-31	CD8+ T Cell
MFSD4B	3.75988e-36	0.298467	0.339	0.169	1.15056e-31	CD8+ T Cell
PRKCQ	4.1003e-36	0.40648	0.763	0.595	1.25473e-31	CD8+ T Cell
ZNF638	4.18567e-36	0.349929	0.674	0.468	1.28086e-31	CD8+ T Cell
UBB	6.16629e-36	-0.359966	0.151	0.364	1.88695e-31	CD8+ T Cell
TRERF1	7.48558e-36	0.3842	0.53	0.334	2.29066e-31	CD8+ T Cell
MLLT3	7.57686e-36	0.505257	0.654	0.469	2.3186e-31	CD8+ T Cell
PARP8	1.44415e-35	0.492512	0.891	0.793	4.41926e-31	CD8+ T Cell
FKBP5	1.64414e-35	0.417401	0.711	0.514	5.03122e-31	CD8+ T Cell
DPYD-AS1	2.0128e-35	0.286039	0.3	0.143	6.15936e-31	CD8+ T Cell
KIAA0586	2.19944e-35	0.290592	0.346	0.175	6.73049e-31	CD8+ T Cell
ZNF831	3.16661e-35	0.33965	0.495	0.299	9.69013e-31	CD8+ T Cell
MACF1	3.4138e-35	0.392991	0.719	0.535	1.04466e-30	CD8+ T Cell
SLFN12L	3.69757e-35	0.408869	0.686	0.501	1.13149e-30	CD8+ T Cell
NDUFA13	3.87061e-35	-0.333161	0.118	0.327	1.18445e-30	CD8+ T Cell
CHCHD2	4.69143e-35	-0.330688	0.126	0.336	1.43562e-30	CD8+ T Cell
HEATR5B	5.00415e-35	0.301233	0.402	0.218	1.53132e-30	CD8+ T Cell
ANKUB1	6.10577e-35	0.313861	0.342	0.173	1.86843e-30	CD8+ T Cell
CST7	6.24613e-35	-0.495909	0.147	0.346	1.91138e-30	CD8+ T Cell
TBCK	7.1568e-35	0.39243	0.493	0.305	2.19005e-30	CD8+ T Cell
ST3GAL1	7.52308e-35	0.304091	0.546	0.338	2.30214e-30	CD8+ T Cell
RELCH	1.14358e-34	0.321506	0.488	0.296	3.49945e-30	CD8+ T Cell
PCED1B	1.45567e-34	0.423214	0.814	0.657	4.4545e-30	CD8+ T Cell
CEP85L	3.28768e-34	0.379276	0.772	0.592	1.00606e-29	CD8+ T Cell
TMEM131L	3.46641e-34	0.371108	0.675	0.484	1.06076e-29	CD8+ T Cell
CTSW	3.49264e-34	-0.389434	0.148	0.353	1.06878e-29	CD8+ T Cell
AC118549.1	3.67976e-34	0.323849	0.504	0.304	1.12604e-29	CD8+ T Cell
RNF144A	4.50615e-34	0.284002	0.364	0.191	1.37893e-29	CD8+ T Cell
C12orf57	6.95106e-34	-0.286605	0.046	0.232	2.12709e-29	CD8+ T Cell
CARD8	7.07825e-34	0.264628	0.381	0.205	2.16601e-29	CD8+ T Cell
SRP14	1.02531e-33	-0.333001	0.14	0.346	3.13756e-29	CD8+ T Cell
EEA1	1.16923e-33	0.265912	0.296	0.141	3.57796e-29	CD8+ T Cell
PTPRK	1.30478e-33	0.524565	0.363	0.202	3.99275e-29	CD8+ T Cell
CCNH	1.53376e-33	0.40608	0.713	0.537	4.69347e-29	CD8+ T Cell
GZMH	1.6071e-33	-0.570021	0.085	0.273	4.9179e-29	CD8+ T Cell
SMARCA2	1.929e-33	0.378051	0.615	0.436	5.90295e-29	CD8+ T Cell
SCFD2	2.17246e-33	0.430589	0.568	0.384	6.64796e-29	CD8+ T Cell
CNOT1	2.92889e-33	0.260824	0.518	0.311	8.96268e-29	CD8+ T Cell
COMMD6	3.11359e-33	-0.28099	0.045	0.228	9.52791e-29	CD8+ T Cell
MBD5	3.4133e-33	0.439938	0.774	0.618	1.0445e-28	CD8+ T Cell
STXBP5	3.809e-33	0.398829	0.632	0.44	1.16559e-28	CD8+ T Cell
NT5DC1	4.00494e-33	0.393529	0.401	0.229	1.22555e-28	CD8+ T Cell
RBM26	4.15865e-33	0.371781	0.7	0.52	1.27259e-28	CD8+ T Cell
FARS2	4.84543e-33	0.381398	0.543	0.353	1.48275e-28	CD8+ T Cell
CD96	5.44471e-33	0.416231	0.832	0.708	1.66613e-28	CD8+ T Cell
RAPGEF6	7.08421e-33	0.372892	0.762	0.586	2.16784e-28	CD8+ T Cell
WDR7	7.46258e-33	0.368552	0.572	0.377	2.28362e-28	CD8+ T Cell
TXK	9.27721e-33	0.552152	0.635	0.477	2.83892e-28	CD8+ T Cell
CEP350	1.00447e-32	0.310871	0.567	0.368	3.07379e-28	CD8+ T Cell
MYL12A	1.0605e-32	-0.39581	0.355	0.548	3.24522e-28	CD8+ T Cell
RETREG1	2.11372e-32	0.388015	0.404	0.235	6.46819e-28	CD8+ T Cell
RUNX2	2.29859e-32	0.51964	0.508	0.329	7.0339e-28	CD8+ T Cell
COX6A1	2.51873e-32	-0.291999	0.08	0.271	7.70757e-28	CD8+ T Cell
ITM2B	3.29357e-32	-0.374998	0.581	0.726	1.00786e-27	CD8+ T Cell
TNRC6C	3.37703e-32	0.322826	0.695	0.494	1.0334e-27	CD8+ T Cell
MIF	3.38848e-32	-0.292828	0.075	0.264	1.03691e-27	CD8+ T Cell
LINC00278	3.63413e-32	0.260573	0.22	0.093	1.11208e-27	CD8+ T Cell
HIBCH	4.43881e-32	0.292738	0.329	0.169	1.35832e-27	CD8+ T Cell
MT-ATP8	5.35861e-32	0.543395	0.713	0.617	1.63979e-27	CD8+ T Cell
PLCL2	6.71594e-32	0.407455	0.751	0.6	2.05514e-27	CD8+ T Cell
FAM120B	8.76996e-32	0.292121	0.45	0.263	2.68369e-27	CD8+ T Cell
TC2N	8.80591e-32	0.437757	0.843	0.746	2.6947e-27	CD8+ T Cell
FOXP1	9.5044e-32	0.478426	0.952	0.904	2.90844e-27	CD8+ T Cell
CD7	9.85712e-32	-0.344969	0.158	0.359	3.01638e-27	CD8+ T Cell
MIA2	1.01159e-31	0.280624	0.361	0.195	3.09557e-27	CD8+ T Cell
CAMK4	1.27018e-31	0.495462	0.815	0.706	3.88686e-27	CD8+ T Cell
ATP5MG	1.88036e-31	-0.31396	0.135	0.333	5.75408e-27	CD8+ T Cell
STX16	3.45446e-31	0.260848	0.466	0.279	1.0571e-26	CD8+ T Cell
PRKCH	3.78649e-31	0.34076	0.971	0.929	1.1587e-26	CD8+ T Cell
HERC4	5.17071e-31	0.349782	0.639	0.449	1.58229e-26	CD8+ T Cell
DOCK8	5.25701e-31	0.351136	0.84	0.705	1.6087e-26	CD8+ T Cell
ZCCHC7	6.32951e-31	0.396048	0.696	0.52	1.93689e-26	CD8+ T Cell
ASXL2	8.88196e-31	0.250409	0.355	0.189	2.71797e-26	CD8+ T Cell
MYCBP2	1.14955e-30	0.338896	0.876	0.754	3.51773e-26	CD8+ T Cell
PCNX4	1.64701e-30	0.2804	0.314	0.162	5.04e-26	CD8+ T Cell
WWP1	1.95533e-30	0.318211	0.562	0.375	5.98351e-26	CD8+ T Cell
IFITM2	2.22536e-30	-0.333518	0.132	0.325	6.80983e-26	CD8+ T Cell
TRMT11	2.31348e-30	0.278234	0.3	0.152	7.07949e-26	CD8+ T Cell
HSP90AA1	2.37004e-30	-0.380497	0.351	0.543	7.25255e-26	CD8+ T Cell
FCMR	2.37744e-30	0.259293	0.425	0.245	7.27519e-26	CD8+ T Cell
TMEM63A	2.44639e-30	0.257098	0.363	0.199	7.48619e-26	CD8+ T Cell
TNFAIP3	2.47722e-30	-0.48635	0.306	0.494	7.58054e-26	CD8+ T Cell
HMBOX1	3.34775e-30	0.268613	0.373	0.204	1.02444e-25	CD8+ T Cell
CHST11	3.63546e-30	0.491096	0.613	0.465	1.11249e-25	CD8+ T Cell
HLA-E	5.72013e-30	-0.347529	0.654	0.795	1.75042e-25	CD8+ T Cell
METTL15	5.94282e-30	0.391055	0.42	0.255	1.81856e-25	CD8+ T Cell
APRT	7.18845e-30	-0.252169	0.045	0.214	2.19974e-25	CD8+ T Cell
LDLRAD4	9.13471e-30	0.430891	0.474	0.303	2.79531e-25	CD8+ T Cell
SENP6	1.05307e-29	0.328729	0.665	0.487	3.22249e-25	CD8+ T Cell
PTEN	1.44553e-29	0.33338	0.546	0.358	4.42346e-25	CD8+ T Cell
UXS1	1.5652e-29	0.251163	0.352	0.192	4.78966e-25	CD8+ T Cell
ANKRD17	1.94963e-29	0.363928	0.661	0.484	5.96605e-25	CD8+ T Cell
CAMK2D	2.03652e-29	0.406149	0.704	0.543	6.23195e-25	CD8+ T Cell
XKR6	2.03745e-29	0.322507	0.433	0.26	6.23482e-25	CD8+ T Cell
LRBA	2.32446e-29	0.359211	0.924	0.845	7.11308e-25	CD8+ T Cell
FBXL17	2.43851e-29	0.474248	0.736	0.615	7.46209e-25	CD8+ T Cell
MTAP	2.50193e-29	0.283026	0.352	0.193	7.65616e-25	CD8+ T Cell
MAP2K5	2.86024e-29	0.319955	0.455	0.28	8.75263e-25	CD8+ T Cell
ERCC6L2	3.10397e-29	0.313598	0.458	0.28	9.49847e-25	CD8+ T Cell
TMA7	3.2711e-29	-0.305238	0.16	0.353	1.00099e-24	CD8+ T Cell
ARHGEF1	3.80144e-29	0.262524	0.492	0.31	1.16328e-24	CD8+ T Cell
PPIA	3.87429e-29	-0.346392	0.298	0.489	1.18557e-24	CD8+ T Cell
RORA-AS1	4.23064e-29	0.272694	0.48	0.295	1.29462e-24	CD8+ T Cell
PRKY	4.45591e-29	0.339046	0.361	0.201	1.36355e-24	CD8+ T Cell
SHPRH	4.59303e-29	0.294033	0.387	0.224	1.40551e-24	CD8+ T Cell
GZMM	4.7857e-29	-0.316266	0.126	0.309	1.46447e-24	CD8+ T Cell
PAG1	4.88511e-29	0.435527	0.695	0.535	1.49489e-24	CD8+ T Cell
SMAD2	5.02832e-29	0.298922	0.48	0.3	1.53872e-24	CD8+ T Cell
WIPF1	7.44103e-29	0.323745	0.78	0.626	2.27703e-24	CD8+ T Cell
GZMA	7.66447e-29	-0.48414	0.185	0.363	2.34541e-24	CD8+ T Cell
ZNF331	9.19246e-29	-0.449503	0.17	0.357	2.81298e-24	CD8+ T Cell
ZNF609	1.11465e-28	0.375438	0.522	0.337	3.41095e-24	CD8+ T Cell
STK38	1.14466e-28	0.320276	0.763	0.599	3.50277e-24	CD8+ T Cell
NOP53	1.31017e-28	-0.294813	0.153	0.342	4.00927e-24	CD8+ T Cell
XPO1	1.74161e-28	0.269653	0.454	0.277	5.32951e-24	CD8+ T Cell
NEAT1	2.04707e-28	0.365411	0.723	0.576	6.26425e-24	CD8+ T Cell
NFATC3	2.11861e-28	0.320388	0.64	0.451	6.48316e-24	CD8+ T Cell
VWA8	2.33829e-28	0.355645	0.582	0.407	7.1554e-24	CD8+ T Cell
ASCC3	2.47727e-28	0.369178	0.626	0.457	7.58069e-24	CD8+ T Cell
SUMO2	3.94101e-28	-0.291356	0.141	0.327	1.20599e-23	CD8+ T Cell
ARGLU1	4.36712e-28	0.270272	0.754	0.579	1.33638e-23	CD8+ T Cell
USP25	4.64655e-28	0.349667	0.698	0.524	1.42189e-23	CD8+ T Cell
VPS8	5.29087e-28	0.279304	0.484	0.301	1.61906e-23	CD8+ T Cell
GLS	5.33432e-28	0.329015	0.766	0.618	1.63235e-23	CD8+ T Cell
INPP4B	5.46001e-28	0.50943	0.72	0.566	1.67082e-23	CD8+ T Cell
NLRC5	5.90498e-28	0.30496	0.588	0.404	1.80698e-23	CD8+ T Cell
CCDC88C	7.53628e-28	0.306878	0.636	0.448	2.30618e-23	CD8+ T Cell
SYNRG	7.59751e-28	0.294998	0.547	0.368	2.32491e-23	CD8+ T Cell
SETX	1.17399e-27	0.302431	0.492	0.321	3.59253e-23	CD8+ T Cell
ZRANB2	1.4022e-27	0.295577	0.596	0.42	4.29087e-23	CD8+ T Cell
TBC1D22A	2.26105e-27	0.315181	0.609	0.442	6.91904e-23	CD8+ T Cell
SLC25A6	2.43381e-27	-0.275691	0.115	0.293	7.4477e-23	CD8+ T Cell
VTI1A	2.52522e-27	0.414456	0.683	0.539	7.72742e-23	CD8+ T Cell
PVT1	3.03409e-27	0.307609	0.357	0.204	9.28461e-23	CD8+ T Cell
KLRK1	3.34905e-27	0.283448	0.56	0.376	1.02484e-22	CD8+ T Cell
CASK	3.90035e-27	0.401587	0.674	0.514	1.19355e-22	CD8+ T Cell
TTC37	3.90102e-27	0.281831	0.397	0.234	1.19375e-22	CD8+ T Cell
LINC01138	4.00864e-27	0.283533	0.484	0.312	1.22668e-22	CD8+ T Cell
DDX10	4.42356e-27	0.290806	0.309	0.167	1.35365e-22	CD8+ T Cell
BCL11B	5.10074e-27	0.340809	0.886	0.802	1.56088e-22	CD8+ T Cell
SLC39A10	5.13439e-27	0.256047	0.366	0.209	1.57118e-22	CD8+ T Cell
AHNAK	6.79817e-27	0.290456	0.478	0.3	2.08031e-22	CD8+ T Cell
BTN3A1	6.90654e-27	0.259223	0.504	0.331	2.11347e-22	CD8+ T Cell
KMT2A	8.44743e-27	0.289129	0.558	0.375	2.585e-22	CD8+ T Cell
PCNX1	1.11421e-26	0.333531	0.864	0.751	3.4096e-22	CD8+ T Cell
SPATA5	1.53659e-26	0.349821	0.469	0.305	4.70211e-22	CD8+ T Cell
ATP6V1G1	1.79037e-26	-0.280294	0.149	0.326	5.47872e-22	CD8+ T Cell
LINC02328	1.81607e-26	0.396363	0.436	0.28	5.55737e-22	CD8+ T Cell
CHM	1.89337e-26	0.253013	0.271	0.138	5.79389e-22	CD8+ T Cell
MEF2A	1.94144e-26	0.334192	0.462	0.298	5.941e-22	CD8+ T Cell
RBM39	2.28433e-26	-0.338263	0.698	0.802	6.99029e-22	CD8+ T Cell
RNF157	2.63284e-26	0.25895	0.309	0.166	8.05675e-22	CD8+ T Cell
CRIP1	2.89428e-26	-0.324194	0.128	0.301	8.85678e-22	CD8+ T Cell
RFX3	3.08289e-26	0.39632	0.66	0.512	9.43394e-22	CD8+ T Cell
CLYBL	3.43622e-26	0.271928	0.305	0.163	1.05152e-21	CD8+ T Cell
TTC14	3.43964e-26	0.287192	0.556	0.387	1.05256e-21	CD8+ T Cell
PRH1	6.04518e-26	0.271822	0.338	0.189	1.84989e-21	CD8+ T Cell
SNTB1	6.07456e-26	0.366788	0.423	0.263	1.85887e-21	CD8+ T Cell
PLEKHA1	1.06871e-25	0.251709	0.361	0.208	3.27035e-21	CD8+ T Cell
TTC17	1.14396e-25	0.364846	0.698	0.547	3.50063e-21	CD8+ T Cell
ATF7IP	1.16389e-25	0.337015	0.69	0.531	3.56163e-21	CD8+ T Cell
ATP5F1E	1.66011e-25	-0.308064	0.223	0.402	5.08009e-21	CD8+ T Cell
BCKDHB	1.87867e-25	0.322254	0.342	0.198	5.74893e-21	CD8+ T Cell
FRYL	2.03631e-25	0.291786	0.732	0.564	6.23132e-21	CD8+ T Cell
SUPT3H	2.14084e-25	0.447228	0.592	0.437	6.55119e-21	CD8+ T Cell
RAB27A	2.218e-25	0.278203	0.339	0.194	6.7873e-21	CD8+ T Cell
RASGRF2	2.28827e-25	0.351803	0.543	0.374	7.00234e-21	CD8+ T Cell
CEP290	3.3621e-25	0.252198	0.27	0.14	1.02884e-20	CD8+ T Cell
LNPEP	3.60683e-25	0.264818	0.648	0.469	1.10372e-20	CD8+ T Cell
SP100	4.26537e-25	0.330515	0.715	0.564	1.30525e-20	CD8+ T Cell
RSU1	5.13132e-25	0.279841	0.357	0.209	1.57024e-20	CD8+ T Cell
CFLAR	5.79506e-25	0.265388	0.512	0.342	1.77335e-20	CD8+ T Cell
TRABD2A	5.97841e-25	0.292137	0.402	0.247	1.82945e-20	CD8+ T Cell
ZFAS1	6.40334e-25	-0.277091	0.175	0.351	1.95948e-20	CD8+ T Cell
ZFP36L2	6.71584e-25	-0.400457	0.562	0.683	2.05512e-20	CD8+ T Cell
MYL12B	8.89871e-25	-0.279876	0.181	0.358	2.72309e-20	CD8+ T Cell
RFTN1	9.53178e-25	0.286316	0.573	0.405	2.91682e-20	CD8+ T Cell
ADAM10	1.07573e-24	0.285037	0.547	0.368	3.29185e-20	CD8+ T Cell
ZMYND11	1.20269e-24	0.257374	0.356	0.207	3.68034e-20	CD8+ T Cell
IMMP2L	1.50023e-24	0.550495	0.691	0.577	4.59086e-20	CD8+ T Cell
NDUFA4	1.63076e-24	-0.264147	0.147	0.32	4.9903e-20	CD8+ T Cell
NCOA2	2.56124e-24	0.34919	0.715	0.574	7.83766e-20	CD8+ T Cell
FOXN3	2.57899e-24	0.302851	0.915	0.832	7.89197e-20	CD8+ T Cell
RERE	3.09473e-24	0.334924	0.559	0.391	9.47019e-20	CD8+ T Cell
EVL	3.32224e-24	0.270992	0.734	0.57	1.01664e-19	CD8+ T Cell
ITPR1	4.70829e-24	0.259163	0.436	0.274	1.44078e-19	CD8+ T Cell
COX6C	7.73888e-24	-0.265285	0.149	0.319	2.36818e-19	CD8+ T Cell
RASGRP1	1.03408e-23	0.265893	0.603	0.433	3.16438e-19	CD8+ T Cell
STK39	1.16351e-23	0.345852	0.559	0.409	3.56047e-19	CD8+ T Cell
COMMD10	1.21084e-23	0.380094	0.533	0.38	3.7053e-19	CD8+ T Cell
GNLY	1.55246e-23	-1.16231	0.329	0.458	4.75067e-19	CD8+ T Cell
DIP2A	1.58334e-23	0.251484	0.509	0.344	4.84519e-19	CD8+ T Cell
KIAA2026	1.6686e-23	0.283267	0.483	0.32	5.10609e-19	CD8+ T Cell
KDM4C	1.66988e-23	0.33412	0.733	0.601	5.11e-19	CD8+ T Cell
SETD5	1.73812e-23	0.269626	0.445	0.287	5.31882e-19	CD8+ T Cell
ALG13	1.76729e-23	0.282437	0.432	0.279	5.40808e-19	CD8+ T Cell
CD47	1.90734e-23	0.264737	0.664	0.499	5.83666e-19	CD8+ T Cell
PIBF1	2.08469e-23	0.347243	0.53	0.368	6.37937e-19	CD8+ T Cell
TENM1	2.14302e-23	0.265724	0.259	0.136	6.55787e-19	CD8+ T Cell
ENTPD1-AS1	2.21878e-23	0.267093	0.279	0.149	6.78969e-19	CD8+ T Cell
PACS1	2.7778e-23	0.324358	0.781	0.632	8.50035e-19	CD8+ T Cell
FOCAD	2.90163e-23	0.285354	0.357	0.213	8.87927e-19	CD8+ T Cell
ITGA4	3.71804e-23	0.523137	0.76	0.677	1.13776e-18	CD8+ T Cell
MSI2	4.14789e-23	0.290998	0.669	0.519	1.2693e-18	CD8+ T Cell
AAK1	6.9937e-23	0.297871	0.844	0.744	2.14014e-18	CD8+ T Cell
APBB1IP	9.19277e-23	0.307302	0.715	0.58	2.81308e-18	CD8+ T Cell
FTH1	1.12449e-22	-0.30781	0.225	0.391	3.44105e-18	CD8+ T Cell
AC233976.1	1.49233e-22	0.260122	0.298	0.167	4.56667e-18	CD8+ T Cell
SOS1	1.6114e-22	0.314616	0.593	0.435	4.93105e-18	CD8+ T Cell
YPEL5	1.7034e-22	-0.325279	0.178	0.336	5.21257e-18	CD8+ T Cell
GLCCI1	1.71422e-22	0.350369	0.412	0.271	5.24569e-18	CD8+ T Cell
MAPKAP1	2.12769e-22	0.27502	0.384	0.239	6.51095e-18	CD8+ T Cell
RNF213	2.22037e-22	0.267939	0.825	0.705	6.79457e-18	CD8+ T Cell
SFMBT2	2.34939e-22	0.312751	0.547	0.388	7.18936e-18	CD8+ T Cell
RBL2	2.52376e-22	0.287226	0.757	0.617	7.72295e-18	CD8+ T Cell
SLC12A6	2.89222e-22	0.267807	0.366	0.221	8.85048e-18	CD8+ T Cell
RPS6KA3	3.31303e-22	0.303343	0.62	0.455	1.01382e-17	CD8+ T Cell
ZNF33A	3.77878e-22	0.254103	0.414	0.262	1.15634e-17	CD8+ T Cell
CCDC18-AS1	3.90456e-22	0.293057	0.478	0.321	1.19484e-17	CD8+ T Cell
RAP1GDS1	4.22981e-22	0.30694	0.492	0.34	1.29436e-17	CD8+ T Cell
DOP1A	4.45028e-22	0.263745	0.366	0.222	1.36183e-17	CD8+ T Cell
EXOC4	4.61316e-22	0.350659	0.767	0.667	1.41167e-17	CD8+ T Cell
STIM2	4.68404e-22	0.289485	0.547	0.39	1.43336e-17	CD8+ T Cell
GAPDH	4.87517e-22	-0.288325	0.135	0.29	1.49185e-17	CD8+ T Cell
UBR2	5.17542e-22	0.273376	0.55	0.392	1.58373e-17	CD8+ T Cell
TDRD3	5.59542e-22	0.279217	0.378	0.237	1.71225e-17	CD8+ T Cell
RFX3-AS1	7.37323e-22	0.313849	0.336	0.203	2.25628e-17	CD8+ T Cell
PHF21A	1.09309e-21	0.365126	0.455	0.31	3.34498e-17	CD8+ T Cell
ATXN7L1	1.12389e-21	0.289247	0.342	0.204	3.43922e-17	CD8+ T Cell
PRKCQ-AS1	1.42898e-21	0.292826	0.462	0.311	4.37283e-17	CD8+ T Cell
TLE5	1.5455e-21	-0.252395	0.183	0.347	4.72939e-17	CD8+ T Cell
ATXN10	1.62641e-21	0.270222	0.385	0.245	4.97698e-17	CD8+ T Cell
UTRN	2.18926e-21	0.334999	0.933	0.867	6.69935e-17	CD8+ T Cell
UBE3D	2.27715e-21	0.284077	0.255	0.138	6.9683e-17	CD8+ T Cell
AEBP2	2.423e-21	0.254952	0.453	0.3	7.41463e-17	CD8+ T Cell
KIAA1109	3.15243e-21	0.296202	0.682	0.543	9.64674e-17	CD8+ T Cell
FAM214A	3.54095e-21	0.272414	0.522	0.372	1.08356e-16	CD8+ T Cell
KCNQ5	3.55001e-21	0.533606	0.487	0.352	1.08634e-16	CD8+ T Cell
UMAD1	3.56663e-21	0.352207	0.483	0.343	1.09142e-16	CD8+ T Cell
SLC9A9	4.49477e-21	0.327484	0.415	0.272	1.37545e-16	CD8+ T Cell
SMYD3	5.08847e-21	0.390048	0.784	0.703	1.55712e-16	CD8+ T Cell
ANXA1	7.94379e-21	-0.403534	0.198	0.343	2.43088e-16	CD8+ T Cell
TPK1	8.14906e-21	0.315617	0.476	0.322	2.49369e-16	CD8+ T Cell
NFATC2	8.73956e-21	0.261083	0.386	0.247	2.67439e-16	CD8+ T Cell
AL590006.1	1.0401e-20	0.376601	0.268	0.153	3.18282e-16	CD8+ T Cell
LYST	1.29489e-20	0.384381	0.482	0.337	3.9625e-16	CD8+ T Cell
CHCHD3	1.46829e-20	0.255242	0.403	0.261	4.49311e-16	CD8+ T Cell
SH3RF3	1.54388e-20	0.256761	0.233	0.123	4.72443e-16	CD8+ T Cell
SRBD1	1.65113e-20	0.280913	0.305	0.179	5.05262e-16	CD8+ T Cell
AUH	1.7831e-20	0.254559	0.42	0.275	5.45646e-16	CD8+ T Cell
CORO1A	1.88878e-20	-0.308762	0.288	0.437	5.77987e-16	CD8+ T Cell
ARHGAP26	2.54017e-20	0.33513	0.699	0.563	7.77317e-16	CD8+ T Cell
EPHA1-AS1	2.6284e-20	0.261793	0.205	0.104	8.04318e-16	CD8+ T Cell
LONP2	2.86726e-20	0.255652	0.516	0.362	8.7741e-16	CD8+ T Cell
TESPA1	3.68191e-20	0.252396	0.441	0.293	1.1267e-15	CD8+ T Cell
PRMT2	3.70232e-20	0.270624	0.647	0.493	1.13295e-15	CD8+ T Cell
R3HDM1	4.02463e-20	0.293005	0.41	0.271	1.23158e-15	CD8+ T Cell
CCND3	4.56224e-20	0.283911	0.788	0.662	1.39609e-15	CD8+ T Cell
NIN	4.75761e-20	0.277138	0.575	0.421	1.45588e-15	CD8+ T Cell
DISC1	7.96822e-20	0.298179	0.404	0.266	2.43836e-15	CD8+ T Cell
THADA	8.79192e-20	0.2793	0.539	0.387	2.69042e-15	CD8+ T Cell
CRY1	9.41378e-20	-0.26938	0.168	0.326	2.88071e-15	CD8+ T Cell
MCPH1	9.86839e-20	0.288903	0.391	0.258	3.01983e-15	CD8+ T Cell
PTPN4	1.29567e-19	0.26619	0.777	0.647	3.96489e-15	CD8+ T Cell
SELL	1.32926e-19	0.258066	0.491	0.336	4.06766e-15	CD8+ T Cell
PHF14	1.73085e-19	0.323802	0.5	0.363	5.29656e-15	CD8+ T Cell
MYO9A	1.77901e-19	0.282936	0.428	0.288	5.44395e-15	CD8+ T Cell
HSP90AB1	1.85132e-19	-0.283608	0.285	0.436	5.66522e-15	CD8+ T Cell
FNDC3A	1.98911e-19	0.303296	0.619	0.477	6.08687e-15	CD8+ T Cell
S100A10	2.04677e-19	-0.262028	0.14	0.284	6.26333e-15	CD8+ T Cell
DLEU2	2.08342e-19	0.269711	0.296	0.174	6.37548e-15	CD8+ T Cell
FGFBP2	2.34412e-19	-0.274346	0.055	0.179	7.17325e-15	CD8+ T Cell
ARHGDIB	2.76234e-19	-0.283481	0.534	0.662	8.45304e-15	CD8+ T Cell
GPR155	4.02471e-19	0.253019	0.416	0.275	1.2316e-14	CD8+ T Cell
PSMA1	4.51466e-19	0.384981	0.59	0.481	1.38153e-14	CD8+ T Cell
TBC1D5	5.72142e-19	0.358537	0.694	0.594	1.75081e-14	CD8+ T Cell
VPS13B	5.85495e-19	0.285153	0.844	0.751	1.79167e-14	CD8+ T Cell
PRIM2	6.428e-19	0.268817	0.382	0.249	1.96703e-14	CD8+ T Cell
LCLAT1	6.83384e-19	0.278637	0.376	0.244	2.09122e-14	CD8+ T Cell
PRKN	7.87198e-19	0.480191	0.433	0.309	2.4089e-14	CD8+ T Cell
DDX24	9.30878e-19	-0.279676	0.346	0.488	2.84858e-14	CD8+ T Cell
BBX	9.57052e-19	0.292859	0.703	0.585	2.92867e-14	CD8+ T Cell
APBA2	9.84296e-19	0.325082	0.547	0.41	3.01205e-14	CD8+ T Cell
PCM1	9.94365e-19	0.269601	0.7	0.56	3.04286e-14	CD8+ T Cell
ARAP2	1.12902e-18	0.35229	0.606	0.473	3.45491e-14	CD8+ T Cell
CD69	1.47181e-18	-0.301122	0.279	0.425	4.50388e-14	CD8+ T Cell
ATRX	1.59943e-18	0.273383	0.734	0.617	4.89443e-14	CD8+ T Cell
CDK6	1.73343e-18	0.358688	0.372	0.244	5.30447e-14	CD8+ T Cell
TCF12	1.81092e-18	0.290418	0.747	0.609	5.54158e-14	CD8+ T Cell
LINC01473	1.94105e-18	0.346367	0.435	0.301	5.93979e-14	CD8+ T Cell
KIAA1328	2.12426e-18	0.311117	0.369	0.242	6.50044e-14	CD8+ T Cell
CLASP1	2.18041e-18	0.256821	0.586	0.445	6.67227e-14	CD8+ T Cell
MBP	2.51736e-18	0.295021	0.606	0.48	7.70337e-14	CD8+ T Cell
ACTG1	2.6999e-18	-0.306747	0.264	0.407	8.26197e-14	CD8+ T Cell
SYNE1	2.83602e-18	0.423887	0.691	0.583	8.6785e-14	CD8+ T Cell
WDR70	3.05193e-18	0.250943	0.586	0.439	9.33922e-14	CD8+ T Cell
BACH2	3.15824e-18	0.516756	0.713	0.669	9.66454e-14	CD8+ T Cell
DOCK9	4.15221e-18	0.281156	0.529	0.39	1.27062e-13	CD8+ T Cell
TMEM131	4.23877e-18	0.251124	0.556	0.411	1.29711e-13	CD8+ T Cell
CHD1	4.30388e-18	-0.300924	0.565	0.687	1.31703e-13	CD8+ T Cell
AF165147.1	4.46907e-18	0.297092	0.284	0.169	1.36758e-13	CD8+ T Cell
NPM1	4.49396e-18	-0.257473	0.264	0.407	1.3752e-13	CD8+ T Cell
MAGED1	4.53346e-18	0.283781	0.404	0.276	1.38728e-13	CD8+ T Cell
BCL2	5.49203e-18	0.578555	0.699	0.595	1.68062e-13	CD8+ T Cell
UBAC2	5.63384e-18	0.25799	0.755	0.632	1.72401e-13	CD8+ T Cell
MCUB	5.77186e-18	0.262611	0.58	0.447	1.76625e-13	CD8+ T Cell
MED13L	5.83418e-18	0.303578	0.717	0.597	1.78532e-13	CD8+ T Cell
A2M	6.30999e-18	0.420708	0.391	0.274	1.93092e-13	CD8+ T Cell
EMB	7.16069e-18	0.27091	0.665	0.533	2.19124e-13	CD8+ T Cell
STAT1	7.40284e-18	0.286402	0.408	0.269	2.26534e-13	CD8+ T Cell
COA1	7.49252e-18	0.256869	0.459	0.324	2.29279e-13	CD8+ T Cell
CMC1	9.81723e-18	0.274382	0.361	0.236	3.00417e-13	CD8+ T Cell
STAT4	1.14904e-17	0.275642	0.831	0.763	3.51616e-13	CD8+ T Cell
SERINC5	1.63023e-17	0.372105	0.644	0.538	4.98866e-13	CD8+ T Cell
EHBP1	1.79335e-17	0.287211	0.373	0.245	5.48784e-13	CD8+ T Cell
SIDT1	2.19988e-17	0.254465	0.518	0.379	6.73185e-13	CD8+ T Cell
GMDS-DT	2.92767e-17	0.317235	0.381	0.255	8.95896e-13	CD8+ T Cell
TAOK3	3.05062e-17	0.263831	0.651	0.517	9.33521e-13	CD8+ T Cell
IGF1R	3.76261e-17	0.416182	0.449	0.33	1.1514e-12	CD8+ T Cell
GMDS	4.37288e-17	0.34808	0.531	0.41	1.33815e-12	CD8+ T Cell
MGAT5	4.49792e-17	0.296613	0.503	0.374	1.37641e-12	CD8+ T Cell
ITPR2	4.63988e-17	0.277099	0.62	0.504	1.41985e-12	CD8+ T Cell
CYFIP2	5.74554e-17	0.258004	0.654	0.527	1.75819e-12	CD8+ T Cell
SVIL	5.95505e-17	0.267419	0.338	0.219	1.82231e-12	CD8+ T Cell
TRAPPC9	6.44707e-17	0.282058	0.571	0.444	1.97287e-12	CD8+ T Cell
CPQ	6.48167e-17	0.316708	0.435	0.307	1.98346e-12	CD8+ T Cell
ATF7IP2	6.54328e-17	0.265343	0.415	0.287	2.00231e-12	CD8+ T Cell
GTDC1	7.73777e-17	0.314491	0.366	0.248	2.36784e-12	CD8+ T Cell
CCSER2	7.8687e-17	0.274243	0.774	0.673	2.4079e-12	CD8+ T Cell
SNED1	1.13218e-16	0.288937	0.338	0.216	3.46458e-12	CD8+ T Cell
YWHAZ	1.21442e-16	-0.279724	0.525	0.638	3.71624e-12	CD8+ T Cell
SCAPER	1.35829e-16	0.286863	0.596	0.469	4.15651e-12	CD8+ T Cell
TNIK	1.42072e-16	0.291421	0.732	0.626	4.34754e-12	CD8+ T Cell
ABLIM1	2.68452e-16	0.260621	0.58	0.448	8.21491e-12	CD8+ T Cell
SYNE2	2.99473e-16	0.391526	0.793	0.752	9.16417e-12	CD8+ T Cell
NBEA	3.05602e-16	0.259003	0.253	0.149	9.35173e-12	CD8+ T Cell
USP9Y	3.32228e-16	0.292984	0.357	0.237	1.01665e-11	CD8+ T Cell
UTY	3.62681e-16	0.30372	0.437	0.309	1.10984e-11	CD8+ T Cell
FUT8	4.90877e-16	0.310441	0.563	0.431	1.50213e-11	CD8+ T Cell
ERC1	5.13337e-16	0.289436	0.575	0.442	1.57086e-11	CD8+ T Cell
GLG1	6.84105e-16	0.266544	0.653	0.529	2.09343e-11	CD8+ T Cell
CCDC91	6.86583e-16	0.287999	0.771	0.685	2.10101e-11	CD8+ T Cell
PCGF5	8.66397e-16	0.251382	0.537	0.401	2.65126e-11	CD8+ T Cell
JPX	9.51129e-16	0.268123	0.521	0.393	2.91055e-11	CD8+ T Cell
FCHSD2	1.03515e-15	0.256532	0.513	0.376	3.16768e-11	CD8+ T Cell
CAMKMT	1.07832e-15	0.356062	0.606	0.488	3.29976e-11	CD8+ T Cell
HIBADH	1.45436e-15	0.25107	0.255	0.154	4.45048e-11	CD8+ T Cell
FTO	1.46019e-15	0.285917	0.47	0.349	4.46832e-11	CD8+ T Cell
AC002460.2	1.73541e-15	0.273916	0.183	0.097	5.31052e-11	CD8+ T Cell
LINC01934	1.89479e-15	0.463931	0.542	0.439	5.79824e-11	CD8+ T Cell
AKAP13	2.75914e-15	0.252141	0.806	0.724	8.44324e-11	CD8+ T Cell
TNKS	3.00473e-15	0.291007	0.546	0.426	9.19477e-11	CD8+ T Cell
PATJ	3.537e-15	0.273775	0.51	0.381	1.08236e-10	CD8+ T Cell
HDAC8	3.82815e-15	0.265227	0.276	0.171	1.17145e-10	CD8+ T Cell
SRSF5	4.09495e-15	-0.264709	0.42	0.527	1.2531e-10	CD8+ T Cell
AC008014.1	4.34847e-15	0.256757	0.178	0.095	1.33068e-10	CD8+ T Cell
CERS6	6.19989e-15	0.324019	0.49	0.369	1.89723e-10	CD8+ T Cell
RAD51B	9.2667e-15	0.399537	0.584	0.496	2.8357e-10	CD8+ T Cell
FAM117B	1.64413e-14	0.259087	0.458	0.338	5.03121e-10	CD8+ T Cell
BBS9	1.86503e-14	0.298708	0.508	0.392	5.70718e-10	CD8+ T Cell
CNOT6L	2.06485e-14	-0.311335	0.789	0.851	6.31864e-10	CD8+ T Cell
ANKIB1	3.81991e-14	0.261646	0.453	0.335	1.16893e-09	CD8+ T Cell
CDKAL1	4.32672e-14	0.286019	0.767	0.693	1.32402e-09	CD8+ T Cell
PPP1R16B	7.07032e-14	-0.335782	0.377	0.498	2.16359e-09	CD8+ T Cell
[truncated: 6,268 more rows]

## Sheet: S4
Table S4. The result of MR
id.exposure	Tissue	outcome	exposure	method	nsnp	b	se	pval	level	F-statics
c__Gammaproteobacteria	Skin	EBI-a-GCST006697	exposure	Inverse variance weighted	7	-0.00524129	0.00214937	0.0147477	class	13.3058
g__Anaerococcus	Skin	EBI-a-GCST006697	exposure	Inverse variance weighted	10	-0.00337173	0.00114794	0.00331182	genus	17.9876
g__Veillonella	Skin	EBI-a-GCST006697	exposure	Inverse variance weighted	7	0.00340058	0.0014111	0.0159577	genus	12.879
g__Cloacibacterium	Skin	EBI-a-GCST006697	exposure	Inverse variance weighted	10	-0.00410927	0.00200401	0.0403129	genus	18.7034
g__Micrococcus	Skin	EBI-a-GCST006697	exposure	Inverse variance weighted	6	0.0054642	0.00267314	0.0409425	genus	11.0905
s__Epidermidis	Skin	EBI-a-GCST006697	exposure	Inverse variance weighted	15	0.0030142	0.00119344	0.0115486	species	27.9075
o__Erysipelotrichales	Oral	EBI-a-GCST006697	exposure	Inverse variance weighted	4	-0.0389393	0.0170436	0.0223312	order	23.6955
f__Bifidobacteriaceae	Oral	EBI-a-GCST006697	exposure	Inverse variance weighted	9	-0.0277449	0.0119982	0.0207543	family	65.7876
f__CAG-917	Oral	EBI-a-GCST006697	exposure	Inverse variance weighted	9	-0.0209389	0.010546	0.0470907	family	41.3004
f__Dialisteraceae	Oral	EBI-a-GCST006697	exposure	Inverse variance weighted	8	-0.0206943	0.00897709	0.0211535	family	58.1551
f__Leptotrichiaceae	Oral	EBI-a-GCST006697	exposure	Inverse variance weighted	14	-0.0177731	0.00880941	0.043642	family	80.8592
g__Kingella_B	Oral	EBI-a-GCST006697	exposure	Inverse variance weighted	9	-0.025325	0.00911273	0.00545133	genus	49.8609
g__unclassified_mgs_1065	Oral	EBI-a-GCST006697	exposure	Inverse variance weighted	9	-0.0152463	0.00741586	0.0397917	genus	78.4744
g__unclassified_mgs_142	Oral	EBI-a-GCST006697	exposure	Inverse variance weighted	13	-0.0217881	0.00771474	0.00473968	genus	87.5136
s__Bacteroides_pyogenes_A_mgs_637	Oral	EBI-a-GCST006697	exposure	Inverse variance weighted	9	0.0199563	0.00895937	0.025919	species	70.2749
s__Capnocytophaga_leadbetteri_mgs_2973	Oral	EBI-a-GCST006697	exposure	Inverse variance weighted	4	0.0375698	0.0167295	0.0247218	species	23.9496
s__Capnocytophaga_sputigena_mgs_3224	Oral	EBI-a-GCST006697	exposure	Inverse variance weighted	7	-0.0294259	0.0108385	0.00662884	species	36.4912
s__Eubacterium_B_infirmum_mgs_800	Oral	EBI-a-GCST006697	exposure	Inverse variance weighted	6	0.0296078	0.0105093	0.00484283	species	33.5682
s__Gemella_massiliensis_mgs_238	Oral	EBI-a-GCST006697	exposure	Inverse variance weighted	9	0.0202097	0.00887786	0.0228209	species	58.879
s__Haemophilus_D_parainfluenzae_mgs_3396	Oral	EBI-a-GCST006697	exposure	Inverse variance weighted	9	0.0185127	0.00861837	0.0317101	species	60.2307
s__Haemophilus_influenzae_mgs_897	Oral	EBI-a-GCST006697	exposure	Inverse variance weighted	7	0.0269476	0.011799	0.0223782	species	46.7686
s__Lachnoanaerobaculum_saburreum_A_mgs_3552	Oral	EBI-a-GCST006697	exposure	Inverse variance weighted	5	-0.0344665	0.0123097	0.00511114	species	35.4175
s__Lancefieldella_sp000564995_mgs_3070	Oral	EBI-a-GCST006697	exposure	Inverse variance weighted	9	0.0183799	0.00923186	0.0464895	species	58.7414
s__Leptotrichia_massiliensis_mgs_3259	Oral	EBI-a-GCST006697	exposure	Inverse variance weighted	13	-0.0160206	0.00734492	0.0291698	species	93.0017
s__Leptotrichia_trevisanii_mgs_667	Oral	EBI-a-GCST006697	exposure	Inverse variance weighted	5	-0.031795	0.0116973	0.00656504	species	32.4176
s__Porphyromonas_endodontalis_mgs_2306	Oral	EBI-a-GCST006697	exposure	Inverse variance weighted	9	0.0280578	0.0126471	0.0265198	species	49.8068
s__Prevotella_scopos_mgs_3336	Oral	EBI-a-GCST006697	exposure	Inverse variance weighted	7	-0.0204741	0.00919051	0.0258977	species	51.4281
s__Streptococcus_gordonii_mgs_3173	Oral	EBI-a-GCST006697	exposure	Inverse variance weighted	8	-0.0299016	0.0138888	0.0313243	species	42.2949
s__Streptococcus_pseudopneumoniae_C_mgs_3014	Oral	EBI-a-GCST006697	exposure	Inverse variance weighted	12	0.0223457	0.00947915	0.0184056	species	61.1296
s__Streptococcus_sp000235485_mgs_302	Oral	EBI-a-GCST006697	exposure	Inverse variance weighted	9	-0.0242318	0.00885938	0.00623497	species	61.3377
s__unclassified_mgs_1027	Oral	EBI-a-GCST006697	exposure	Inverse variance weighted	11	-0.0182125	0.00829895	0.0281958	species	67.1811
s__unclassified_mgs_1074	Oral	EBI-a-GCST006697	exposure	Inverse variance weighted	13	0.0161403	0.00783814	0.0394751	species	81.4092
s__unclassified_mgs_1107	Oral	EBI-a-GCST006697	exposure	Inverse variance weighted	11	0.018722	0.00872535	0.0318969	species	108.766
s__unclassified_mgs_1113	Oral	EBI-a-GCST006697	exposure	Inverse variance weighted	11	-0.0203232	0.00891602	0.0226431	species	79.9365
s__unclassified_mgs_1191	Oral	EBI-a-GCST006697	exposure	Inverse variance weighted	8	-0.0236966	0.00985324	0.0161747	species	57.2167
s__unclassified_mgs_1243	Oral	EBI-a-GCST006697	exposure	Inverse variance weighted	6	-0.0263247	0.0110635	0.0173402	species	41.0049
s__unclassified_mgs_1253	Oral	EBI-a-GCST006697	exposure	Inverse variance weighted	11	0.0186371	0.00876803	0.0335387	species	76.633
s__unclassified_mgs_1271	Oral	EBI-a-GCST006697	exposure	Inverse variance weighted	5	0.0272932	0.0126855	0.031434	species	29.052
s__unclassified_mgs_1429	Oral	EBI-a-GCST006697	exposure	Inverse variance weighted	4	-0.0333873	0.011939	0.005166	species	28.2808
s__unclassified_mgs_1515	Oral	EBI-a-GCST006697	exposure	Inverse variance weighted	9	0.0216839	0.010293	0.0351462	species	51.3331
s__unclassified_mgs_1773	Oral	EBI-a-GCST006697	exposure	Inverse variance weighted	16	0.0203245	0.0093005	0.0288657	species	90.6684
s__unclassified_mgs_1796	Oral	EBI-a-GCST006697	exposure	Inverse variance weighted	9	0.0249973	0.011201	0.0256351	species	45.2505
s__unclassified_mgs_1830	Oral	EBI-a-GCST006697	exposure	Inverse variance weighted	11	-0.0214088	0.00849587	0.0117385	species	70.2627
s__unclassified_mgs_1935	Oral	EBI-a-GCST006697	exposure	Inverse variance weighted	10	-0.0223111	0.00995648	0.0250353	species	54.7394
s__unclassified_mgs_1981	Oral	EBI-a-GCST006697	exposure	Inverse variance weighted	6	-0.024653	0.0102284	0.0159414	species	47.5891
s__unclassified_mgs_2011	Oral	EBI-a-GCST006697	exposure	Inverse variance weighted	6	0.0248484	0.0113894	0.0291309	species	33.1165
s__unclassified_mgs_2042	Oral	EBI-a-GCST006697	exposure	Inverse variance weighted	7	-0.0241403	0.00957518	0.0116979	species	55.6965
s__unclassified_mgs_2048	Oral	EBI-a-GCST006697	exposure	Inverse variance weighted	5	-0.0219343	0.0106769	0.0399411	species	40.2381
s__unclassified_mgs_2066	Oral	EBI-a-GCST006697	exposure	Inverse variance weighted	10	-0.0331622	0.0105569	0.00168212	species	60.0631
s__unclassified_mgs_2087	Oral	EBI-a-GCST006697	exposure	Inverse variance weighted	9	0.0196385	0.00998969	0.0493134	species	49.2294
s__unclassified_mgs_2113	Oral	EBI-a-GCST006697	exposure	Inverse variance weighted	9	0.0201521	0.00895147	0.024369	species	61.1877
s__unclassified_mgs_2198	Oral	EBI-a-GCST006697	exposure	Inverse variance weighted	12	-0.0301146	0.00876948	0.000594709	species	61.1298
s__unclassified_mgs_2239	Oral	EBI-a-GCST006697	exposure	Inverse variance weighted	9	0.0259543	0.00937363	0.00562527	species	72.225
s__unclassified_mgs_2242	Oral	EBI-a-GCST006697	exposure	Inverse variance weighted	2	-0.0579702	0.0254623	0.0228037	species	15.2502
s__unclassified_mgs_225	Oral	EBI-a-GCST006697	exposure	Inverse variance weighted	6	0.0339181	0.0159295	0.0332324	species	45.021
s__unclassified_mgs_2302	Oral	EBI-a-GCST006697	exposure	Inverse variance weighted	9	-0.021697	0.00942501	0.0213316	species	59.7387
s__unclassified_mgs_2314	Oral	EBI-a-GCST006697	exposure	Inverse variance weighted	12	-0.0208921	0.00674629	0.00195598	species	85.5325
s__unclassified_mgs_2430	Oral	EBI-a-GCST006697	exposure	Inverse variance weighted	7	-0.021133	0.00996632	0.0339688	species	42.5461
s__unclassified_mgs_2451	Oral	EBI-a-GCST006697	exposure	Inverse variance weighted	6	0.0434969	0.0191435	0.0230771	species	42.3348
s__unclassified_mgs_2577	Oral	EBI-a-GCST006697	exposure	Inverse variance weighted	8	-0.0218329	0.0109299	0.0457669	species	67.8762
s__unclassified_mgs_2603	Oral	EBI-a-GCST006697	exposure	Inverse variance weighted	10	0.0197665	0.00883415	0.0252533	species	73.4437
s__unclassified_mgs_2605	Oral	EBI-a-GCST006697	exposure	Inverse variance weighted	12	0.0199038	0.00799437	0.012784	species	79.0775
s__unclassified_mgs_2608	Oral	EBI-a-GCST006697	exposure	Inverse variance weighted	7	0.0308312	0.00990922	0.00186224	species	48.091
s__unclassified_mgs_2624	Oral	EBI-a-GCST006697	exposure	Inverse variance weighted	10	0.0213066	0.00795276	0.00738114	species	70.8706
s__unclassified_mgs_2628	Oral	EBI-a-GCST006697	exposure	Inverse variance weighted	17	-0.0156203	0.00764378	0.0409999	species	93.49
s__unclassified_mgs_2636	Oral	EBI-a-GCST006697	exposure	Inverse variance weighted	10	-0.0236897	0.00977095	0.0153292	species	56.068
s__unclassified_mgs_2638	Oral	EBI-a-GCST006697	exposure	Inverse variance weighted	8	-0.0231346	0.0111125	0.0373561	species	51.619
s__unclassified_mgs_2769	Oral	EBI-a-GCST006697	exposure	Inverse variance weighted	11	0.0245987	0.00880066	0.00518834	species	78.1205
s__unclassified_mgs_2786	Oral	EBI-a-GCST006697	exposure	Inverse variance weighted	12	-0.0216822	0.00905139	0.0165996	species	78.6562
s__unclassified_mgs_2848	Oral	EBI-a-GCST006697	exposure	Inverse variance weighted	7	0.0304008	0.0119873	0.0112099	species	36.4009
s__unclassified_mgs_2932	Oral	EBI-a-GCST006697	exposure	Inverse variance weighted	7	0.0334685	0.0116204	0.00397494	species	46.3739
s__unclassified_mgs_3008	Oral	EBI-a-GCST006697	exposure	Inverse variance weighted	7	-0.0300226	0.0144195	0.0373353	species	30.798
s__unclassified_mgs_307	Oral	EBI-a-GCST006697	exposure	Inverse variance weighted	7	0.0261096	0.0118121	0.0270771	species	51.3219
s__unclassified_mgs_309	Oral	EBI-a-GCST006697	exposure	Inverse variance weighted	14	-0.0174466	0.00866105	0.0439704	species	88.6122
s__unclassified_mgs_3248	Oral	EBI-a-GCST006697	exposure	Inverse variance weighted	10	0.0209797	0.0102701	0.0410729	species	59.4037
s__unclassified_mgs_3253	Oral	EBI-a-GCST006697	exposure	Inverse variance weighted	12	-0.0174222	0.00735825	0.0178984	species	92.4559
s__unclassified_mgs_3295	Oral	EBI-a-GCST006697	exposure	Inverse variance weighted	11	-0.0213832	0.0103318	0.0384852	species	53.513
s__unclassified_mgs_3305	Oral	EBI-a-GCST006697	exposure	Inverse variance weighted	8	-0.0203995	0.00847436	0.0160753	species	66.0791
s__unclassified_mgs_3389	Oral	EBI-a-GCST006697	exposure	Inverse variance weighted	9	-0.0231307	0.00966069	0.0166516	species	67.4344
s__unclassified_mgs_3479	Oral	EBI-a-GCST006697	exposure	Inverse variance weighted	4	0.0554692	0.0150149	0.000220516	species	28.5022
s__unclassified_mgs_716	Oral	EBI-a-GCST006697	exposure	Inverse variance weighted	12	-0.0216308	0.00931236	0.0201894	species	85.6228
s__unclassified_mgs_976	Oral	EBI-a-GCST006697	exposure	Inverse variance weighted	10	0.0216299	0.00852037	0.0111292	species	67.3771
s__unclassified_mgs_997	Oral	EBI-a-GCST006697	exposure	Inverse variance weighted	12	0.0224451	0.00873946	0.0102214	species	85.3714
g__Clostridiuminnocuumgroup.id.14397	Gut	EBI-a-GCST006697	exposure	Inverse variance weighted	9	0.0148398	0.00736922	0.0440352	genus	196.051
g__Enterorhabdus.id.820	Gut	EBI-a-GCST006697	exposure	Inverse variance weighted	5	0.0278031	0.0133231	0.0369024	genus	117.711
g__Eubacteriumrectale.id.14374	Gut	EBI-a-GCST006697	exposure	Inverse variance weighted	9	0.0459523	0.0146213	0.00167323	genus	185.642
g__Holdemania.id.2157	Gut	EBI-a-GCST006697	exposure	Inverse variance weighted	15	-0.0177484	0.0088001	0.0437126	genus	320.51
f__Acidaminococcaceae.id.2166	Gut	EBI-a-GCST006697	exposure	Inverse variance weighted	6	-0.0398506	0.0194024	0.0399856	family	118.971
f__Methanobacteriaceae.id.121	Gut	EBI-a-GCST006697	exposure	Inverse variance weighted	9	-0.0143794	0.00660789	0.0295486	family	189.136
f__Victivallaceae.id.2255	Gut	EBI-a-GCST006697	exposure	Inverse variance weighted	12	-0.0119448	0.0057726	0.0385244	family	270.032
o__Methanobacteriales.id.120	Gut	EBI-a-GCST006697	exposure	Inverse variance weighted	9	-0.0143794	0.00660789	0.0295486	order	189.136

## Sheet: S5
Table S5. Clinical data of ageing cohort for metagenomics analysis
Sample	Gender	Age	tissue	Project ID
SRR2245587	Female	40	Oral	PRJNA217052
SRR2246328	Female	25	Oral	PRJNA217052
SRR2232090	Male	50	Oral	PRJNA217052
SRR2237419	Female	50	Oral	PRJNA217052
SRR2227589	Male	45	Oral	PRJNA217052
SRR2247066	Male	25	Oral	PRJNA217052
SRR2248814	Male	55	Oral	PRJNA217052
SRR2228613	Male	60	Oral	PRJNA217052
SRR2246494	Male	40	Oral	PRJNA217052
SRR2243958	Female	35	Oral	PRJNA217052
SRR2236548	Male	30	Oral	PRJNA217052
SRR2246560	Male	50	Oral	PRJNA217052
SRR2244359	Male	45	Oral	PRJNA217052
SRR2237697	Female	15	Oral	PRJNA217052
SRR2245509	Female	45	Oral	PRJNA217052
SRR2246404	Female	25	Oral	PRJNA217052
SRR2243653	Female	55	Oral	PRJNA217052
SRR2226800	Female	65	Oral	PRJNA217052
SRR2236887	Female	65	Oral	PRJNA217052
SRR2243940	Male	50	Oral	PRJNA217052
SRR2228235	Male	20	Oral	PRJNA217052
SRR2248811	Male	15	Oral	PRJNA217052
SRR2236764	Female	40	Oral	PRJNA217052
SRR2247068	Male	40	Oral	PRJNA217052
SRR2243536	Female	35	Oral	PRJNA217052
SRR2244867	Female	55	Oral	PRJNA217052
SRR2243791	Male	55	Oral	PRJNA217052
SRR2244185	Female	45	Oral	PRJNA217052
SRR2228371	Male	20	Oral	PRJNA217052
SRR2246545	Male	35	Oral	PRJNA217052
SRR2245480	Female	10	Oral	PRJNA217052
SRR2249253	Male	15	Oral	PRJNA217052
SRR2224289	Male	50	Oral	PRJNA217052
SRR2226400	Male	50	Oral	PRJNA217052
SRR2244524	Female	45	Oral	PRJNA217052
SRR2245674	Female	25	Oral	PRJNA217052
SRR2251528	Female	55	Oral	PRJNA217052
SRR2248209	Female	40	Oral	PRJNA217052
SRR2222371	Female	60	Oral	PRJNA217052
SRR2228548	Female	25	Oral	PRJNA217052
SRR2228807	Female	35	Oral	PRJNA217052
SRR2248228	Female	30	Oral	PRJNA217052
SRR2193427	Male	50	Oral	PRJNA217052
SRR2243454	Male	15	Oral	PRJNA217052
SRR2227625	Male	35	Oral	PRJNA217052
SRR2223334	Female	35	Oral	PRJNA217052
SRR2227994	Male	50	Oral	PRJNA217052
SRR2250623	Female	40	Oral	PRJNA217052
SRR2246294	Female	70	Oral	PRJNA217052
SRR2223236	Female	15	Oral	PRJNA217052
SRR2228437	Female	45	Oral	PRJNA217052
SRR2249409	Male	60	Oral	PRJNA217052
SRR2249326	Female	55	Oral	PRJNA217052
SRR2236890	Female	60	Oral	PRJNA217052
SRR2245157	Female	40	Oral	PRJNA217052
SRR2226396	Male	75	Oral	PRJNA217052
SRR2226383	Female	50	Oral	PRJNA217052
SRR2248214	Male	65	Oral	PRJNA217052
SRR2227358	Female	30	Oral	PRJNA217052
SRR2237600	Female	35	Oral	PRJNA217052
SRR2228292	Female	60	Oral	PRJNA217052
SRR2248169	Male	40	Oral	PRJNA217052
SRR2244438	Female	40	Oral	PRJNA217052
SRR2226750	Female	30	Oral	PRJNA217052
SRR2227390	Male	25	Oral	PRJNA217052
SRR2244676	Male	70	Oral	PRJNA217052
SRR2226461	Male	45	Oral	PRJNA217052
SRR2195741	Female	25	Oral	PRJNA217052
SRR2250383	Male	25	Oral	PRJNA217052
SRR2223337	Male	60	Oral	PRJNA217052
SRR2237368	Female	25	Oral	PRJNA217052
SRR2223944	Female	60	Oral	PRJNA217052
SRR2227808	Female	35	Oral	PRJNA217052
SRR2226440	Male	25	Oral	PRJNA217052
SRR2227747	Male	30	Oral	PRJNA217052
SRR2250658	Female	60	Oral	PRJNA217052
SRR2249310	Male	60	Oral	PRJNA217052
SRR2250494	Male	40	Oral	PRJNA217052
SRR2236868	Male	65	Oral	PRJNA217052
SRR2237516	Male	55	Oral	PRJNA217052
SRR2246390	Female	40	Oral	PRJNA217052
SRR2248257	Female	65	Oral	PRJNA217052
SRR2247918	Male	75	Oral	PRJNA217052
SRR2244295	Male	65	Oral	PRJNA217052
SRR2193893	Male	50	Oral	PRJNA217052
SRR2228687	Male	30	Oral	PRJNA217052
SRR2247090	Female	55	Oral	PRJNA217052
SRR2251543	Female	25	Oral	PRJNA217052
SRR2237318	Female	25	Oral	PRJNA217052
SRR2244777	Female	40	Oral	PRJNA217052
SRR2228356	Female	60	Oral	PRJNA217052
SRR2243562	Female	45	Oral	PRJNA217052
SRR2236895	Female	55	Oral	PRJNA217052
SRR2245666	Female	40	Oral	PRJNA217052
SRR2246422	Female	35	Oral	PRJNA217052
SRR2246268	Female	20	Oral	PRJNA217052
SRR2223570	Male	15	Oral	PRJNA217052
SRR2224757	Female	55	Oral	PRJNA217052
SRR2247392	Male	55	Oral	PRJNA217052
SRR2248687	Male	65	Oral	PRJNA217052
SRR2244333	Male	70	Oral	PRJNA217052
SRR2189940	Female	50	Oral	PRJNA217052
SRR2243548	Male	55	Oral	PRJNA217052
SRR2244759	Female	60	Oral	PRJNA217052
SRR2237706	Female	60	Oral	PRJNA217052
SRR2224061	Male	60	Oral	PRJNA217052
SRR2237541	Male	30	Oral	PRJNA217052
SRR2244873	Female	50	Oral	PRJNA217052
SRR2249243	Male	65	Oral	PRJNA217052
SRR2243542	Male	40	Oral	PRJNA217052
SRR2250041	Male	75	Oral	PRJNA217052
SRR2243610	Male	60	Oral	PRJNA217052
SRR2248231	Female	55	Oral	PRJNA217052
SRR2227632	Male	50	Oral	PRJNA217052
SRR2226756	Male	60	Oral	PRJNA217052
SRR2227349	Female	50	Oral	PRJNA217052
SRR2244432	Female	80	Oral	PRJNA217052
SRR2247139	Female	50	Oral	PRJNA217052
SRR2247525	Female	55	Oral	PRJNA217052
SRR2249167	Male	55	Oral	PRJNA217052
SRR2237774	Male	50	Oral	PRJNA217052
SRR2243497	Male	60	Oral	PRJNA217052
SRR2246309	Female	55	Oral	PRJNA217052
SRR2244517	Male	50	Oral	PRJNA217052
SRR2247025	Male	10	Oral	PRJNA217052
SRR2228793	Male	15	Oral	PRJNA217052
SRR2246446	Female	15	Oral	PRJNA217052
SRR2237587	Male	15	Oral	PRJNA217052
SRR2237503	Male	15	Oral	PRJNA217052
SRR2228301	Female	35	Oral	PRJNA217052
SRR2245600	Female	20	Oral	PRJNA217052
SRR2224265	Female	15	Oral	PRJNA217052
SRR2245986	Female	10	Oral	PRJNA217052
SRR2228576	Male	10	Oral	PRJNA217052
SRR2245649	Male	10	Oral	PRJNA217052
SRR2222391	Female	55	Oral	PRJNA217052
SRR2226398	Male	15	Oral	PRJNA217052
SRR2246373	Female	45	Oral	PRJNA217052
ERR589441	Female	39	Gut	PRJEB6997
ERR589442	Female	59	Gut	PRJEB6997
ERR589443	Female	59	Gut	PRJEB6997
ERR589485	Female	62	Gut	PRJEB6997
ERR589501	Male	58	Gut	PRJEB6997
ERR589503	Female	45	Gut	PRJEB6997
ERR589504	Female	38	Gut	PRJEB6997
ERR589505	Female	32	Gut	PRJEB6997
ERR589506	Female	32	Gut	PRJEB6997
ERR589507	Female	51	Gut	PRJEB6997
ERR589508	Female	48	Gut	PRJEB6997
ERR589509	Female	35	Gut	PRJEB6997
ERR589510	Female	53	Gut	PRJEB6997
ERR589511	Female	61	Gut	PRJEB6997
ERR589512	Female	37	Gut	PRJEB6997
ERR589513	Female	54	Gut	PRJEB6997
ERR589527	Female	37	Gut	PRJEB6997
ERR589528	Female	51	Gut	PRJEB6997
ERR589529	Male	33	Gut	PRJEB6997
ERR589530	Female	64	Gut	PRJEB6997
ERR589531	Female	50	Gut	PRJEB6997
ERR589532	Female	61	Gut	PRJEB6997
ERR589533	Female	42	Gut	PRJEB6997
ERR589534	Female	36	Gut	PRJEB6997
ERR589535	Female	46	Gut	PRJEB6997
ERR589536	Male	55	Gut	PRJEB6997
ERR589537	Female	59	Gut	PRJEB6997
ERR589538	Female	27	Gut	PRJEB6997
ERR589539	Female	40	Gut	PRJEB6997
ERR589540	Female	44	Gut	PRJEB6997
ERR589542	Male	48	Gut	PRJEB6997
ERR589543	Female	56	Gut	PRJEB6997
ERR589544	Male	58	Gut	PRJEB6997
ERR589545	Male	42	Gut	PRJEB6997
ERR589546	Female	57	Gut	PRJEB6997
ERR589547	Female	41	Gut	PRJEB6997
ERR589548	Male	44	Gut	PRJEB6997
ERR589549	Male	57	Gut	PRJEB6997
ERR589550	Female	43	Gut	PRJEB6997
ERR589551	Male	46	Gut	PRJEB6997
ERR589552	Female	38	Gut	PRJEB6997
ERR589553	Female	36	Gut	PRJEB6997
ERR589554	Female	39	Gut	PRJEB6997
ERR589555	Female	27	Gut	PRJEB6997
ERR589558	Male	56	Gut	PRJEB6997
ERR589560	Male	53	Gut	PRJEB6997
ERR589561	Female	59	Gut	PRJEB6997
ERR589563	Female	62	Gut	PRJEB6997
ERR589565	Female	61	Gut	PRJEB6997
ERR589566	Female	36	Gut	PRJEB6997
ERR589567	Male	53	Gut	PRJEB6997
ERR589568	Female	53	Gut	PRJEB6997
ERR589569	Male	57	Gut	PRJEB6997
ERR589570	Female	55	Gut	PRJEB6997
ERR589571	Female	35	Gut	PRJEB6997
ERR589572	Female	65	Gut	PRJEB6997
ERR589574	Male	50	Gut	PRJEB6997
ERR589575	Female	26	Gut	PRJEB6997
ERR589576	Female	59	Gut	PRJEB6997
ERR589577	Female	49	Gut	PRJEB6997
ERR589578	Female	36	Gut	PRJEB6997
ERR589579	Male	26	Gut	PRJEB6997
ERR589580	Female	55	Gut	PRJEB6997
ERR589581	Male	60	Gut	PRJEB6997
ERR589582	Female	47	Gut	PRJEB6997
ERR589583	Female	36	Gut	PRJEB6997
ERR589585	Female	36	Gut	PRJEB6997
ERR589586	Female	56	Gut	PRJEB6997
ERR589587	Female	44	Gut	PRJEB6997
ERR589589	Female	49	Gut	PRJEB6997
ERR589590	Male	47	Gut	PRJEB6997
ERR589591	Female	41	Gut	PRJEB6997
ERR589592	Female	46	Gut	PRJEB6997
ERR589593	Male	34	Gut	PRJEB6997
ERR589594	Female	48	Gut	PRJEB6997
ERR589595	Female	52	Gut	PRJEB6997
ERR589732	Male	49	Gut	PRJEB6997
ERR589733	Male	36	Gut	PRJEB6997
ERR589734	Female	36	Gut	PRJEB6997
ERR589735	Female	53	Gut	PRJEB6997
ERR589736	Female	34	Gut	PRJEB6997
ERR589737	Female	34	Gut	PRJEB6997
ERR589738	Female	51	Gut	PRJEB6997
ERR589740	Female	39	Gut	PRJEB6997
ERR589741	Male	41	Gut	PRJEB6997
ERR589742	Male	57	Gut	PRJEB6997
ERR589744	Female	54	Gut	PRJEB6997
ERR589745	Female	40	Gut	PRJEB6997
ERR589747	Male	65	Gut	PRJEB6997
ERR589748	Male	61	Gut	PRJEB6997
ERR589749	Female	52	Gut	PRJEB6997
ERR589754	Female	43	Gut	PRJEB6997
ERR589756	Female	48	Gut	PRJEB6997
ERR589759	Female	46	Gut	PRJEB6997
ERR589761	Male	54	Gut	PRJEB6997
ERR589763	Female	50	Gut	PRJEB6997
ERR589764	Male	58	Gut	PRJEB6997
ERR589766	Female	28	Gut	PRJEB6997
ERR589767	Female	24	Gut	PRJEB6997
ERR589768	Female	45	Gut	PRJEB6997
ERR589769	Female	67	Gut	PRJEB6997
ERR589770	Female	55	Gut	PRJEB6997
ERR589771	Male	59	Gut	PRJEB6997
ERR589772	Female	63	Gut	PRJEB6997
ERR589773	Female	52	Gut	PRJEB6997
ERR589774	Female	56	Gut	PRJEB6997
ERR589775	Female	63	Gut	PRJEB6997
ERR589776	Female	48	Gut	PRJEB6997
ERR589777	Female	53	Gut	PRJEB6997
ERR589778	Female	40	Gut	PRJEB6997
ERR589779	Female	54	Gut	PRJEB6997
ERR589780	Female	54	Gut	PRJEB6997
ERR589781	Female	56	Gut	PRJEB6997
ERR589782	Male	52	Gut	PRJEB6997
ERR589784	Female	39	Gut	PRJEB6997
ERR589785	Female	38	Gut	PRJEB6997
ERR589786	Female	57	Gut	PRJEB6997
ERR589788	Female	32	Gut	PRJEB6997
ERR589789	Male	30	Gut	PRJEB6997
ERR589790	Male	44	Gut	PRJEB6997
ERR589791	Female	43	Gut	PRJEB6997
ERR589792	Female	48	Gut	PRJEB6997
ERR589793	Female	46	Gut	PRJEB6997
ERR589794	Female	40	Gut	PRJEB6997
ERR589795	Female	42	Gut	PRJEB6997
ERR589796	Male	45	Gut	PRJEB6997
ERR589797	Female	46	Gut	PRJEB6997
ERR589798	Female	53	Gut	PRJEB6997
ERR589799	Female	44	Gut	PRJEB6997
ERR589800	Female	41	Gut	PRJEB6997
ERR589801	Male	54	Gut	PRJEB6997
ERR589804	Female	46	Gut	PRJEB6997
ERR589805	Female	48	Gut	PRJEB6997
ERR589806	Female	41	Gut	PRJEB6997
ERR589807	Female	42	Gut	PRJEB6997
ERR589808	Female	36	Gut	PRJEB6997
ERR589809	Male	54	Gut	PRJEB6997
ERR589810	Female	43	Gut	PRJEB6997
ERR589811	Female	38	Gut	PRJEB6997
ERR589813	Female	34	Gut	PRJEB6997
ERR589814	Female	47	Gut	PRJEB6997
ERR589817	Female	43	Gut	PRJEB6997
ERR589818	Female	46	Gut	PRJEB6997
ERR589819	Female	54	Gut	PRJEB6997
ERR589820	Male	52	Gut	PRJEB6997
ERR589821	Female	45	Gut	PRJEB6997
ERR589825	Male	45	Gut	PRJEB6997
ERR589826	Female	41	Gut	PRJEB6997
ERR589827	Female	40	Gut	PRJEB6997
ERR589828	Female	39	Gut	PRJEB6997
ERR589829	Female	44	Gut	PRJEB6997
ERR589830	Female	37	Gut	PRJEB6997
ERR589831	Female	42	Gut	PRJEB6997
ERR589833	Female	70	Gut	PRJEB6997
ERR589835	Female	53	Gut	PRJEB6997
ERR589836	Male	50	Gut	PRJEB6997
ERR589837	Female	35	Gut	PRJEB6997
ERR589839	Female	25	Gut	PRJEB6997
ERR589842	Female	45	Gut	PRJEB6997
ERR589843	Female	53	Gut	PRJEB6997
ERR589845	Female	48	Gut	PRJEB6997
ERR589846	Male	36	Gut	PRJEB6997
ERR589847	Male	44	Gut	PRJEB6997
ERR589848	Male	42	Gut	PRJEB6997
ERR589849	Male	35	Gut	PRJEB6997
ERR589850	Male	37	Gut	PRJEB6997
ERR589851	Female	24	Gut	PRJEB6997
ERR589852	Male	22	Gut	PRJEB6997
ERR589853	Female	19	Gut	PRJEB6997
ERR589854	Female	45	Gut	PRJEB6997
ERR589855	Female	52	Gut	PRJEB6997
ERR589856	Male	24	Gut	PRJEB6997
ERR589857	Male	28	Gut	PRJEB6997
ERR589858	Female	68	Gut	PRJEB6997
ERR589859	Male	27	Gut	PRJEB6997
ERR589860	Female	44	Gut	PRJEB6997
ERR589861	Female	47	Gut	PRJEB6997
ERR589862	Female	38	Gut	PRJEB6997
ERR589863	Female	54	Gut	PRJEB6997
ERR589864	Female	57	Gut	PRJEB6997
ERR589865	Female	41	Gut	PRJEB6997
ERR589866	Male	47	Gut	PRJEB6997
ERR589867	Male	48	Gut	PRJEB6997
ERR589868	Female	23	Gut	PRJEB6997
ERR589869	Female	57	Gut	PRJEB6997
ERR589870	Female	48	Gut	PRJEB6997
ERR589871	Male	38	Gut	PRJEB6997
ERR589872	Female	39	Gut	PRJEB6997
ERR589873	Female	42	Gut	PRJEB6997
ERR589874	Female	48	Gut	PRJEB6997
ERR589875	Female	46	Gut	PRJEB6997
DP1806001178	Female	48	Skin	CNP0000635
DP1806001184	Female	37	Skin	CNP0000635
DP1806001187	Female	33	Skin	CNP0000635
DP1806001193	Female	43	Skin	CNP0000635
DP1806001196	Female	53	Skin	CNP0000635
DP1806001199	Male	27	Skin	CNP0000635
DP1806001202	Female	34	Skin	CNP0000635
DP1806001205	Female	58	Skin	CNP0000635
DP1806001208	Female	55	Skin	CNP0000635
DP1806001211	Female	58	Skin	CNP0000635
DP1806001214	Female	51	Skin	CNP0000635
DP1806001217	Female	31	Skin	CNP0000635
DP1806001220	Female	29	Skin	CNP0000635
DP1806001223	Female	29	Skin	CNP0000635
DP1806001226	Female	30	Skin	CNP0000635
DP1806001229	Female	55	Skin	CNP0000635
DP1806001232	Male	23	Skin	CNP0000635
DP1806001235	Female	43	Skin	CNP0000635
DP1806001238	Female	28	Skin	CNP0000635
DP1806001241	Female	40	Skin	CNP0000635
DP1806001244	Female	55	Skin	CNP0000635
DP1806001247	Female	48	Skin	CNP0000635
DP1806001250	Male	40	Skin	CNP0000635
DP1806001262	Female	62	Skin	CNP0000635
DP1806001268	Male	34	Skin	CNP0000635
DP1806001271	Female	61	Skin	CNP0000635
DP1806001274	Female	37	Skin	CNP0000635
DP1806001277	Female	61	Skin	CNP0000635
DP1806001280	Female	26	Skin	CNP0000635
DP1806001283	Female	27	Skin	CNP0000635
DP1806001286	Female	32	Skin	CNP0000635
DP1806001289	Female	44	Skin	CNP0000635
DP1806001295	Female	43	Skin	CNP0000635
DP1806001298	Female	33	Skin	CNP0000635
DP1806001304	Female	58	Skin	CNP0000635
DP1806001307	Male	43	Skin	CNP0000635
DP1806001310	Female	54	Skin	CNP0000635
DP1806001313	Female	62	Skin	CNP0000635
DP1806001319	Female	46	Skin	CNP0000635
DP1806001322	Female	60	Skin	CNP0000635
DP1806001328	Female	35	Skin	CNP0000635
DP1806001331	Female	42	Skin	CNP0000635
DP1806001334	Female	41	Skin	CNP0000635
DP1806001337	Female	31	Skin	CNP0000635
DP1806001340	Female	35	Skin	CNP0000635
DP1806001346	Female	36	Skin	CNP0000635
DP1806001349	Female	61	Skin	CNP0000635
DP1806001358	Female	42	Skin	CNP0000635
DP1806001361	Female	51	Skin	CNP0000635
DP1806001370	Female	36	Skin	CNP0000635
DP1806001373	Female	40	Skin	CNP0000635
DP1806001379	Female	43	Skin	CNP0000635
DP1806001382	Female	41	Skin	CNP0000635
DP1806001385	Male	34	Skin	CNP0000635
DP1806001388	Female	29	Skin	CNP0000635
DP1806001391	Female	40	Skin	CNP0000635
DP1806001394	Male	33	Skin	CNP0000635
DP1806001397	Female	43	Skin	CNP0000635
DP1806001400	Male	48	Skin	CNP0000635
DP1806001403	Female	27	Skin	CNP0000635
DP1806001406	Female	23	Skin	CNP0000635
DP1806001409	Male	42	Skin	CNP0000635
DP1806001412	Female	29	Skin	CNP0000635
DP1806001415	Female	42	Skin	CNP0000635
DP1806001418	Male	56	Skin	CNP0000635
DP1806001421	Female	53	Skin	CNP0000635
DP1806001427	Female	36	Skin	CNP0000635
DP1806001433	Male	48	Skin	CNP0000635
DP1806001436	Male	63	Skin	CNP0000635
DP1806001448	Female	29	Skin	CNP0000635
DP1806001451	Male	38	Skin	CNP0000635
DP1806001454	Male	39	Skin	CNP0000635
DP1806001457	Female	34	Skin	CNP0000635
DP1806001460	Female	47	Skin	CNP0000635
DP1806001469	Male	25	Skin	CNP0000635
DP1806001472	Female	45	Skin	CNP0000635
DP1806001475	Female	57	Skin	CNP0000635
DP1806001478	Female	45	Skin	CNP0000635
DP1806001481	Female	40	Skin	CNP0000635
DP1807004281	Female	38	Skin	CNP0000635
DP1807004284	Female	47	Skin	CNP0000635
DP1807004287	Male	28	Skin	CNP0000635
DP1807004290	Female	39	Skin	CNP0000635
DP1807004293	Female	51	Skin	CNP0000635
DP1807004296	Female	47	Skin	CNP0000635
DP1807004299	Female	45	Skin	CNP0000635
DP1807004302	Female	41	Skin	CNP0000635
DP1807004305	Female	48	Skin	CNP0000635
DP1807004311	Female	37	Skin	CNP0000635
DP1807004314	Female	39	Skin	CNP0000635
DP1807004317	Female	39	Skin	CNP0000635
DP1807004320	Female	46	Skin	CNP0000635
DP1807004326	Female	36	Skin	CNP0000635
DP1807004329	Female	28	Skin	CNP0000635
DP1807004332	Female	50	Skin	CNP0000635
DP1807004335	Female	48	Skin	CNP0000635
DP1807004338	Female	40	Skin	CNP0000635
DP1807004341	Female	38	Skin	CNP0000635
DP1807004344	Male	53	Skin	CNP0000635
DP1807004347	Female	21	Skin	CNP0000635
DP1807004350	Female	35	Skin	CNP0000635
DP1807004353	Female	41	Skin	CNP0000635
DP1807004356	Female	46	Skin	CNP0000635
DP1807004359	Female	51	Skin	CNP0000635
DP1807004362	Male	52	Skin	CNP0000635
DP1807004366	Female	29	Skin	CNP0000635
DP1807004369	Female	46	Skin	CNP0000635
DP1807004372	Female	54	Skin	CNP0000635
DP1807004375	Female	41	Skin	CNP0000635
DP1807004377	Male	35	Skin	CNP0000635
DP1807004380	Female	54	Skin	CNP0000635
DP1807004383	Female	33	Skin	CNP0000635
DP1807004386	Female	51	Skin	CNP0000635
DP1807004389	Male	48	Skin	CNP0000635
DP1807004392	Female	56	Skin	CNP0000635
DP1807004395	Female	55	Skin	CNP0000635
DP1807004398	Male	57	Skin	CNP0000635
DP1807004401	Female	40	Skin	CNP0000635
DP1807004404	Female	32	Skin	CNP0000635
DP1807004407	Female	60	Skin	CNP0000635
DP1807004410	Female	34	Skin	CNP0000635
DP1807004413	Female	46	Skin	CNP0000635
DP1807004416	Female	43	Skin	CNP0000635
DP1807004419	Female	38	Skin	CNP0000635
DP1807004422	Male	27	Skin	CNP0000635
DP1807004425	Female	34	Skin	CNP0000635
DP1807004428	Female	40	Skin	CNP0000635
DP1807004431	Female	43	Skin	CNP0000635
DP1807004434	Female	54	Skin	CNP0000635
DP1807004437	Female	47	Skin	CNP0000635
DP1807004440	Female	43	Skin	CNP0000635
DP1807004443	Female	35	Skin	CNP0000635
DP1807004446	Female	45	Skin	CNP0000635
DP1807004449	Female	55	Skin	CNP0000635
DP1807004452	Female	32	Skin	CNP0000635
DP1807004455	Female	27	Skin	CNP0000635
DP1807004458	Female	35	Skin	CNP0000635
DP1807004461	Female	38	Skin	CNP0000635
DP1807004464	Female	30	Skin	CNP0000635
DP1807004467	Female	32	Skin	CNP0000635
DP1807004470	Female	41	Skin	CNP0000635
DP1807004473	Female	59	Skin	CNP0000635
DP1807004476	Female	47	Skin	CNP0000635
DP1807004479	Female	31	Skin	CNP0000635
DP1807004482	Female	42	Skin	CNP0000635
DP1807004485	Female	40	Skin	CNP0000635
DP1807004488	Female	49	Skin	CNP0000635
DP1807004491	Male	29	Skin	CNP0000635
DP1807004494	Female	45	Skin	CNP0000635
DP1807004497	Female	38	Skin	CNP0000635
DP1807004500	Female	53	Skin	CNP0000635
DP1807004503	Male	52	Skin	CNP0000635
DP1807004506	Male	29	Skin	CNP0000635
DP1807004509	Female	44	Skin	CNP0000635
DP1807004512	Female	59	Skin	CNP0000635
DP1807004515	Female	59	Skin	CNP0000635
DP1807004518	Female	45	Skin	CNP0000635
DP1807004521	Female	55	Skin	CNP0000635
DP1807004524	Female	58	Skin	CNP0000635
DP1807004527	Female	37	Skin	CNP0000635
DP1807004530	Female	45	Skin	CNP0000635
DP1807004533	Female	57	Skin	CNP0000635
DP1807004536	Female	40	Skin	CNP0000635
DP1807004542	Male	45	Skin	CNP0000635
DP1807004545	Female	43	Skin	CNP0000635
DP1807004548	Female	46	Skin	CNP0000635
DP1807004551	Female	49	Skin	CNP0000635
DP1807004557	Female	56	Skin	CNP0000635
DP1807004560	Female	54	Skin	CNP0000635
DP1807004563	Female	56	Skin	CNP0000635
DP1807004566	Female	58	Skin	CNP0000635
DP1807004569	Female	40	Skin	CNP0000635
DP1807004572	Female	52	Skin	CNP0000635
DP1807004575	Female	31	Skin	CNP0000635
DP1808006626	Female	52	Skin	CNP0000635
DP1808006629	Female	34	Skin	CNP0000635
DP1808006632	Female	55	Skin	CNP0000635
DP1808006635	Female	32	Skin	CNP0000635
DP1808006638	Female	54	Skin	CNP0000635
DP1808006641	Male	56	Skin	CNP0000635
DP1808006644	Female	36	Skin	CNP0000635
DP1808006647	Female	60	Skin	CNP0000635
DP1808006650	Female	29	Skin	CNP0000635
DP1808006653	Female	54	Skin	CNP0000635
DP1808006656	Male	48	Skin	CNP0000635
DP1808006659	Male	59	Skin	CNP0000635
DP1808006662	Female	60	Skin	CNP0000635
DP1808006665	Female	51	Skin	CNP0000635
DP1808006668	Female	43	Skin	CNP0000635
DP1808006671	Female	38	Skin	CNP0000635
DP1808006674	Female	38	Skin	CNP0000635
DP1808006683	Female	31	Skin	CNP0000635
DP1808006686	Female	54	Skin	CNP0000635
DP1808006692	Female	33	Skin	CNP0000635
DP1808006695	Female	54	Skin	CNP0000635
DP1808006698	Female	42	Skin	CNP0000635
DP1808006701	Male	55	Skin	CNP0000635
DP1808006704	Female	47	Skin	CNP0000635
DP1808006707	Female	57	Skin	CNP0000635
DP1808006710	Female	59	Skin	CNP0000635
DP1808006713	Female	47	Skin	CNP0000635
DP1808006716	Female	60	Skin	CNP0000635
DP1808006719	Male	30	Skin	CNP0000635
DP1808006722	Female	56	Skin	CNP0000635
DP1808006725	Female	40	Skin	CNP0000635
DP1808006728	Female	31	Skin	CNP0000635
DP1808006731	Female	26	Skin	CNP0000635
DP1808006737	Female	49	Skin	CNP0000635
DP1808006740	Female	57	Skin	CNP0000635
DP1808006743	Male	31	Skin	CNP0000635
DP1808006746	Female	59	Skin	CNP0000635
DP1808006749	Female	57	Skin	CNP0000635
DP1808006752	Male	32	Skin	CNP0000635
DP1808006755	Female	35	Skin	CNP0000635
DP1808006758	Female	30	Skin	CNP0000635
DP1808006761	Female	46	Skin	CNP0000635
DP1808006764	Female	54	Skin	CNP0000635
DP1808006767	Female	38	Skin	CNP0000635
DP1808006770	Male	39	Skin	CNP0000635
DP1808006773	Female	27	Skin	CNP0000635
DP1808006779	Female	55	Skin	CNP0000635
DP1808006782	Female	59	Skin	CNP0000635
DP1808006785	Female	58	Skin	CNP0000635
DP1808006788	Female	40	Skin	CNP0000635
DP1808006791	Female	54	Skin	CNP0000635
DP1808006794	Female	30	Skin	CNP0000635
DP1808006797	Female	60	Skin	CNP0000635
DP1808006800	Female	52	Skin	CNP0000635
DP1808006803	Female	48	Skin	CNP0000635
DP1808006806	Male	36	Skin	CNP0000635
DP1808006809	Female	38	Skin	CNP0000635
DP1808006812	Male	46	Skin	CNP0000635
DP1808006815	Female	25	Skin	CNP0000635
DP1808006818	Female	36	Skin	CNP0000635
DP1808006821	Female	36	Skin	CNP0000635
DP1808006824	Female	55	Skin	CNP0000635
DP1808006827	Female	34	Skin	CNP0000635
DP1808006830	Female	56	Skin	CNP0000635
DP1808006833	Male	27	Skin	CNP0000635
DP1808006836	Female	44	Skin	CNP0000635
DP1808006839	Male	47	Skin	CNP0000635
DP1808006842	Male	59	Skin	CNP0000635
DP1808006845	Female	36	Skin	CNP0000635
DP1808006848	Female	43	Skin	CNP0000635
DP1808006851	Female	43	Skin	CNP0000635
DP1808006854	Female	44	Skin	CNP0000635
DP1808006857	Female	45	Skin	CNP0000635
DP1808006860	Female	43	Skin	CNP0000635
DP1808006863	Female	37	Skin	CNP0000635
DP1808006866	Female	38	Skin	CNP0000635
DP1808006869	Female	40	Skin	CNP0000635
DP1808006872	Male	42	Skin	CNP0000635
DP1808006875	Female	58	Skin	CNP0000635
DP1808006878	Female	60	Skin	CNP0000635
DP1808006881	Male	36	Skin	CNP0000635
DP1808006884	Female	31	Skin	CNP0000635
DP1808006887	Female	27	Skin	CNP0000635
DP1808006890	Female	58	Skin	CNP0000635
DP1808006893	Female	37	Skin	CNP0000635
DP1808006896	Female	38	Skin	CNP0000635
DP1808006899	Female	38	Skin	CNP0000635
DP1808006905	Male	43	Skin	CNP0000635
DP1808006908	Female	41	Skin	CNP0000635
DP1808006912	Female	64	Skin	CNP0000635

## Sheet: S6
Table S6. The OTU of the phyla in ageing cohort
phylum	DP1806001178	DP1806001184	DP1806001187	DP1806001193	DP1806001196	DP1806001199	DP1806001202	DP1806001205	DP1806001208	DP1806001211	DP1806001214	DP1806001217	DP1806001220	DP1806001223	DP1806001226	DP1806001229	DP1806001232	DP1806001235	DP1806001238	DP1806001241	DP1806001244	DP1806001247	DP1806001250	DP1806001262	DP1806001268	DP1806001271	DP1806001274	DP1806001277	DP1806001280	DP1806001283	DP1806001286	DP1806001289	DP1806001295	DP1806001298	DP1806001304	DP1806001307	DP1806001310	DP1806001313	DP1806001319	DP1806001322	DP1806001328	DP1806001331	DP1806001334	DP1806001337	DP1806001340	DP1806001346	DP1806001349	DP1806001358	DP1806001361
Acidithiobacillia	0	0	0	0	0	0	0	0	0	0	2	0	0	1	0	0	0	0	0	0	0	0	0	0	0	0	0	0	0	0	0	0	0	0	1	0	0	0	0	0	0	0	0	0	0	0	0	0	0
Acidobacteriota	207	2	88	18	10	29	7	123	48	28	1668	2802	36	203	3	37	5	148	18	4	173	34	102	84	32	313	19	146	48	35	1585	97	494	10	26	235	52	208	750	335	484	3	21	38	46	183	17	979	75
Actinomycetes	23	0	1	0	4	0	0	61	0	5	30	20	1	2	1	13	0	11	0	13	12	9	20	116	35	13	4	25	1	7	193	6	17	13	22	13	6	102	26	126	24	3	79	6	6	15	17	68	38
Actinomycetota	589760	104210	10548	79724	81935	19783	23064	24178	95642	68727	388975	435193	9078	138136	10112	910882	3369631	2568967	9613	70096	224187	152481	24317	2024144	159823	456579	39736	176219	32457	12872695	81163	13205	112470	45478	419521	164128	112034	608147	212595	315887	501863	22326	73918	240113	82639	1999581	253428	439375	381379
Alphaproteobacteria	45387	24858	19105	31188	20913	18759	26264	30774	20193	8171	67512	56711	2035	10514	1002	3364	1797	9967	821	1991	28142	6119	3066	285716	11377	39901	2325	139168	8127	11042	8792	2003	7097	5766	11874	34848	31470	817441	34510	23410	347835	4439	11456	20808	224232	79056	16372	84215	61369
Alsuviricetes	306	0	5	0	2	6	2	1	10	1	23	48	2	10	0	6	3	12	0	9	25	20	9	10	4	32	3	15	3	7	4	0	7	3	1	18	4	32	41	2	225	16	0	0	378	50	10	33	228
Amabiliviricetes	0	0	0	0	0	0	0	0	0	2	3	0	0	1	0	0	0	0	0	0	0	0	0	0	0	0	0	0	0	0	0	0	7	0	0	0	0	0	0	0	0	0	0	0	0	0	0	0	0
Anaerolineae	0	0	0	0	0	0	0	0	0	0	0	0	0	0	0	0	0	0	0	0	0	0	0	0	0	0	0	0	0	0	0	0	0	0	0	0	0	0	0	0	0	0	0	0	0	0	0	0	0
Aquificia	90	1	1	11	98	47	34	11	76	33	231	137	6	27	17	14	33	33	4	72	33	36	81	364	61	110	402	73	9	39	32	2	37	99	23	30	21	60	249	171	106	0	79	14	32	93	30	114	23
Aquificota	646	0	54	108	567	68	44	15	1083	254	446	2209	35	166	15	226	12719	70	44	170	803	51	117	6023	222	1072	70	425	476	81	61	36	1424	24	196	259	112	497	932	102	462	14	69	34	166	1335	65	6152	1015
Arfiviricetes	46	18	7	3	7	3	9	0	9	28	155	415	3	49	11	13	7	51	4	21	88	10	39	259	4	135	24	85	25	23	27	1	64	4	130	78	27	114	107	244	1757	21	56	20	19	48	71	415	199
Armatimonadota	126	0	5	37	36	20	18	18	97	71	451	326	3	36	12	54	39	62	1	27	55	3	3	76	0	131	22	26	12	43	31	5	23	30	39	11	82	227	54	38	11	9	51	14	19	33	60	239	320
Artverviricota	30	0	4	6	4	7	31	3	27	12	129	276	8	23	3	17	12	46	4	49	119	11	7	1353	276	275	14	81	32	35	6	0	126	0	35	249	9	157	143	10	84	8	2	10	93	117	65	226	48
Ascomycota	2	0	0	0	1	0	0	0	0	0	0	1	0	0	0	0	0	0	0	0	1	0	0	0	0	0	0	0	0	0	0	0	0	0	0	0	1	5	1	0	11	0	0	1	0	1	0	8	0
Atribacterota	0	0	0	0	0	0	0	0	0	0	0	0	0	0	0	0	0	0	0	0	0	0	0	0	0	0	0	0	0	0	0	0	0	0	0	0	0	0	0	0	0	0	0	0	0	0	0	0	0
Bacilli	33	0	1	0	0	0	0	11	0	5	0	1	1	0	0	0	0	14	0	1	6	7	10	1	0	4	0	95	1	1	38	0	0	0	23	1	0	6	22	3	0	0	28	0	0	27	5	2	13
Bacillota	81848	3538	8320	12114	12493	13494	6879	6018	39582	20355	98428	286896	3201	56057	9287	21385	15043	33348	2532	14586	51702	50120	14154	78333	56529	107396	9623	44785	13450	28632	34358	2466	83198	13452	10637	137582	14083	269711	135643	44467	161960	5203	11352	8276	27971	138364	27975	127207	285767
Bacillota incertae sedis	286	9	36	70	31	45	45	14	182	134	423	834	16	624	34	92	19	138	9	30	232	160	156	1771	52	794	58	142	66	161	70	51	346	57	76	88	79	2040	492	142	788	27	13	59	192	884	551	1926	2963
Bacillota sensu stricto incertae sedis	0	0	1	0	0	0	0	0	6	1	6	2	0	0	0	0	0	1	0	1	5	2	0	56	1	5	1	4	0	0	0	0	1	1	4	3	0	12	5	5	3	0	0	0	6	6	2	0	2
Bacteriovoracia	0	0	0	0	0	1	0	0	0	0	1	3	0	0	0	2	0	0	0	1	1	5	0	2	0	7	1	1	0	0	1	3	23	0	0	1	0	2	2	0	0	0	0	0	5	4	0	1	0
Bacteroidetes incertae sedis	0	0	0	0	0	0	0	0	0	0	0	0	0	0	0	0	0	0	0	0	0	0	0	0	0	0	0	0	0	0	0	0	0	0	0	0	0	0	0	0	0	0	0	0	0	0	0	0	0
Bacteroidia	853	17	647	232	213	709	138	173	859	640	2258	21107	72	2240	56	1322	102	3171	119	215	986	7129	70	695	3177	802	307	1679	205	311	877	3904	790	186	776	106	181	22481	1240	370	4966	1033	449	143	353	2338	2138	5005	2777
Bdellovibrionia	0	1	3	0	0	5	0	0	0	1	3	4	0	0	0	0	1	0	2	2	1	7	4	11	6	4	2	0	1	1	2	0	2	1	1	0	3	2	3	0	0	1	0	0	0	9	1	11	7
Bdellovibrionota	1237	13	23	504	207	29	171	85	785	580	2788	1672	59	290	59	378	278	374	23	190	186	43	220	322	103	462	128	15674	79	298	112	17	181	138	254	99	870	1093	494	174	656	41	746	140	203	450	512	1644	1250
Betaproteobacteria	12264	337	2986	4013	1424	19860	1627	924	4243	4659	16797	23598	955	38726	1881	1760	17718	3487	7742	5453	10131	7955	16443	12839	9242	17457	108490	7229	2579	8237	6509	3009	17214	7643	8797	116340	15196	60229	31458	80050	72128	2036	2604	3111	2498	16933	20931	296353	37585
Blastocatellia	0	0	0	0	0	0	0	0	0	0	0	0	0	0	0	0	0	0	0	0	0	0	0	0	0	3	0	0	0	0	0	0	0	0	0	0	0	0	0	0	0	0	0	0	0	0	0	0	0
Caldisericota	4	0	0	0	0	2	0	0	0	0	2	0	0	0	0	0	0	0	0	0	6	0	0	0	1	1	0	2	0	0	0	0	0	0	0	6	0	1	2	0	1	0	0	0	1	4	0	2	0
Calditrichota	61	0	1	1	1	2	0	1	2	3	5	71	1	3	0	4	2	3	1	4	33	1	1	3	15	46	2	3	3	9	1	6	9	1	4	5	2	8	59	1	12	8	2	8	4	18	2	9	39
Campylobacterota	2076328	78033	447117	274116	357573	593661	152072	160590	97531	546278	908656	1068227	611281	318982	572032	797863	402956	112695	565679	167579	707539	510201	742989	268372	1334926	490523	519407	660281	1173275	417682	835741	954075	544152	367624	515526	438469	372483	657797	309912	981630	369387	1299798	827551	664345	583849	718355	1194306	422230	2077372
Candidatus Absconditabacteria	0	0	0	0	0	0	0	0	0	0	0	0	0	0	1	1	0	0	0	0	0	0	0	0	0	1	0	0	0	0	0	0	0	0	0	0	0	0	0	0	0	0	0	0	0	0	0	0	0
Candidatus Aciduliprofundum	28	0	2	0	0	1	1	0	0	0	0	1	5	1	0	0	0	0	0	0	14	0	0	0	0	68	0	1	0	0	0	0	1	0	0	0	0	0	13	0	6	0	0	0	0	9	6	6	0
Candidatus Cloacimonadota	328	0	214	10	27	21	10	5	58	7	653	819	10	36	1	24	17	168	8	48	254	37	48	133	0	706	29	367	62	18	13	10	3109	14	46	46	97	6	116	3	109	9	9	10	40	140	33	1616	142
Candidatus Fervidibacterota	73	0	0	6	0	1	0	0	1	0	1	4	0	0	0	2	2	2	0	3	12	3	0	1	0	14	0	11	2	3	0	0	5	0	0	10	2	0	69	0	0	0	0	0	1	2	1	2	3
Candidatus Korarchaeota	22	0	0	0	0	0	0	0	0	0	2	7	0	0	0	1	0	1	0	0	4	1	0	6	0	1	0	1	0	0	0	0	0	1	0	0	0	0	3	0	0	0	0	0	7	4	2	2	8
Candidatus Lokiarchaeota	0	0	0	0	0	0	0	0	0	0	2	2	1	1	0	2	0	0	0	0	0	0	0	0	1	0	0	0	0	0	0	0	0	1	0	0	72	2	0	2	21	0	0	0	0	40	1	0	0
Candidatus Methanoliparia	0	0	0	0	0	0	0	0	0	0	0	0	0	0	0	0	0	0	0	0	0	0	0	0	0	0	0	0	0	0	0	0	0	0	0	0	0	0	0	0	0	0	0	0	0	0	0	0	0
Candidatus Micrarchaeia	0	0	0	0	0	0	1	0	0	0	2	7	0	6	0	0	1	17	0	0	13	0	0	2	5	11	1	4	4	0	1	0	73	0	2	2	1	4	13	2	3	0	0	0	1	3	2	39	11
Candidatus Micrarchaeota	0	0	164	0	0	0	0	6	0	0	8	1	0	0	0	1	0	0	17	1	0	0	0	1	0	2	0	0	1	0	340	45	0	0	0	0	5	0	2	0	0	8	0	0	0	1	0	2	0
Candidatus Minimicrobia	0	0	0	0	0	0	0	0	0	0	0	0	0	0	0	0	0	0	0	0	0	0	0	0	0	0	0	0	0	0	0	0	0	0	0	0	0	0	0	0	0	0	0	0	0	0	0	0	0
Candidatus Nanohalarchaeota	0	0	0	0	0	0	0	0	0	3	0	14	0	0	0	0	1	0	0	0	1	0	0	0	0	14	0	1	1	1	0	0	0	0	0	0	0	0	13	0	0	0	0	0	0	5	0	2	1
Candidatus Nitrosotenuis	0	0	0	0	0	1	0	0	0	0	0	0	0	0	0	0	0	0	0	0	0	0	0	0	0	0	0	0	0	0	0	0	0	0	0	0	0	0	0	0	0	0	0	0	0	0	0	0	0
Candidatus Omnitrophota	0	0	0	2	0	0	0	22	24	0	3	8	1	1	0	0	0	2	0	0	5	0	0	1	0	13	0	3	1	1	49	0	5	0	0	6	1	0	4	0	0	0	0	0	1	1	2	0	0
Candidatus Saccharibacteria	0	0	0	0	0	0	0	0	0	0	1	2	0	1	0	0	0	0	0	0	1	0	0	1	0	1	0	0	0	1	0	0	0	0	0	0	2	1	0	0	0	0	0	0	1	2	0	3	0
Candidatus Saccharimonadia	0	0	0	0	0	0	0	0	0	0	0	0	0	0	0	0	0	0	0	0	0	0	0	0	0	0	0	0	0	0	0	0	0	0	0	0	0	0	0	0	0	0	0	0	0	0	0	0	0
Candidatus Thermoplasmatota	4238	7	11	31	28	41	55	9	241	137	450	1940	20	66	19	113	22	441	10	26	1236	40	21	133	67	1202	33	911	218	83	25	1	384	38	47	502	74	648	2172	150	789	142	30	50	124	287	136	366	107
Caudoviricetes	26809	839	5252	10419	9013	3884	3257	2984	7121	8194	52810	161594	2475	147287	2147	9461	10115	10189	2807	5113	70742	104409	11565	60633	7435	43238	10265	79928	3303	12400	18156	1710	13849	4832	15349	26012	30839	89592	52418	21336	81666	11486	5682	7966	26102	80799	427574	590687	188135
Chitinophagia	2	1	59	22	14	16	30	2	69	10	971	1292	3	72	12	104	25	74	11	24	85	126	11	100	5	131	22	111	27	7	40	1	16	30	27	21	83	35	248	21	237	30	375	17	40	443	131	477	156
Chlamydiota	72	2	817	33	614	1039	472	59	46	804	98584	1411	9	70	16	51	590	1155	41	1302	113	1314	1439	1393	33	184	943	579	29	44	22229	7	91	404	2543	1069	138	3515	217	2716	376	459	1277	19	58	256	50	7010	58473
Chlorobiia	123	2	20	78	178	12	7	14	116	314	233	234	10	227	92	368	17	20	73	20	242	24	108	72	62	222	12	197	61	267	47	7	237	27	146	224	1545	232	241	32	460	18	67	11	46	738	169	465	496
Chloroflexota	548	1	42	98	8	24	27	9	123	61	218	248	24	169	14	84	38	79	25	133	263	14	10	184	8465	229	9	153	89	257	87	5	273	59	45	826	150	264	333	12	1735	7	15	15	109	978	46	304	1147
Chloroflexota incertae sedis	521	1	2	15	10	5	3	6	63	44	85	254	6	38	4	84	10	62	6	9	209	2	2	52	53	480	4	144	45	23	1	0	38	11	19	111	34	25	858	7	129	14	1	19	518	113	10	119	172
Chordata	1	0	0	1	0	0	2	0	1	3	8	3	1	0	0	2	1	0	0	0	3	0	0	1	19	0	0	0	0	0	0	0	0	1	1	1	7	5	0	0	1	0	1	0	2	0	0	2	0
Chrymotiviricetes	1	0	3	0	2	4	1	1	9	256	27	17	0	4	1	1	3	1	1	5	6	3	1	96	0	72	82	8	1	4	2	0	12	2	5	63	3	99	221	0	0	0	1	2	7	6	33	21	3
Chrysiogenota	1	0	0	1	1	1	0	0	2	3	3	2	0	0	0	0	0	0	0	0	9	0	1	2	0	14	1	1	4	0	0	0	1	0	1	0	1	0	2	0	0	0	0	0	0	3	0	580	31
Clostridia	66	0	0	0	7	1	1	1	2	6	4	38	6	7	2	3	0	15	0	4	41	4	37	2	5	24	1	3	21	23	2	1	8	3	18	62	5	553	286	6	116	14	3	6	3	76	31	55	25
Coprothermobacterota	3	0	0	2	0	0	0	0	2	0	2	6	0	2	0	0	0	0	0	1	4	2	0	0	0	5	0	2	1	0	1	0	8	0	1	2	0	0	14	0	0	0	0	0	1	1	0	1	1
Cossaviricota	4	0	66	15	22	330	11	5	91	282	1012	1229	8	138	43	20	22	421	13	80	53	120	162	436	54	237	137	108	20	163	222	44	36	49	176	519	72	213	163	159	213	7	38	123	88	776	181	59	655
Cressdnaviricota	1255	8	68	6943	61	53	989	58	849	193	2862	1748	54	463	20	372	73	353	35	165	1690	212	185	27507	2737	3220	200	5482	342	164	344	47	1199	179	601	3068	184	34929	1995	1001	19060	204	143	726	20714	7052	1867	1422	3773
Cyanobacteriota	2730	32	141	626	889	120	323	55	372	6380	1328	1153	44	1241	48	1372	585	930	189	1533	582	438	2229	170	445	1646	137	896	147	526	296	272	3739	774	1804	816	1736	14754	751	4706	2633	144	1494	114	935	2569	2539	3206	7203
Cyanophyceae	7210	220	233	2456	815	253015	1140	557	4834	3766	15860	23407	360	2130	722	2999	2006	3103	207	972	3346	1332	197973	22885	3096	6338	1447	3942	2214	2139	1974	3242	2290	1377	2529	5589	2061	8559	8778	4588	64327	512	1453	881	2302	11528	2131	17124	27708
Cytophagia	1071	4	88	171	36	192	14	79	19	248	278	497	90	239	17	106	50	416	17	29	683	106	117	214	167	594	55	464	59	239	763	43	389	915	337	704	410	1267	735	194	82949	103	39	178	100	754	378	246739	8950
Deferribacterota	1085	15	236	582	724	212	129	24	898	229	3264	16095	32	1419	177	5189	376	978	44	612	1199	2339	82	637	194	1089	72	1744	117	1455	376	368	594	928	383	478	107	19742	1367	395	17386	268	377	479	1110	8601	1390	4058	1922
Dehalococcoidia	2	0	1	0	3	1	0	0	0	2	7	4	2	0	0	3	3	1	1	3	11	9	5	1	1	5	0	3	1	5	1	0	1	0	4	1	0	0	20	0	4	1	0	2	11	2	0	40	1
Deinococcota	32427	39564	27664	65320	32350	23823	40099	46615	51326	2607	2822035	24621	712	993	299	13067	52027	3434	645	3507	9027	47461	6310	11006	7826	147660	13504	566999	748	7539	8441	1408	1520	3122	23454	4865	6661	13169	716413	36231	13641	1765	488151	4074	8769	30229	787329	29410	37414
Desulfobacteria	14	81	26	150	66	20	61	85	421	396	1334	1711	40	383	140	205	281	399	27	7	28	6	1	31	3	47	8	9	9	9	12	1	30	10	11	20	12	37	81	0	45	61	18	15	61	20	18	95	46
Desulfobulbia	32	15	18	30	16	9	42	41	127	217	689	544	28	174	67	29	113	228	15	23	31	4	1	53	49	99	3	16	5	6	15	0	16	8	7	12	30	29	66	7	20	4	14	6	365	33	54	73	12
Desulfovibrionia	103	3	0	20	16	9	5	19	76	70	71	203	2	48	2	176	7	66	12	14	100	12	5	59	39	305	4	59	53	23	172	4	69	10	19	56	20	135	395	25	101	9	15	9	146	151	15	266	36
Desulfuromonadia	25	0	1	6	4	3	3	121	8	9	51	38	2	10	1	4	5	27	1	4	30	2	1	60	7	31	2	30	6	8	954	0	11	2	3	63	12	58	33	88	84	7	22	6	51	32	24	62	16
Dictyoglomota	147	2	10	50	7	7	13	8	12	5	30	55	0	7	0	8	7	8	1	3	31	4	3	721	18	736	3	19	2	11	4	0	9	2	6	21	131	26	24	1	52	2	6	19	13	77	7	24	73
Dividoviricota	0	0	0	0	0	0	0	0	0	0	0	0	0	0	0	0	0	0	0	0	0	0	0	0	0	0	0	0	0	0	0	0	0	0	0	0	0	0	0	0	0	0	1	0	0	0	0	0	0
Duplopiviricetes	0	0	0	0	0	0	1	0	0	0	0	0	0	0	0	0	0	0	0	0	0	0	0	0	0	0	0	0	0	0	0	0	0	0	0	0	0	0	0	0	0	0	0	0	0	0	0	0	0
Duplornaviricota	1455	27	58	57	285	112	24	33	254	240	2026	12372	103	761	23	160	1377	771	29	524	1796	194	95	731	6157	2859	55	875	408	625	38	0	613	125	127	441	274	185	3801	167	345	153	66	1916	225	7095	7875	1131	430
Ellioviricetes	1	0	0	0	1	0	1	0	0	0	8	1	1	10	0	0	0	0	0	2	0	0	1	2	2	3	0	0	0	3	0	0	0	0	0	0	1	8	0	0	29	0	0	0	0	3	1	0	35
Elusimicrobiota	36	2	5	79	2	5	1	2	18	7	34	74	0	7	0	12	5	29	1	4	37	5	2	179	0	26	1	12	6	5	5	0	11	1	4	29	1	16	51	14	10	0	2	4	88	47	4	154	15
Epsilonproteobacteria	24251	2599	2605	38726	2793	9370	49670	8014	1575	12078	25567	27501	1094	16440	40598	27148	7837	104318	513	26189	18085	53241	59324	13636	10848	24509	37278	338842	1370	13418	49694	402	80136	131977	15055	10314	2287	5882	318047	121796	73444	2406	17376	5052	3846	45817	6960	36054	20257
Erysipelotrichia	3	0	1	0	0	1	0	0	0	4	13	136	1	2	10	4	0	0	0	0	6	1	0	0	0	155	0	2	10	0	2	1	3	0	5	23	8	1	2	2	14	0	0	0	0	14	23	55	0
Euryarchaeota	288934	1015	3351	11731	4222	19250	2810	152260	18371	6484	168765	119864	844	19123	45602	22649	8249	6820	910	15958	97547	784876	10159	95540	79472	232124	128824	40964	14278	5231	11815	2806	33493	478894	108316	14817	16643	95694	571602	434399	46030	17862	50503	26312	70260	318400	10785	700874	30192
Evosea	12	0	0	1	0	0	8	0	53	0	16	11	1	3	0	2	9	4	0	1	11	0	0	26	0	70	0	18	3	4	0	0	18	0	2	6	0	4	31	1	3	0	2	0	11	7	10	3	2
Faserviricetes	12	1	0	0	0	0	1	17	1	0	0	0	0	2	0	4	1	3	0	2	14	0	8	0	1	2	6	0	1	0	158	0	0	4	0	0	3	0	19	0	7	0	0	0	1	0	0	0	3
Fibrobacterota	1	0	0	0	0	0	0	0	0	0	2	4	0	0	1	0	1	0	0	1	1	0	0	0	1	2	0	5	0	0	1	1	2	1	1	1	11	0	1	4	41	0	2	1	0	10	2	3	4
Flavobacteriia	25927	15823	9468	29301	17655	12643	12984	18995	22522	3939	115474	75318	4096	3801	1912	1653	3668	5160	1375	3663	8312	8018	12739	30937	12346	16575	1485	22170	1252	4696	6147	1750	3823	16594	4652	17298	9389	35460	29271	31380	20358	1642	12690	1983	2997	40904	19111	122532	24152
Fusobacteriia	2414	175	6245	1111	2163	4788	756	520	1314	2624	7743	151088	265	23280	1928	6599	1065	8056	241	2017	3845	75493	305	3007	6522	4866	4815	7569	2957	9791	7821	9502	2158	1456	3767	3209	11659	79010	7540	5320	35335	5007	1635	3106	2507	155637	13407	8609	56737
Fusobacteriota	498	10	27	43	39	21	28	23	476	65	376	512	27	85	14	1645	76	137	11	50	297	75	92	2374	666	979	23	378	86	98	18	77	353	11	102	145	231	310	503	149	13395	48	23	52	247	3673	144	956	488
Gammaproteobacteria	34271	1475	5283	9467	4144	6585	4683	4053	15305	12374	80775	98098	1212	18574	3785	12569	4769	33562	1300	4391	24767	48341	3904	153590	19911	45545	8604	29267	7262	12328	28468	8189	54868	3961	9693	14455	10973	137167	33785	12866	50582	5195	6367	4420	36272	176611	15830	264205	94347
Gemmatimonadota	29	5	0	5	4	1	10	2	64	27	75	68	3	21	5	8	12	32	3	4	56	7	0	18	3	69	35	110	14	14	9	1	50	2	4	48	4	3	94	32	32	2	13	5	205	49	15	55	26
Halobacteria	86	72	65	108	52	27	94	90	318	28	3284	3089	13	48	9	579	28	65	8	11	187	23	26	222	87	1207	76	334	46	92	113	12	46	31	42	62	58	158	555	1393	123	47	15	3	6	548	48	170	112
Herviviricetes	40	0	1	35	12	4	13	1	40	63	77	116	5	23	1	7	17	49	2	10	58	12	2	51	90	234	6	77	14	10	5	18	27	11	13	10	25	4	90	35	195	0	3	11	657	68	30	379	128
Heterolobosea	1	0	0	0	1	1	0	1	0	0	3	0	0	1	1	2	2	2	0	1	23	0	0	1	8	3	3	2	2	0	0	0	1	0	0	0	4	1	8	4	65	2	0	0	32	9	0	0	5
Hofneiviricota	9	0	2	10	2	0	12	1	13	6	753	22	2	2	1	41	1	14	0	3	22	1	0	314	2	22	3	276	2	6	4	0	17	0	10	5	4	5	16	0	14	0	7	13	165	51	102	9	53
Holophagae	2	0	0	1	0	0	0	1	0	0	1	1	0	0	0	0	0	1	0	0	3	0	0	24	3	6	0	1	0	1	0	0	8	0	1	0	1	25	4	6	2	2	0	1	4	3	1	1	1
Ignavibacteria	0	0	0	0	0	0	0	0	0	0	3	1	0	0	0	4	0	1	0	0	2	0	0	1	0	6	0	1	0	0	0	0	1	0	1	0	0	1	1	0	2	0	0	0	0	1	0	1	0
Kiritimatiellota	4	0	1	1	3	1	1	1	1	2	7	18	1	1	1	3	0	3	0	1	17	2	0	1	11	6	2	6	8	25	1	0	3	2	8	40	1	92	44	5	41	1	1	0	15	15	1	6	37
Kitrinoviricota	17864	133	60	445	851	997	298	64	1884	281	10118	8071	232	655	87	556	183	570	146	1681	19608	165	82	621	2222	41461	265	2435	5333	651	302	19	1525	210	358	3189	1241	3245	17484	174	894	40	247	332	347	5590	604	2668	2591
Lenarviricota	85	1	7	5	1	6	3	2	26	37	10	25	0	6	2	1	6	9	1	1	30	5	11	14	14	63	4	9	4	4	11	1	12	4	6	33	23	31	89	6	87	8	16	5	12	13	9	19	16
Lentisphaerota	30	0	0	0	0	0	0	0	0	0	2	0	0	1	0	0	1	0	0	0	0	0	0	0	0	0	1	1	0	0	0	0	0	0	4	0	0	0	3	0	0	0	0	0	0	3	0	0	0
Malgrandaviricetes	137	7	0	5	2	3	2	5	2	26	62	98	3	11	6	4	15	19	2	7	6	48	5	33	1	24	2	31	1	3	7	8	17	4	11	18	16	17	17	7	4	1	39	3	14	35	10	20	177
Maveriviricetes	1	0	1	0	2	0	0	0	0	0	4	3	0	2	0	0	0	0	0	0	4	0	9	0	0	0	0	0	0	0	0	0	3	1	0	0	0	0	23	0	0	0	0	1	0	0	0	24	150
Megaviricetes	69	0	11	29	10	1741	5	17	34	0	91	1238	1	29	15	30	21	92	12	4	48	20	313	29	65	657	17	19	49	60	154	1	17	1	20	489	28	142	147	35	140	5	76	7	8	136	26	147	103
Methanobacteria	403	0	15	2	12	8	1	17	146	49	112	1562	305	29	1	31	12	56	6	12	413	11	30	15	136	321	11	20	54	25	31	2	59	17	18	371	65	53	1017	25	1020	22	21	18	757	112	61	2110	731
Methanococci	11	1	0	2	0	0	1	1	1	4	9	18	0	2	0	4	0	2	0	0	10	2	1	3	4	32	2	5	4	3	4	0	13	2	1	3	1	2	14	0	48	0	1	1	0	5	1	15	1
Methanomicrobia	428	7	125	42	15	18	14	11	103	71	204	2042	21	216	14	59	1317	84	9	261	308	33	111	200	8786	750	12	236	86	367	209	27	118	74	26	105	84	426	1262	22	211	174	10	117	65	1947	169	674	313
Methanonatronarchaeia	0	0	0	0	0	0	0	0	0	0	0	0	0	0	0	0	0	0	0	0	0	0	0	0	0	0	0	0	0	0	0	0	0	0	0	0	0	0	0	0	0	0	0	0	0	0	0	0	0
Methanopyri	0	0	0	2	2	1	0	0	0	0	9	11	0	4	0	0	3	0	0	0	9	0	0	5	0	13	1	3	0	0	1	0	2	0	4	0	12	0	5	1	19	24	0	0	0	4	1	7	2
Methylacidimicrobium	0	0	0	0	0	0	0	0	0	0	0	5	0	0	0	0	0	0	0	1	0	2	0	2	0	1	0	0	0	1	2	0	0	0	0	0	1	0	1	1	0	0	0	0	0	0	0	0	3
Miaviricetes	0	0	0	0	0	0	0	0	0	0	1	4	0	1	0	0	1	0	0	0	0	0	0	0	0	14	0	0	1	0	0	0	0	0	0	0	0	0	0	0	0	0	0	0	0	0	0	3	0
Mollicutes	133	2	5	38	36	92	3	7	16	61	201	373	12	27	3	16	17	78	1	17	76	17	5	30	57	169	13	42	42	11	26	0	21	9	48	15	58	21	282	44	60	3	19	25	51	97	33	673	45
Monjiviricetes	4	0	0	0	1	0	0	0	0	4	0	4	0	1	1	2	3	1	0	0	3	0	28	0	18	3	0	1	1	2	0	0	3	0	3	0	0	0	5	0	10	1	3	0	0	8	1	4	71
Mycoplasmatota	47646	327	728	4260	2101	17117	1736	1337	8971	3180	11172	622686	1330	9751	1007	11786	2320	9453	366	19716	26329	5728	7029	11452	25031	35870	939	16483	3368	8727	6293	194	4231	1994	1868	11378	8830	36239	39446	5818	6116455	883	2911	2108	6840	31106	8853	50189	13343
Myxococcia	201	27	23	256	65	35	63	58	82	21	206	135	92	34	1	12	6	7	5	5	138	14	2	18	0	275	8	101	83	270	9	0	89	35	121	121	47	62	106	4	25	98	69	6	56	112	8	238	54
Myxococcota	1928	27	3491	415	720	1253	3438	114	380	209	2293	16390	1027	3694	556	349	319	243	32	1228	1921	35629	859	3748	213	3764	912	345	1897	597	3472	759	401	69	1470	461	297739	5238	4332	1989	7610	244	206	505	10738	69623	1575	57529	17939
Nanoarchaeota	0	0	0	0	0	0	0	0	0	1	0	0	0	0	0	0	0	0	0	0	0	0	0	0	0	0	0	0	0	0	0	0	0	0	0	0	0	0	0	0	0	0	0	0	0	0	0	0	0
Negarnaviricota	51	0	6	428	70	139	237	21	385	90	722	730	21	148	33	90	50	156	18	767	321	39	46	352	384	2189	26	225	177	119	57	2	366	19	141	271	168	894	323	104	59	8	69	29	438	251	439	3515	985
Nitrososphaeria	0	0	0	0	8	1	2	1	0	2	0	45	1	4	0	2	0	1	2	1	5	68	1	4	0	89	0	13	0	26	3	0	2	4	5	0	1	1	2	1	0	0	0	0	0	0	3	1	1
Nitrososphaerota	86	0	18	47	76	48	3	8	17	47	409	200	9	87	13	51	17	72	6	47	1564	23	28	431	114	567	14	77	40	54	77	3	237	11	103	199	99	167	556	54	1134	2	50	4	62	156	61	318	221
Nitrososphaerota incertae sedis	91	0	3	3	71	6	0	1	39	27	531	58	0	208	0	1	1	85	1	5	53	2	0	23	3	47	3	28	6	3	1	1	10	13	9	7	6	13	112	3	16	0	5	720	18	10	1108	218	41
Nitrospinota	5	0	0	0	0	0	6	1	0	0	1	4	0	0	0	0	0	0	0	0	2	1	3	0	1	1	0	0	1	3	0	0	0	0	0	0	2	77	5	4	0	0	0	0	0	3	1	0	3
Nitrospiria	0	0	0	4	0	0	0	0	0	0	5	2	0	2	0	1	0	0	0	2	6	0	0	3	0	3	0	15	0	1	0	0	1	0	2	1	1	1	1	0	2	0	2	1	1	7	0	1	1
Nitrospirota	973	38	61	514	831	326	79	72	795	149	4372	1405	29	132	47	116	101	293	421	176	455	13	1771	864	157	797	139	308	82	82	150	33	201	117	35	449	243	506	727	110	1122	237	2514	58	552	1945	1767	386	264
Nucleocytoviricota	946	68	89	252	184	145	145	207	486	919	3327	3151	78	630	314	232	538	1055	68	80	251	168	57	1326	482	610	45	363	70	131	415	11	305	49	251	781	277	1293	582	701	735	49	242	88	384	1630	292	616	697
Oligoflexia	80	0	0	3	0	0	0	0	1	1	0	3	1	2	0	3	0	0	0	0	4	0	0	2	0	9	1	1	0	0	0	0	2	0	0	5	1	1	7	0	0	1	0	0	0	1	4	10	1
Opitutia	0	0	0	0	0	0	0	0	0	0	2	5	0	0	0	0	0	0	0	0	3	0	0	0	0	0	0	1	0	0	0	0	0	0	0	1	0	0	0	1	0	0	0	0	0	1	0	0	0
Papovaviricetes	4	0	0	6	2	4	13	0	29	10	34	38	0	7	1	7	12	610	0	3	21	49	9	31	5	44	6	61	4	7	6	0	44	21	10	42	11	11	41	58	13	0	9	3	33	25	14	560	14
Peploviricota	0	0	0	0	0	0	0	0	0	0	0	0	0	0	0	0	0	0	0	0	0	0	0	0	0	0	0	0	0	0	0	0	0	0	0	0	0	0	0	0	0	0	0	0	0	0	0	0	0
Pisoniviricetes	11	0	0	12	5	6	22	5	43	34	181	124	4	17	45	294	20	68	5	13	78	34	6	212	106	78	45	77	14	27	5	0	84	77	22	41	13	88	68	274	202	5	10	21	88	268	23	82	20
Pisuviricota	468	10	17	171	204	130	54	34	337	128	1016	622	20	96	16	67	46	154	45	46	506	136	381	2260	75	771	38	403	105	97	269	29	871	31	296	3457	465	1025	758	558	1008	18	72	47	495	2168	541	1037	866
Planctomycetota	5164	10989	7408	5814	14901	2977	3898	8058	6082	13405	74714	3674	116	671	477	221	702	795	43	121	1671	206	213	3180	9349	8799	972	1899	410	1987	4687	90	595	10166	5621	670	16353	10899	2414	3771	28747	115	14000	1147	775	9855	14231	6969	7521
Pokkesviricetes	6	0	11	7	15	12	1	0	367	4	27	48	0	5	0	68	4	15	9	18	53	2	9	82	1	46	10	30	6	11	17	0	84	3	13	51	13	390	67	67	9	0	4	2	424	19	16	28	142
Preplasmiviricota	1219	18	18	80	41	60	79	67	295	109	1055	1040	15	206	19	115	163	226	46	86	386	151	310	1285	244	765	48	433	72	101	222	9	580	88	151	213	102	200	726	130	2882	103	132	119	398	369	264	5214	331
Pseudomonadota	7395937	2461596	983414	4522627	742771	4619552	4135569	2037961	1189596	747946	4995820	4913319	848264	3016136	1468118	1734651	10764943	23867554	106898	25634188	1551546	1699438	3563272	29443397	847353	1585889	20292320	4461440	163320	1770619	729357	111738	4050448	12829050	1774024	5866033	368957	6507710	19277986	6201009	15418390	363912	1283602	1740179	1439977	22039963	3612993	5163054	1415453
Quintoviricetes	184	3	4	2	4	0	2	2	3	14	36	129	2	4	1	1	0	25	4	11	59	0	1	7	6	64	1	13	16	14	2	2	32	7	10	49	15	462	204	26	44	2	0	18	51	41	21	243	6
Repensiviricetes	2	0	0	2	1	1	0	0	6	1	6	18	0	4	2	4	0	5	0	0	5	1	0	3	0	5	0	8	0	3	5	0	1	2	1	3	0	8	9	3	0	7	1	6	5	8	4	9	80
Resentoviricetes	4	0	0	1	0	1	2	0	0	3	8	52	0	1	0	3	2	5	3	0	12	4	2	45	5	20	2	9	2	1	1	0	13	5	3	0	2	6	35	1	46	0	0	1	11	6	4	54	33
Revtraviricetes	203	12	302	132	149	589	109	116	157	327	685	7934	20	2518	196	709	138	369	19	215	357	2222	62	305	374	660	437	636	219	1175	959	811	408	126	146	465	1007	7100	976	1079	2677	396	187	235	272	10708	652	594	3326
Saprospiria	0	0	0	0	0	0	0	0	0	0	0	0	0	0	0	0	0	0	0	0	0	0	0	0	0	0	0	0	0	0	0	0	0	0	0	0	0	0	0	0	0	0	0	0	0	0	0	0	0
Spartobacteria	0	45	136	312	33	3142	3	4	61	20	81	2450	4	81	136	11	219	422	32	121	25	81	527	937	1631	168	21	42	17	17	738	1	5	29	51	1038	39	98	65	508	185	54	54	25	20	243	32	485	213
Sphingobacteriia	20652	987	889	12333	8341	685	8177	3785	27941	28777	158045	53675	1737	14462	3652	12920	15204	21778	875	9524	4071	14749	117	18218	66	8755	6897	1511	1133	8014	6115	1029	4670	7875	8442	2261	19221	41808	12171	12620	803	2854	15216	6654	7534	2357	14031	87818	50452
Spirochaetia	47	0	33	534	22	32	60	6	75	67	145	71	61	32	104	59	19	112	1	11	107	18	8	17	83	41	41	162	7	12	79	21	126	2359	52	30	6	28	577	219	152	1	217	30	30	1035	222	388	34
Spirochaetota	60801	54576	34200	324926	42405	13907	77867	51540	53302	1942	45457	83425	917	2660	1138	4088	1295	4763	447	3177	68857	3293	1750	2742172	11068	43544	6706	1179931	4093	3772	9973	3592	18992	2986	17945	277833	11179	169070	29998	4913	268561	3055	8396	222842	2513864	545787	11314	45411	24137
Stelpaviricetes	3	2	2	8	5	2	1	2	15	0	0	8	1	0	0	0	1	2	0	1	5	0	0	0	1	3	0	0	0	0	0	0	2	1	0	1	1	8	3	1	4	0	1	0	0	2	1	1	87
Streptophyta	1	0	0	0	0	0	1	0	0	0	6	3	0	0	0	0	3	0	0	0	0	0	0	0	1	64	0	0	1	1	0	0	0	0	0	0	0	12	0	20	6	0	0	0	0	0	5	0	0
Synergistia	28	0	3	1	1	3	1	0	9	2	9	71	3	3	1	4	10	12	1	6	34	1	4	6	123	78	2	8	6	5	0	1	12	2	0	10	3	10	100	2	7	7	1	2	3	68	1	20	5
Synergistota	3257	78	42	2327	1420	79	517	53	730	228	909	3876	40	197	26	428	83	295	81	231	3997	797	40	35565	177	2837	162	8980	336	372	187	136	599	136	224	7133	314	2806	2613	335	57198	106	86	1094	38450	11043	1484	1765	23292
Taleaviricota	352	1	3	17	10	4	10	4	399	42	156	278	6	30	7	13	22	39	2	36	86	14	0	31	25	154	7	75	54	10	16	0	122	12	19	31	70	31	185	58	115	4	14	5	192	68	95	128	183
Terriglobia	37	32	5	17	13	4	4	9	19	30	81	42	3	12	11	3	9	19	1	5	8	0	4	6	0	31	6	57	3	7	26	0	31	5	14	68	23	74	23	228	44	4	32	3	9	45	30	27	205
Thermococci	4991	122	146	3607	700	175	1064	147	1643	669	3160	8714	317	1176	202	2080	161	770	71	198	4208	1744	15	55653	77	5462	720	16227	812	415	800	137	464	506	725	9675	237	14250	8248	132	3809	247	155	2189	67387	26070	8558	1754	2048
Thermodesulfobacteria	0	0	0	0	0	17	0	0	0	0	0	0	0	0	0	0	0	0	0	0	0	0	0	0	0	0	0	0	0	0	0	0	0	0	0	0	0	0	0	0	0	0	0	0	0	0	0	0	0
Thermodesulfobacteriota	5024	289	1164	4058	1654	6361	1212	5827	2475	1705	28327	23868	337	2091	314	1238	1980	8447	185	7682	3817	2410	6284	26873	16088	9596	5139	13635	1138	2876	5284	280	2861	671	2298	9994	11985	12788	10292	42999	25913	1066	3634	1796	21759	22115	2831	79172	27634
Thermodesulfobiota	237	3	11	3	0	9	3	0	18	7	30	251	4	13	1	3	10	49	2	14	142	5	0	15	239	252	6	20	35	42	7	5	109	3	4	47	11	3	466	20	7	21	3	2	3	65	9	17	43
Thermomicrobiota	104	0	7	7	12	1	0	2	24	150	66	35	7	556	4	62	6	46	0	8	157	0	478	1	1	356	0	4	7	131	5	0	1	6	173	3	406	444	24	0	322	44	3	2	7	645	100	249	1083
Thermoplasmata	0	0	1	1	1	0	5	0	2	4	6	21	0	0	0	0	2	0	0	0	2	0	0	2	0	4	0	3	0	1	0	0	31	2	1	0	0	3	12	0	0	0	0	0	0	10	4	18	0
Thermoprotei	1	0	2	2	2	3	2	2	21	2	95	61	1	4	1	6	0	5	3	1	18	1	16	14	2	18	0	8	5	8	12	3	6	0	9	4	3	10	38	1	13	1	1	2	1	31	5	343	11
Thermoproteota	3644	639	2415	12600	1826	1386	4772	1174	4608	3366	51401	64420	397	26556	483	5296	3537	4443	305	2695	4150	13930	193	37594	12387	22169	2180	13378	1281	19641	2862	722	4675	1624	3168	4878	950	90234	20833	4701	41300	1977	14383	1110	36082	93095	9730	9019	13497
Thermosulfidibacterota	201	0	1	2	7	27	140	5	5474	22	414	346	16	14	0	100	4	147	4	7	203	6	0	6563	3	855	31	97	51	19	3	2	509	10	88	60	12	185	564	76	6	43	52	8	10	327	43	117	193
Thermotogae	25	0	0	2	1	1	3	0	37	4	21	40	0	1	0	5	3	2	2	2	34	6	1	67	5	18	0	26	4	5	19	0	106	1	1	8	3	9	21	143	21	1	1	0	4	31	11	18	112
Thermotogota	56046	43	2324	840	19270	288	283	605	13561	870	3507	10549	184	3579	31	203	5235	595	20	621	1457	7295	1657	25188	970	2373	1393	2730	586	2331	897	544	5327	81	1087	1384	1629	4376	3037	5295	2750	20419	309	300	20438	2878	859	1232	7890
Tissierellia	1	0	1	0	0	0	0	0	2	18	6	9	0	3	0	0	9	8	1	6	6	1	9	3	22	18	4	0	0	5	2	0	6	2	2	1	0	2	9	1	11	0	1	2	0	10	0	2	0
Tolucaviricetes	0	0	0	0	0	0	2	0	4	4	2	2	1	4	0	2	1	0	0	4	6	0	3	1	0	8	0	3	0	4	1	0	0	1	1	0	1	2	10	0	7	0	0	0	2	5	1	9	21
unclassified Bacillota	19	5	13	12	12	6	23	14	61	113	365	315	9	76	35	20	74	118	12	6	33	3	0	9	9	43	2	19	5	4	6	0	22	2	4	17	5	44	36	13	17	4	5	6	84	13	7	63	3
unclassified Cyanobacteriota	9	1	85	27	22	397	6	45	26	48	102	206	3	877	17	14	27	581	8	13	34	1479	5	25	4	44	114	99	19	52	158	3	99	97	252	66	3711	231	92	7	210	366	95	94	66	1495	94	179	722
unclassified Preplasmiviricota	38	0	0	0	0	0	6	0	1	0	1	4	1	0	0	0	0	2	0	0	4	0	0	2	0	1	0	0	1	2	0	0	1	1	2	0	0	18	6	1	6	0	0	0	0	2	1	4	4
Uroviricota	28075	792	1194	99856	7711	3658	14619	4398	12149	4227	39670	26802	1098	6372	2073	5472	1972	5974	1746	3216	14398	6575	6033	276393	7477	29336	2308	58602	5248	3381	15977	565	14855	4181	4029	36263	2941	521378	25134	12124	16214	1709	1976	3951	184189	73260	8348	99611	59523
Verrucomicrobiota	693	60	46	165	68	60	113	112	352	648	2391	3155	45	329	86	141	190	471	31	474	754	145	76	465	292	1169	216	939	206	289	83	105	175	129	222	147	148	282	851	452	3339	62	127	46	147	463	156	1187	2864
Vicinamibacteria	0	0	0	0	0	0	0	0	0	0	0	0	0	0	0	0	0	0	0	0	0	0	0	1	0	0	0	0	0	0	0	0	0	0	0	0	0	0	0	0	0	0	0	0	0	0	0	0	0
Vulcanimicrobiota	0	0	0	0	0	0	0	0	0	0	0	0	0	0	0	0	0	0	0	0	0	0	0	0	0	0	0	0	0	0	0	0	0	0	0	0	0	0	0	0	0	0	0	0	0	0	0	0	0
[truncated: 544 more columns]

## Sheet: S7
Table S7. Differences analysis results of metagenomics in ageing cohort
microbiota	taxRank	taxID	baseMean	log2FoldChange	log10FoldChange	lfcSE	stat	pvalue	padj	Tissue
Akkermansia muciniphila	S	239935	150693	-6.82718	-2.05518	0.737129	-9.26185	2.01e-20	9.91e-17	gut
Streptococcus sobrinus	S	1310	151.458	-5.84233	-1.75872	0.763979	-7.64723	2.05e-14	2.53e-11	gut
Citrobacter arsenatis	S	2546350	41.9389	-3.75576	-1.1306	0.737155	-5.09494	3.49e-07	0.000169709	gut
[Haemophilus] ducreyi	S	730	2.1202	0.732583	0.220529	0.588767	1.24427	0.213401	0.48423	gut
[Leptolyngbya] sp. PCC 7376	S	111781	13.3679	1.58375	0.476756	0.831234	1.9053	0.0567411	0.240881	gut
[Mycoplasma] mobile><wbr>Mycoplasma mobile 163K	-	267748	2.53763	-0.636129	-0.191494	0.505575	-1.25823	0.20831	0.48044	gut
Streptomyces iakyrus	S	68219	2.68249	-3.0696	-0.92404	0.611242	-5.0219	5.12e-07	0.000194145	gut
Megamonas funiformis	S	437897	210054	7.98342	2.40325	0.932619	8.56022	1.13e-17	2.78e-14	gut
16SrI (Aster yellows group)	-	3042590	2.58288	-0.0829306	-0.0249646	0.879176	-0.0943276	0.924849	0.967923	gut
Megamonas	G	158846	2324.95	6.70843	2.01944	0.798892	8.39717	4.57e-17	7.52e-14	gut
Megamonas hypermegale	S	158847	660.404	3.27086	0.984626	0.515548	6.34443	2.23e-10	2.2e-07	gut
Abyssalbus><wbr>Abyssalbus ytuae	S	2926907	2.63112	0.819154	0.24659	0.531056	1.5425	0.122952	0.362971	gut
Abyssibius><wbr>Abyssibius alkaniclasticus	S	2881234	2.05108	0.119469	0.0359638	0.472353	0.252924	0.800327	0.910602	gut
Leclercia pneumoniae	S	2815358	97.5813	-3.26348	-0.982407	0.696201	-4.68756	2.76e-06	0.00071783	gut
Aceticella><wbr>Aceticella autotrophica	S	2755338	20.4581	0.531476	0.15999	0.300844	1.76662	0.0772923	0.279602	gut
Kosakonia sp. CCTCC M2018092	S	2492396	6.30775	-4.08621	-1.23007	0.888458	-4.59922	4.24e-06	0.00104598	gut
Acetivibrio clariflavus><wbr>Acetivibrio clariflavus DSM 19732	-	720554	38.461	-0.0913317	-0.0274936	0.214149	-0.426486	0.669754	0.841119	gut
Acetivibrio saccincola	S	1677857	34.6294	0.133079	0.0400608	0.329058	0.404424	0.685901	0.851207	gut
Acetivibrio thermocellus	S	1515	46.9026	0.0344227	0.0103623	0.296817	0.115973	0.907674	0.959493	gut
Acetoanaerobium><wbr>Acetoanaerobium sticklandii	S	1511	22.7975	-0.159526	-0.048022	0.396861	-0.401969	0.687707	0.852377	gut
Acetobacter	G	434	27.5883	0.528868	0.159205	0.583594	0.906225	0.364817	0.632562	gut
Gymnodinialimonas	G	2937410	2.03178	-4.00392	-1.2053	0.883012	-4.53438	5.78e-06	0.00129541	gut
Acetobacter persici	S	1076596	2.16508	-0.895611	-0.269606	0.47577	-1.88244	0.0597756	0.247585	gut
Acetobacter senegalensis	S	446692	2.72802	0.943666	0.284072	0.561556	1.68045	0.0928703	0.310386	gut
Sporosarcina sp. 0.2-SM1T-5	S	3056445	6.45315	-1.73078	-0.521018	0.385823	-4.48595	7.26e-06	0.00155689	gut
Acetobacterium	G	33951	26.3535	0.223137	0.067171	0.332359	0.671374	0.501983	0.735424	gut
Acetobacterium wieringae	S	52694	38.586	-0.448183	-0.134916	0.276119	-1.62315	0.104557	0.33084	gut
Akkermansia sp. RCC_12PD	S	3115152	11.4862	-4.84867	-1.45959	1.08949	-4.45042	8.57e-06	0.0017246	gut
Acetobacteroides><wbr>environmental samples><wbr>uncultured Acetobacteroides sp.	S	1760811	29.2858	0.212039	0.06383	0.483752	0.438321	0.661153	0.837455	gut
Acetohalobium><wbr>Acetohalobium arabaticum><wbr>Acetohalobium arabaticum DSM 5501	-	574087	3.87965	-0.0499	-0.0150214	0.435924	-0.11447	0.908866	0.959493	gut
Acetomicrobiaceae><wbr>...><wbr>Acetomicrobium mobile DSM 13181	-	891968	2.81474	0.689738	0.207632	0.469564	1.46889	0.141863	0.394037	gut
Acholeplasma hippikon	S	264636	16.9136	-0.621254	-0.187016	0.67434	-0.921277	0.356906	0.627612	gut
Acholeplasma laidlawii	S	2148	14.1723	-0.397976	-0.119803	0.555275	-0.716718	0.473548	0.714099	gut
Acholeplasmatales><wbr>Acholeplasmataceae	F	2146	25.5511	-0.641355	-0.193067	0.600001	-1.06892	0.285105	0.564322	gut
Achromobacter	G	222	35.553	-0.0213096	-0.00641483	0.274791	-0.0775484	0.938187	0.975359	gut
Achromobacter deleyi	S	1353891	4.80578	0.190805	0.0574381	0.451622	0.422489	0.672668	0.842842	gut
Achromobacter insolitus	S	217204	2.09835	-0.17873	-0.0538029	0.56098	-0.318602	0.750028	0.884006	gut
Treponema putidum	S	221027	21.5413	-1.56035	-0.469711	0.351054	-4.44474	8.8e-06	0.0017246	gut
Carjivirus communis	S	2955582	57966.7	6.92436	2.08444	1.20413	5.75051	8.9e-09	7.31e-06	gut
Achromobacter spanius	S	217203	3.65478	0.00533608	0.00160632	0.462188	0.0115453	0.990788	0.995632	gut
Achromobacter veterisilvae	S	2069367	3.66494	-0.887035	-0.267024	0.470443	-1.88553	0.0593579	0.247233	gut
Achromobacter xylosoxidans	S	85698	6.49501	0.246658	0.0742513	0.404677	0.609517	0.542182	0.768559	gut
Carjivirus hominis><wbr>uncultured phage cr99_1	-	2986399	13428.7	6.8452	2.06061	1.2483	5.4836	4.17e-08	2.94e-05	gut
Carjivirus	G	2948652	4613.75	6.6096	1.98969	1.217	5.43105	5.6e-08	3.24e-05	gut
Streptococcus sp. Marseille-Q3533	S	2759692	203.128	3.23913	0.975076	0.597468	5.42143	5.91e-08	3.24e-05	gut
Acidaminococcus intestini RyC-MR95	-	568816	216.776	0.312591	0.0940993	0.872209	0.35839	0.720051	0.869449	gut
Sphingobacterium sp. dk4302	S	2662364	6.61649	3.29031	0.990483	0.647763	5.0795	3.78e-07	0.000169709	gut
Acidiferrobacter thiooxydans	S	163359	2.59339	-0.317478	-0.0955703	0.896354	-0.354188	0.723198	0.870556	gut
Acidihalobacter yilgarnensis	S	2819280	2.98766	-0.507581	-0.152797	0.390018	-1.30143	0.193112	0.461095	gut
Acidilutibacteraceae><wbr>Acidilutibacter><wbr>Acidilutibacter cellobiosedens	S	2507161	30.7589	0.654786	0.19711	0.338849	1.93238	0.0533124	0.233354	gut
Acidipropionibacterium	G	1912215	2.09968	-0.162398	-0.0488866	0.476023	-0.341155	0.732987	0.876563	gut
Acidipropionibacterium acidipropionici	S	1748	2.33388	-0.00363061	-0.00109292	0.395694	-0.00917528	0.992679	0.996112	gut
Acidipropionibacterium jensenii	S	1749	5.82307	-0.192084	-0.0578231	0.4488	-0.427995	0.668655	0.84105	gut
Actinomyces sp. oral taxon 169	S	712116	40.1028	-2.16997	-0.653226	0.499404	-4.34512	1.39e-05	0.00222751	gut
Acidisoma><wbr>unclassified Acidisoma><wbr>Acidisoma sp. PAMC 29798	S	3040935	2.5168	-0.440137	-0.132495	0.401995	-1.09488	0.273568	0.554441	gut
Frankia casuarinae	S	106370	5.00806	-2.79278	-0.840709	0.64292	-4.34389	1.4e-05	0.00222751	gut
Fusobacterium pseudoperiodonticum	S	2663009	157.763	2.92828	0.8815	0.579247	5.05532	4.3e-07	0.000176628	gut
Acidobacteriaceae	F	204434	12.792	-0.23107	-0.0695591	0.335117	-0.689521	0.490496	0.727704	gut
Acidobacterium><wbr>Acidobacterium capsulatum><wbr>Acidobacterium capsulatum ATCC 51196	-	240015	4.91084	-0.478693	-0.144101	0.394364	-1.21384	0.22481	0.498197	gut
Acidocella><wbr>unclassified Acidocella><wbr>Acidocella sp. MX-AZ03	S	2697363	8.81206	-0.750824	-0.22602	0.494768	-1.51753	0.129134	0.372308	gut
Acidovorax	G	12916	4.45285	-0.146488	-0.0440972	0.530632	-0.276063	0.7825	0.900231	gut
Acidovorax radicis	S	758826	3.09273	-0.0398173	-0.0119862	0.534642	-0.0744747	0.940633	0.976123	gut
Acidovorax sp. 1608163	S	2478662	2.11055	0.424051	0.127652	0.581015	0.729845	0.465485	0.707658	gut
Acidovorax sp. JMULE5	S	2518343	2.219	0.21222	0.0638845	0.452205	0.469299	0.638856	0.827467	gut
Planctomycetales><wbr>Planctomycetaceae	F	126	17.0218	-2.24145	-0.674744	0.521597	-4.29729	1.73e-05	0.00258463	gut
Acinetobacter	G	469	127.786	-0.0511328	-0.0153925	0.311895	-0.163942	0.869776	0.943834	gut
Acinetobacter baumannii	S	470	7.0949	0.130529	0.0392932	0.475834	0.274317	0.783841	0.901091	gut
Acinetobacter calcoaceticus/baumannii complex	-	909768	13.7841	0.531768	0.160078	0.42946	1.23822	0.215633	0.48645	gut
Acinetobacter colistiniresistens	S	280145	13.7811	0.334677	0.100748	0.834948	0.400835	0.688541	0.852391	gut
Acinetobacter haemolyticus	S	29430	20.2661	0.330779	0.0995744	0.476053	0.694837	0.487158	0.724495	gut
Acinetobacter johnsonii	S	40214	11.0159	-1.03794	-0.312452	0.585871	-1.77162	0.076457	0.278019	gut
Acinetobacter junii	S	40215	2.09151	0.673729	0.202813	0.789297	0.853582	0.393337	0.654853	gut
Acinetobacter seifertii	S	1530123	26.4047	-0.748877	-0.225434	0.804542	-0.930812	0.351951	0.623625	gut
Acinetobacter sp. KS-LM10	S	3120518	2.7524	-0.596283	-0.179499	0.942306	-0.632791	0.52687	0.756638	gut
Actinacidiphila glaucinigra	S	235986	2.23897	-0.287468	-0.0865366	0.510586	-0.563017	0.573424	0.789424	gut
Actinoallomurus><wbr>unclassified Actinoallomurus><wbr>Actinoallomurus sp. NBC_01490	S	2903557	4.5879	-0.054326	-0.0163538	0.439354	-0.12365	0.901593	0.956109	gut
Actinoalloteichus	G	65496	3.83648	-0.906879	-0.272998	0.477666	-1.89856	0.0576218	0.243363	gut
Actinoalloteichus hoggarensis	S	1470176	3.64453	-0.812768	-0.244667	0.842338	-0.964894	0.334598	0.605701	gut
Flavobacterium nackdongense	S	2547394	25.0292	2.88576	0.868701	0.593438	4.86279	1.16e-06	0.000407834	gut
Spirosoma montaniterrae	S	1178516	4.83786	2.91097	0.876289	0.603633	4.82242	1.42e-06	0.000466422	gut
Haemophilus parahaemolyticus	S	735	100.316	3.95709	1.1912	0.833771	4.74602	2.07e-06	0.000639622	gut
Actinobacillus porcitonsillarum	S	189834	2.83642	0.74369	0.223873	0.717419	1.03662	0.299914	0.575448	gut
Actinobaculum><wbr>unclassified Actinobaculum><wbr>Actinobaculum sp. 313	S	2495645	3.70044	-0.212895	-0.0640876	0.470676	-0.452317	0.651041	0.831869	gut
Actinocatenispora thailandica	S	227318	3.2475	-0.647346	-0.194871	0.424609	-1.52457	0.127366	0.369964	gut
Actinokineospora><wbr>unclassified Actinokineospora><wbr>Actinokineospora sp. UTMC 2448	S	2268449	3.17403	-0.766971	-0.230881	0.452153	-1.69626	0.0898359	0.303534	gut
Actinomadura	G	1988	9.15836	-0.910814	-0.274182	0.516688	-1.7628	0.077935	0.281445	gut
Actinomadura graeca	S	2750812	3.55048	-1.04641	-0.315	0.661659	-1.58149	0.113766	0.347712	gut
Actinomadura madurae	S	1993	2.2557	-0.794248	-0.239093	0.484945	-1.63781	0.101461	0.325852	gut
Actinomadura sp. WMMB 499	S	1219491	2.97231	-0.126096	-0.0379586	0.546447	-0.230756	0.817504	0.919771	gut
Actinomadura verrucosospora	S	46165	2.62213	-1.02519	-0.308614	0.565081	-1.81424	0.0696409	0.265489	gut
Actinomarinicola><wbr>Actinomarinicola tropica	S	2789776	2.49466	0.474311	0.142782	0.391717	1.21085	0.225952	0.49983	gut
Nostoc	G	1177	17.4759	-2.08039	-0.62626	0.498611	-4.17237	3.01e-05	0.00424863	gut
Actinomyces capricornis	S	2755559	2.30866	-0.295867	-0.0890649	0.568188	-0.52072	0.602562	0.803144	gut
Actinomyces howellii	S	52771	3.31934	0.0349287	0.0105146	0.479996	0.0727688	0.94199	0.976355	gut
Microbulbifer sp. YPW1	S	2745199	3.27562	-2.81559	-0.847576	0.68626	-4.1028	4.08e-05	0.00544205	gut
Actinomyces lilanjuaniae	S	2321394	2.08193	-0.136856	-0.0411977	0.419318	-0.326377	0.744139	0.880761	gut
Actinomyces oris	S	544580	111.946	-0.783797	-0.235946	0.519269	-1.50942	0.131191	0.376612	gut
Actinomyces oris K20	-	871541	20.7997	-0.210437	-0.0633479	0.569751	-0.369349	0.711868	0.864511	gut
Actinomyces pacaensis	S	1852377	226.895	0.262975	0.0791634	0.485477	0.541684	0.588036	0.797137	gut
Actinomyces procaprae	S	2560010	2.0795	-0.683312	-0.205697	0.547176	-1.2488	0.211739	0.483793	gut
Actinomyces qiguomingii	S	2057800	5.27991	-0.454884	-0.136934	0.432324	-1.05218	0.292716	0.570788	gut
Pseudomonas sediminis	S	1691904	3.00792	-3.59061	-1.08088	0.889244	-4.03782	5.4e-05	0.00633659	gut
Actinomyces respiraculi	S	2744574	3.54352	-0.278345	-0.0837902	0.372282	-0.747672	0.454658	0.699914	gut
Actinomyces slackii	S	52774	2.6299	-0.676737	-0.203718	0.533234	-1.26912	0.204399	0.475644	gut
Actinomyces sp. 432	S	2057798	3.4417	0.403994	0.121614	0.460065	0.878124	0.379877	0.644044	gut
Actinomyces sp. HMT897	S	2789424	4.14628	-0.916411	-0.275867	0.677157	-1.35332	0.175953	0.437892	gut
unclassified Leisingera	-	2614906	2.87555	-2.48377	-0.74769	0.623328	-3.98469	6.76e-05	0.0075753	gut
Acetobacterium woodii><wbr>Acetobacterium woodii DSM 1030	-	931626	18.7285	-2.01049	-0.605218	0.506633	-3.96834	7.24e-05	0.00793398	gut
Actinomyces sp. oral taxon 414	S	712122	101.409	-0.089046	-0.0268055	0.448564	-0.198514	0.842643	0.931443	gut
Actinomyces sp. oral taxon 897	S	2081702	14.6435	-0.758718	-0.228397	0.512959	-1.4791	0.139114	0.38925	gut
Actinomyces sp. Z16	S	2079536	4.71696	0.440951	0.132739	0.546625	0.806678	0.419852	0.671452	gut
Actinomyces trachealis	S	2763540	5.38764	-0.24395	-0.0734361	0.516671	-0.472156	0.636815	0.82718	gut
Actinomyces viscosus	S	1656	11.7475	-0.39532	-0.119003	0.470126	-0.84088	0.400415	0.659956	gut
Actinomyces weissii	S	675090	2.13407	-0.741814	-0.223308	0.458341	-1.61847	0.10556	0.332522	gut
Actinomycetales><wbr>Actinomycetaceae	F	2049	80.0731	-0.0974023	-0.029321	0.254117	-0.383297	0.7015	0.860068	gut
Marinobacter nanhaiticus><wbr>Marinobacter nanhaiticus D15-8W	-	626887	2.85258	-2.93467	-0.883425	0.748474	-3.92088	8.82e-05	0.00926008	gut
Achromobacter ruhlandii	S	72557	3.61368	-2.36311	-0.711368	0.608998	-3.88033	0.000104315	0.00935614	gut
Actinoplanes	G	1865	6.31984	-0.388592	-0.116978	0.380278	-1.02186	0.306846	0.582854	gut
Actinoplanes derwentensis	S	113562	7.17538	-0.0590911	-0.0177882	0.450105	-0.131283	0.895551	0.954571	gut
Actinoplanes ianthinogenes	S	122358	3.75476	-0.17065	-0.0513707	0.518155	-0.329341	0.741898	0.880127	gut
Actinoplanes missouriensis><wbr>Actinoplanes missouriensis 431	-	512565	3.58159	-0.739337	-0.222563	0.712474	-1.0377	0.299408	0.574821	gut
Actinoplanes sichuanensis	S	512349	7.49087	-1.0192	-0.306811	0.543361	-1.87574	0.0606911	0.248798	gut
Actinoplanes sp. L3-i22	S	2836373	3.44761	-0.0246091	-0.00740807	0.438394	-0.0561346	0.955235	0.981907	gut
Actinoplanes sp. N902-109	S	649831	3.30341	-0.40772	-0.122736	0.672581	-0.606203	0.54438	0.770789	gut
Actinoplanes sp. NBC_00393	S	2975953	2.65	-0.520842	-0.156789	0.471434	-1.1048	0.269245	0.549868	gut
Butyricimonas faecalis	S	2093856	4914.28	2.26507	0.681854	0.481818	4.7011	2.59e-06	0.00071783	gut
Actinopolymorphaceae><wbr>Actinopolymorpha><wbr>Actinopolymorpha singaporensis	S	117157	2.91519	-0.584301	-0.175892	0.573978	-1.01798	0.308685	0.584547	gut
Actinosynnema	G	40566	2.01858	-0.9219	-0.27752	0.629452	-1.46461	0.143028	0.395049	gut
Actinotignum timonense	S	1870995	7.8347	-1.19511	-0.359764	0.730745	-1.63547	0.101951	0.326573	gut
Actinotignum urinale	S	190146	6.99208	-0.473311	-0.142481	0.399957	-1.1834	0.236649	0.511501	gut
Actomonas><wbr>Actomonas aquatica	S	2866162	8.48665	-0.821776	-0.247379	0.452898	-1.81448	0.0696034	0.265489	gut
Aeromonas	G	642	192.303	-1.10128	-0.331519	0.283475	-3.88493	0.000102357	0.00935614	gut
Leptolyngbya sp. 7M	S	2812896	3.13249	-2.16116	-0.650575	0.554356	-3.89851	9.68e-05	0.00935614	gut
Acuticoccus sp. I52.16.1	S	2928472	3.07726	0.132021	0.0397422	0.420285	0.314122	0.753428	0.88513	gut
Acuticoccus sp. MNP-M23	S	3072793	3.49756	0.410502	0.123573	0.398406	1.03036	0.302841	0.578866	gut
Adhaeribacter radiodurans	S	2745197	8.76892	-0.340429	-0.102479	0.4577	-0.743782	0.457008	0.70122	gut
Adhaeribacter swui	S	2086471	2.304	1.10131	0.331528	0.605988	1.81738	0.0691586	0.265489	gut
Adlercreutzia	G	447020	1023.7	-0.516352	-0.155438	0.543787	-0.949548	0.342342	0.612318	gut
Adlercreutzia equolifaciens	S	446660	2292.42	-0.323713	-0.0974473	0.626521	-0.516683	0.605377	0.805591	gut
Adlercreutzia equolifaciens subsp. celatus	-	394340	3150.13	-0.293505	-0.0883538	0.641879	-0.457259	0.647485	0.8307	gut
Adlercreutzia equolifaciens subsp. equolifaciens><wbr>Adlercreutzia equolifaciens DSM 19450	-	1384484	2984.08	-0.0570133	-0.0171627	0.636826	-0.0895272	0.928663	0.969749	gut
Adlercreutzia hattorii	S	2707299	758.602	-0.264839	-0.0797245	0.53645	-0.493689	0.621526	0.816417	gut
Advenella alkanexedens	S	1481665	3.21347	0.10664	0.0321019	0.535384	0.199184	0.842119	0.931443	gut
unclassified Psychrobacillus	-	2636677	10.3762	2.32308	0.699317	0.49461	4.69679	2.64e-06	0.00071783	gut
Aequorivita	G	153265	9.21875	-0.138912	-0.0418165	0.40413	-0.34373	0.731049	0.875095	gut
Riemerella columbina	S	103810	31.1405	3.22165	0.969813	0.707628	4.55275	5.29e-06	0.00124382	gut
Aequorivita sp. H23M31	S	2494375	5.58918	0.278535	0.0838473	0.707915	0.393458	0.693981	0.855425	gut
Aeribacillus	G	1055323	8.40482	-0.0239538	-0.00721082	0.423541	-0.0565561	0.954899	0.981907	gut
Aeribacillus sp. FSL W8-0870	S	2954706	2.90908	0.955681	0.287689	1.04659	0.913135	0.361172	0.630676	gut
Aerococcaceae	F	186827	3.15556	-1.15349	-0.347236	0.737318	-1.56444	0.117714	0.353858	gut
Aerococcus	G	1375	15.1257	0.630812	0.189893	0.36681	1.71972	0.0854831	0.296338	gut
Aerococcus christensenii	S	87541	13.8223	-0.119057	-0.0358397	0.42679	-0.278959	0.780277	0.899337	gut
Aerococcus loyolae	S	2976809	7.59923	-0.562612	-0.169363	0.617581	-0.910994	0.362299	0.631455	gut
Aerococcus sanguinicola	S	119206	2.69797	0.365191	0.109934	0.447496	0.816077	0.414456	0.668468	gut
Aerococcus urinaeequi	S	51665	10.9292	0.494733	0.148929	0.412337	1.19983	0.230206	0.505614	gut
Mimivirus bradfordmassiliense><wbr>Acanthamoeba polyphaga mimivirus	-	212035	3.9621	-3.68831	-1.11029	0.95527	-3.86101	0.000112919	0.00986632	gut
Aeromicrobium chenweiae	S	2079793	2.28489	0.167878	0.0505364	0.462498	0.362982	0.716619	0.866898	gut
Aeromicrobium erythreum	S	2041	4.55253	-0.214288	-0.0645073	0.537836	-0.398427	0.690316	0.853428	gut
Aeromicrobium marinum><wbr>Aeromicrobium marinum DSM 15272	-	585531	2.47925	-0.760513	-0.228937	0.613626	-1.23938	0.215207	0.48645	gut
Aeromicrobium sp. Leaf245	S	1736306	2.69268	-0.0608304	-0.0183118	0.564922	-0.107679	0.91425	0.962895	gut
Aeromonadaceae	F	84642	31.7293	-0.544685	-0.163966	0.281056	-1.93799	0.0526243	0.231982	gut
Cedecea neteri	S	158822	25.1893	-1.45373	-0.437615	0.378293	-3.84287	0.000121606	0.0101717	gut
Aeromonas hydrophila	S	644	6.07028	-0.117619	-0.0354068	0.284104	-0.413999	0.678875	0.84703	gut
Deinococcus wulumuqiensis	S	980427	4.06415	-2.10573	-0.633889	0.553788	-3.80242	0.00014329	0.0111688	gut
Aeromonas rivuli	S	648794	2.06894	-0.489333	-0.147304	0.512374	-0.95503	0.339562	0.609556	gut
unclassified Actinoalloteichus><wbr>Actinoalloteichus sp. AHMU CJ021	S	2072503	3.26428	-2.79875	-0.842507	0.737327	-3.7958	0.000147167	0.0111688	gut
Aeromonas schubertii	S	652	3.60071	-0.361635	-0.108863	0.4244	-0.852109	0.394153	0.655708	gut
Aeromonas simiae	S	218936	2.39836	-0.673475	-0.202736	0.551313	-1.22158	0.221865	0.495354	gut
Aeromonas veronii	S	654	11.0396	-0.239927	-0.0722252	0.368243	-0.651546	0.514694	0.745623	gut
Afonbuvirus coli><wbr>uncultured phage cr35_1	-	2986408	1475.48	1.58056	0.475797	1.44445	1.09423	0.273854	0.554566	gut
Parabacteroides johnsonii	S	387661	8359.77	2.22202	0.668895	0.500707	4.43777	9.09e-06	0.0017246	gut
Agathobacter rectalis ATCC 33656	-	515619	30.1789	0.473631	0.142577	0.675028	0.701647	0.4829	0.721206	gut
Agathobacter rectalis DSM 17629	-	657318	36651.2	-0.248507	-0.074808	0.492233	-0.504856	0.61366	0.811143	gut
Agathobacter rectalis M104/1	-	657317	37935.2	-0.293964	-0.0884921	0.526701	-0.558124	0.57676	0.792081	gut
Agathobacter><wbr>Agathobacter rectalis	S	39491	411646	-0.380728	-0.114611	0.527622	-0.721593	0.470544	0.711805	gut
Agathobaculum><wbr>unclassified Agathobaculum><wbr>Agathobaculum sp. NTUH-O15-33	S	3079302	1343.68	0.0517604	0.0155814	0.205273	0.252154	0.800922	0.910777	gut
Sphingobacteriaceae	F	84566	193.31	1.97565	0.59473	0.447369	4.41615	1e-05	0.00183568	gut
Aggregatibacter aphrophilus	S	732	84.512	1.44698	0.435584	0.819121	1.7665	0.0773115	0.279602	gut
Aggregatibacter aphrophilus ATCC 33389	-	985008	22.3727	1.22331	0.368253	0.970712	1.26022	0.20759	0.480136	gut
Aggregatibacter aphrophilus NJ8700	-	634176	19.8942	0.932571	0.280732	0.942913	0.989032	0.322647	0.596651	gut
Pseudoprevotella><wbr>Pseudoprevotella muciniphila	S	2133944	166.051	2.11519	0.636737	0.483645	4.37345	1.22e-05	0.00215468	gut
Mucilaginibacter jinjuensis	S	1176721	19.4489	3.02045	0.909245	0.694986	4.34605	1.39e-05	0.00222751	gut
Streptococcus sp. NPS 308	S	1902136	50.7229	2.26255	0.681095	0.524802	4.31124	1.62e-05	0.00250257	gut
Bacteroides salyersiae	S	291644	35925	1.96006	0.590037	0.466464	4.20195	2.65e-05	0.00383944	gut
Aggregatimonas><wbr>Aggregatimonas sangjinii	S	2583587	8.54435	0.134603	0.0405196	0.798865	0.168493	0.866195	0.943322	gut
Agrobacterium	G	357	22.1278	-0.422974	-0.127328	0.334629	-1.26401	0.206227	0.478234	gut
Agrobacterium larrymoorei	S	160699	3.93078	-0.332761	-0.100171	0.499243	-0.666531	0.505072	0.736911	gut
Agrobacterium pusense	S	648995	7.62716	-0.56423	-0.16985	0.567879	-0.993573	0.320431	0.594911	gut
Agrobacterium rubi	S	28099	2.7278	-0.0444208	-0.013372	0.438144	-0.101384	0.919245	0.964939	gut
unclassified Flavobacterium	-	196869	66.7509	1.89993	0.571936	0.461522	4.11667	3.84e-05	0.00526725	gut
Agrobacterium tumefaciens	S	358	15.6471	-0.159908	-0.0481372	0.312603	-0.511539	0.608974	0.80798	gut
Agrobacterium tumefaciens complex	-	1183400	3.11211	1.5235	0.458619	0.852078	1.78798	0.0737793	0.274268	gut
Pseudoduganella lutea	S	321985	2.8803	-2.02396	-0.609274	0.538459	-3.75881	0.000170722	0.0122054	gut
Agrobacterium vitis	S	373	5.57755	-0.206588	-0.0621891	0.370047	-0.558275	0.576657	0.792081	gut
Agrococcus	G	46352	10.0887	0.0357345	0.0107572	0.468374	0.0762949	0.939184	0.975368	gut
Actinomyces radicidentis	S	111015	4.85922	-1.99024	-0.599123	0.536144	-3.71214	0.000205512	0.0132803	gut
Agrococcus sp. SL85	S	2995141	4.0682	-0.502953	-0.151404	0.628823	-0.799832	0.423808	0.673657	gut
Agromyces mangrovi	S	1858653	2.67557	-0.424783	-0.127872	0.520938	-0.815419	0.414832	0.668748	gut
Agromyces marinus	S	1389020	10.2503	0.0688322	0.0207206	0.590653	0.116536	0.907228	0.959493	gut
Agromyces protaetiae	S	2509455	10.6911	0.260167	0.0783182	0.447049	0.581966	0.560589	0.781078	gut
Akkermansia glycaniphila	S	1679444	8.68485	-0.480207	-0.144557	0.46544	-1.03173	0.302201	0.578372	gut
Rhizobium bangladeshense	S	1138189	2.73003	-1.93206	-0.581609	0.520778	-3.70996	0.000207295	0.0132803	gut
Akkermansia sp. AE01SA01	S	3115151	26.1422	0.649411	0.195492	0.750634	0.865149	0.386957	0.648692	gut
Mycolicibacterium celeriflavum	S	1249101	2.2645	-2.72411	-0.820038	0.739723	-3.6826	0.000230863	0.0142356	gut
Alcaligenaceae	F	506	59.0568	0.466081	0.140304	0.277846	1.67748	0.0934486	0.312073	gut
Elizabethkingia meningoseptica	S	238	7.40935	2.38577	0.71819	0.584843	4.07934	4.52e-05	0.00586284	gut
Alcaligenes faecalis	S	511	6.64478	0.162606	0.0489493	0.382079	0.425582	0.670412	0.841542	gut
Alcaligenes sp. SDU_A2	S	3136634	10.4536	0.654931	0.197154	0.566873	1.15534	0.247952	0.525181	gut
Alcanivoracaceae	F	224372	2.28046	0.00464774	0.00139911	0.671854	0.00691778	0.99448	0.996906	gut
Algibacter sp. L1A34	S	2686365	2.88516	-1.268	-0.381707	0.762479	-1.663	0.0963119	0.316527	gut
Algibacter sp. L3A6	S	2686366	17.404	0.793292	0.238805	1.11239	0.713142	0.475758	0.715741	gut
Algoriphagus machipongonensis	S	388413	24.1186	0.73944	0.222594	0.630321	1.17312	0.240749	0.515958	gut
Sutterella	G	40544	202.312	2.52132	0.758994	0.621998	4.05359	5.04e-05	0.00622026	gut
Algoriphagus sp. NG3	S	3097546	2.74004	0.719217	0.216506	0.679882	1.05786	0.290122	0.567745	gut
Algoriphagus sp. Y33	S	2772483	45.2349	1.31245	0.395088	0.694441	1.88994	0.0587658	0.246297	gut
Ilyobacter polytropus><wbr>Ilyobacter polytropus DSM 2926	-	572544	18.2304	2.44252	0.735272	0.604508	4.04051	5.33e-05	0.00633659	gut
Aliarcobacter butzleri	S	28197	4.13609	0.697875	0.210081	0.544418	1.28187	0.199887	0.468963	gut
Aliarcobacter cryaerophilus	S	28198	5.95522	0.830121	0.249891	0.431143	1.9254	0.0541796	0.234858	gut
Aliarcobacter skirrowii	S	28200	4.49333	0.687011	0.206811	0.632147	1.08679	0.277129	0.55702	gut
Chryseobacterium sp. MYb264	S	2745153	10.6816	2.00863	0.604657	0.501223	4.00745	6.14e-05	0.00704139	gut
Alicyclobacillaceae	F	186823	46.4895	-0.532911	-0.160422	0.371045	-1.43624	0.150933	0.40421	gut
Alicyclobacillus acidocaldarius subsp. acidocaldarius DSM 446	-	521098	16.4196	0.0430172	0.0129495	0.41502	0.103651	0.917446	0.964159	gut
Alicyclobacillus acidocaldarius subsp. acidocaldarius Tc-4-1	-	1048834	11.7324	-0.66196	-0.19927	0.451279	-1.46685	0.142416	0.394177	gut
Alicyclobacillus acidocaldarius><wbr>Alicyclobacillus acidocaldarius subsp. acidocaldarius	-	1388	14.8264	-0.683965	-0.205894	0.429514	-1.59242	0.111291	0.343984	gut
Alicyclobacillus acidoterrestris	S	1450	3.0835	-0.227159	-0.0683817	0.532054	-0.426948	0.669417	0.841119	gut
Alicyclobacillus cycloheptanicus	S	1457	7.82594	-0.555699	-0.167282	0.411112	-1.3517	0.176472	0.438213	gut
Alicyclobacillus dauci	S	1475485	3.0773	-0.512754	-0.154354	0.462611	-1.10839	0.267693	0.548562	gut
Alicyclobacillus fastidiosus	S	392011	3.2857	-0.303825	-0.0914603	0.382707	-0.793884	0.427263	0.677271	gut
Alicyclobacillus mengziensis	S	2931921	16.3004	0.389044	0.117114	0.582982	0.667334	0.504559	0.736911	gut
Alicyclobacillus sp. ALC3	S	2796143	2.18273	-0.739855	-0.222718	0.386882	-1.91235	0.0558308	0.238247	gut
[Enterobacter] lignolyticus	S	1334193	9.39497	-1.68176	-0.506259	0.458012	-3.67186	0.00024079	0.0146629	gut
Alienimonas><wbr>Alienimonas californiensis	S	2527989	17.5345	-1.02841	-0.309582	0.530786	-1.93752	0.0526819	0.231982	gut
Aliiroseovarius crassostreae	S	154981	3.15018	-0.305305	-0.0919059	0.578077	-0.528139	0.597403	0.802557	gut
Pedobacter steynii	S	430522	10.5359	1.8995	0.571807	0.484185	3.92309	8.74e-05	0.00926008	gut
Alistipes	G	239759	36967.4	-0.420319	-0.126529	0.423067	-0.993503	0.320465	0.594911	gut
Pseudochrobactrum	G	354349	3.53268	-2.25016	-0.677365	0.614715	-3.66049	0.000251733	0.0147833	gut
Alistipes finegoldii	S	214856	10891.6	0.528589	0.159121	0.482304	1.09597	0.273094	0.554424	gut
Alistipes finegoldii DSM 17242	-	679935	9813.46	-0.171114	-0.0515105	0.48469	-0.353038	0.72406	0.871167	gut
Alistipes ihumii><wbr>Alistipes ihumii AP11	-	1211813	12392.9	-0.329242	-0.0991117	0.644841	-0.510579	0.609646	0.808436	gut
Alistipes indistinctus	S	626932	6646.25	-0.413575	-0.124498	0.598144	-0.69143	0.489295	0.726578	gut
Alistipes indistinctus YIT 12060	-	742725	1628.77	-0.471899	-0.142056	0.781789	-0.603615	0.5461	0.771894	gut
Alistipes megaguti	S	2364787	2375.81	-0.264914	-0.079747	0.387133	-0.684297	0.493788	0.730391	gut
Alistipes onderdonkii	S	328813	164063	0.344682	0.10376	0.658337	0.523564	0.600582	0.803109	gut
Alistipes onderdonkii subsp. vulgaris	-	2585117	23447	-0.628883	-0.189313	0.638816	-0.98445	0.324894	0.598694	gut
Oceanimonas sp. AH20CE76	S	2977120	9.94666	-1.75507	-0.528329	0.480653	-3.65143	0.000260784	0.014925	gut
Alistipes shahii><wbr>Alistipes shahii WAL 8301	-	717959	54225.3	-0.61985	-0.186593	0.530991	-1.16734	0.243071	0.517734	gut
Alkalibacter><wbr>Alkalibacter rhizosphaerae	S	2815577	35.7695	-0.322643	-0.0971253	0.461931	-0.698467	0.484885	0.722121	gut
Alkalicoccus><wbr>Alkalicoccus halolimnae	S	1667239	6.48807	-0.0147051	-0.00442666	0.424991	-0.0346009	0.972398	0.989344	gut
Alkalihalobacillus sp. AL-G	S	2926399	13.7804	0.0725134	0.0218287	0.505168	0.143543	0.885861	0.951024	gut
Alkalihalobacillus sp. LMS39	S	2924032	5.85557	-0.88996	-0.267905	0.579131	-1.53672	0.124363	0.365386	gut
Alkalihalophilus pseudofirmus OF4	-	398511	7.65041	-1.62405	-0.488887	0.953601	-1.70307	0.0885553	0.301849	gut
Alkalihalophilus><wbr>Alkalihalophilus pseudofirmus	S	79885	6.08011	0.807592	0.243109	0.708927	1.13918	0.25463	0.534279	gut
Alkalilimnicola><wbr>Alkalilimnicola ehrlichii><wbr>Alkalilimnicola ehrlichii MLHE-1	-	187272	3.75963	-0.117154	-0.035267	0.47705	-0.245581	0.806007	0.912352	gut
Alkaliphilus oremlandii><wbr>Alkaliphilus oremlandii OhILAs	-	350688	13.3327	0.167752	0.0504985	0.393341	0.426481	0.669757	0.841119	gut
Leptospira santarosai	S	28183	6.90352	2.52602	0.760407	0.650702	3.88199	0.000103606	0.00935614	gut
Alloacidobacterium><wbr>Alloacidobacterium dinghuense	S	2763107	18.5233	0.557956	0.167961	0.514089	1.08533	0.277776	0.55702	gut
Alloalcanivorax	G	3020832	12.271	0.525244	0.158114	0.758638	0.692352	0.488716	0.72602	gut
unclassified Roseivivax	-	2639302	2.37017	-2.25535	-0.678928	0.619533	-3.6404	0.000272211	0.0150878	gut
Allobaculum	G	174708	18.4476	0.932072	0.280582	0.556746	1.67414	0.0941027	0.313231	gut
Allobaculum mucilyticum	S	2834459	52.4951	0.301205	0.0906717	0.333148	0.904117	0.365933	0.633608	gut
Allochromatium tepidum	S	553982	3.71631	-0.183755	-0.0553159	0.527232	-0.348528	0.727443	0.872792	gut
Allocoprobacillus><wbr>Allocoprobacillus halotolerans	S	2944914	159.558	0.450282	0.135548	0.413359	1.08932	0.276011	0.556239	gut
Allokutzneria><wbr>Allokutzneria albata	S	211114	7.87639	-0.442026	-0.133063	0.51693	-0.855099	0.392497	0.654338	gut
Allomeiothermus><wbr>Allomeiothermus silvanus><wbr>Allomeiothermus silvanus DSM 9946	-	526227	5.69111	0.100445	0.0302371	0.445541	0.225446	0.821632	0.920925	gut
Allosaccharopolyspora><wbr>Allosaccharopolyspora coralli	S	2665642	5.44664	-0.175424	-0.0528079	0.634824	-0.276335	0.782291	0.900231	gut
Allosphingosinicella><wbr>Allosphingosinicella indica	S	941907	2.00481	0.223849	0.0673851	0.636973	0.351426	0.725269	0.871985	gut
Alloyangia><wbr>Alloyangia pacifica	S	311180	3.73742	-0.678355	-0.204205	0.426811	-1.58936	0.11198	0.344727	gut
Paenibacillus sp. S02	S	2823904	3.99861	-3.14998	-0.948239	0.869323	-3.62349	0.000290658	0.0153819	gut
Alteracholeplasma><wbr>Alteracholeplasma palmae><wbr>Alteracholeplasma palmae J233	-	1318466	17.0949	0.0304312	0.00916071	0.396611	0.0767282	0.93884	0.975368	gut
Altererythrobacter sp. CAU 1644	S	3032592	3.92784	-0.684813	-0.206149	0.512497	-1.33623	0.181475	0.446564	gut
Alteriqipengyuania><wbr>Alteriqipengyuania flavescens	S	3053610	3.76743	-0.949272	-0.285759	0.660519	-1.43716	0.150672	0.403949	gut
Alteromonadaceae	F	72275	4.31699	0.638879	0.192322	0.625097	1.02205	0.306759	0.582854	gut
Alteromonadales	O	135622	72.3546	0.330794	0.0995788	0.315104	1.04979	0.293814	0.571073	gut
Alteromonas	G	226	4.70335	0.296828	0.0893541	0.39735	0.747019	0.455052	0.700179	gut
Alteromonas macleodii	S	28108	5.90001	0.676979	0.203791	0.563637	1.20109	0.229716	0.50517	gut
Aminipila	G	2060094	25.727	-0.53896	-0.162243	0.332561	-1.62064	0.105095	0.331692	gut
Aminipila butyrica	S	433296	49.9662	0.218805	0.0658668	0.181525	1.20537	0.228062	0.503143	gut
Aminipila luticellarii	S	2507160	135.15	-0.385741	-0.11612	0.311374	-1.23884	0.215406	0.48645	gut
Aminipila terrae	S	2697030	68.0291	0.241841	0.0728015	0.276323	0.875213	0.381458	0.645101	gut
Aminithiophilaceae><wbr>Aminithiophilus><wbr>Aminithiophilus ramosus	S	3029084	7.12522	-0.315536	-0.0949857	0.390285	-0.808475	0.418817	0.671452	gut
Aminobacter	G	31988	3.49587	-0.0991361	-0.0298429	0.471534	-0.210242	0.833479	0.927278	gut
Aminobacterium colombiense><wbr>Aminobacterium colombiense DSM 12261	-	572547	3.10259	-0.196201	-0.0590625	0.591917	-0.331468	0.740291	0.879754	gut
Aminomonas><wbr>Aminomonas paucivorans><wbr>Aminomonas paucivorans DSM 12260	-	584708	16.0462	-0.3702	-0.111441	0.364433	-1.01583	0.309712	0.584919	gut
Ammonifex><wbr>Ammonifex degensii><wbr>Ammonifex degensii KC4	-	429009	11.1004	-0.569861	-0.171545	0.507727	-1.12238	0.261702	0.542655	gut
Amniculibacterium><wbr>unclassified Amniculibacterium><wbr>Amniculibacterium sp. G2-70	S	2767188	20.4411	1.13573	0.34189	0.848248	1.33892	0.180598	0.445493	gut
Amphibacillus><wbr>Amphibacillus xylanus><wbr>Amphibacillus xylanus NBRC 15112	-	698758	4.86978	0.0523672	0.0157641	0.503324	0.104043	0.917135	0.964038	gut
Amycolatopsis	G	1813	22.8492	-0.0387293	-0.0116587	0.34635	-0.111821	0.910965	0.960212	gut
Amycolatopsis aidingensis	S	2842453	2.32347	-0.28691	-0.0863684	0.43935	-0.653031	0.513736	0.744922	gut
Amycolatopsis mongoliensis	S	715475	2.40702	0.166779	0.0502054	0.550769	0.30281	0.762034	0.88889	gut
Amycolatopsis rhabdoformis	S	1448059	2.09046	-0.634856	-0.191111	0.492697	-1.28853	0.197561	0.466261	gut
Ruminococcus bicirculans (ex Wegman et al. 2014)	S	1160721	103363	-2.33764	-0.703701	0.64536	-3.62224	0.000292068	0.0153819	gut
Amycolatopsis sp. Hca4	S	2742131	4.94634	0.719789	0.216678	0.601606	1.19645	0.231523	0.506925	gut
Amygdalobacter	G	3079925	68.1679	-0.67457	-0.203066	0.450542	-1.49724	0.13433	0.381624	gut
Amygdalobacter indicium	S	3029272	73.4925	-0.13097	-0.0394258	0.300733	-0.435501	0.663199	0.838057	gut
Anaerobutyricum><wbr>Anaerobutyricum hallii	S	39488	42522	-0.377447	-0.113623	0.300006	-1.25813	0.208345	0.48044	gut
Anaerococcus	G	165779	68.3932	0.0158321	0.00476593	0.427721	0.037015	0.970473	0.988916	gut
Anaerococcus mediterraneensis	S	1870984	22.1362	-0.2705	-0.0814286	0.6138	-0.440698	0.659432	0.837455	gut
Anaerococcus obesiensis	S	1287640	34.5321	-0.108336	-0.0326125	0.706494	-0.153344	0.878127	0.946431	gut
Anaerococcus prevotii><wbr>Anaerococcus prevotii DSM 20548	-	525919	43.7355	-0.83611	-0.251694	0.460352	-1.81624	0.0693335	0.265489	gut
Anaerococcus vaginalis	S	33037	49.396	0.256754	0.0772905	0.495946	0.517705	0.604664	0.804859	gut
Anaerocolumna	G	1843210	443.092	0.223763	0.0673593	0.273701	0.817546	0.413617	0.667442	gut
Anaerocolumna cellulosilytica	S	433286	249.238	0.410524	0.12358	0.247779	1.65681	0.097557	0.319554	gut
Anaerocolumna chitinilytica	S	1727145	221.235	0.479927	0.144473	0.259817	1.84718	0.0647216	0.256856	gut
Anaerocolumna sedimenticola	S	2696063	191.816	0.206122	0.0620489	0.273542	0.75353	0.451131	0.697004	gut
Anaerocolumna sp. AGMB13020	S	3081750	314.355	0.335019	0.100851	0.238037	1.40743	0.159301	0.415346	gut
Polaribacter	G	52959	51.3155	2.05404	0.618328	0.529324	3.8805	0.000104243	0.00935614	gut
Anaerocolumna sp. MB42-C2	S	3070997	201.652	0.320887	0.0965966	0.257832	1.24456	0.213293	0.48423	gut
Cohaesibacter marisflavi	S	655353	7.49981	-2.05039	-0.617228	0.568889	-3.6042	0.000313121	0.0157846	gut
Rhodovulum sp. P5	S	1564506	5.09266	-2.51752	-0.757848	0.698545	-3.60394	0.000313428	0.0157846	gut
Anaeromicropila><wbr>Anaeromicropila herbilytica	S	2785025	359.602	0.0917886	0.0276311	0.287025	0.319793	0.749125	0.883753	gut
Nocardioides sp. NBC_00368	S	2976000	2.97881	-2.40837	-0.724993	0.67372	-3.57474	0.000350578	0.017294	gut
Anaeromyxobacter dehalogenans 2CP-1	-	455488	4.36109	-0.383354	-0.115401	0.584405	-0.655973	0.511842	0.742404	gut
environmental samples><wbr>uncultured Celeribacter sp.	S	1303376	7.32468	-1.76678	-0.531853	0.49624	-3.56033	0.000370388	0.017913	gut
Anaeromyxobacter paludicola	S	2918171	5.15452	-0.139393	-0.0419616	0.464057	-0.30038	0.763888	0.890027	gut
Anaeromyxobacter sp. Fw109-5	S	404589	3.72672	-0.260475	-0.0784107	0.453871	-0.573896	0.566038	0.785669	gut
Anaeromyxobacter sp. K	S	447217	2.34799	0.612972	0.184523	0.534744	1.14629	0.251675	0.529205	gut
Anaeromyxobacteraceae><wbr>Anaeromyxobacter	G	161492	14.8043	0.224275	0.0675136	0.426743	0.525551	0.5992	0.802668	gut
Enterobacter wuhouensis	S	2529381	70.3532	-3.20386	-0.964459	0.903709	-3.54524	0.00039226	0.0187866	gut
Anaerostipes	G	207244	208.73	0.523028	0.157447	0.294429	1.77642	0.0756641	0.276999	gut
Porphyromonas gingivalis	S	837	336.736	1.33058	0.400546	0.342538	3.88448	0.000102548	0.00935614	gut
Anaerostipes hadrus ATCC 29173 = JCM 17467	-	649757	2434.83	0.768329	0.23129	0.419895	1.82981	0.0672784	0.261945	gut
Anaerotignaceae><wbr>Anaerotignum	G	2039240	164.432	0.362042	0.108985	0.584451	0.619457	0.535616	0.762478	gut
Anaerotignum propionicum><wbr>Anaerotignum propionicum DSM 1682	-	991789	227.809	0.196155	0.0590485	0.382854	0.512349	0.608407	0.807662	gut
Anaerotruncus><wbr>Anaerotruncus colihominis	S	169435	9441.77	-0.639959	-0.192647	0.329887	-1.93993	0.0523881	0.231982	gut
Anaerovoracaceae	F	3030910	57.4351	0.0258814	0.00779109	0.275001	0.0941139	0.925019	0.967923	gut
Ancylobacter	G	99	6.14999	-0.860402	-0.259007	0.580586	-1.48195	0.138353	0.38778	gut
Ancylobacter polymorphus	S	223390	7.4779	-0.167108	-0.0503045	0.709147	-0.235646	0.813707	0.918096	gut
Ancylobacter pratisalsi	S	1745854	4.15946	-0.131487	-0.0395817	0.356825	-0.368493	0.712506	0.86486	gut
Ancylobacter sp. TS-1	S	1850374	2.46349	-0.187274	-0.0563749	0.491601	-0.380946	0.703243	0.860123	gut
Ancylobacter sp. WKF20	S	3039801	3.88218	-0.327474	-0.0985796	0.405125	-0.808329	0.418901	0.671452	gut
Phyllobacterium sp. A18/5-2	S	2978392	5.5333	-2.189	-0.658955	0.621226	-3.52368	0.000425597	0.019995	gut
Pseudobacter><wbr>Pseudobacter ginsenosidimutans	S	661488	34.2267	2.3347	0.702814	0.600109	3.89045	0.000100057	0.00935614	gut
Aneurinibacillus uraniidurans	S	2966586	6.17678	-0.468561	-0.141051	0.474848	-0.986759	0.323761	0.597611	gut
Anoxybacillus	G	150247	11.5246	0.42564	0.12813	0.490169	0.868354	0.3852	0.647493	gut
Anoxybacillus amylolyticus	S	294699	3.03339	0.230183	0.0692921	0.468199	0.491636	0.622977	0.816838	gut
Anoxybacillus caldiproteolyticus	S	247480	11.1837	-0.618832	-0.186287	0.416893	-1.48439	0.137706	0.386545	gut
Nocardioides anomalus	S	2712223	6.59906	-2.2827	-0.687161	0.648792	-3.51838	0.00043419	0.0201982	gut
Anseongella><wbr>Anseongella ginsenosidimutans	S	496056	25.6388	0.751407	0.226196	0.565527	1.32868	0.183952	0.450418	gut
Antarcticibacterium arcticum	S	2585771	3.0544	-0.157916	-0.0475373	0.64092	-0.246389	0.805381	0.912063	gut
Apibacter raozihei	S	2500547	4.17857	-0.951713	-0.286494	0.639666	-1.48783	0.136796	0.385084	gut
Apilactobacillus apisilvae	S	2923364	2.45846	0.0542692	0.0163367	0.745262	0.072819	0.94195	0.976355	gut
Apilactobacillus bombintestini	S	2419772	3.69891	-1.40556	-0.423115	0.755069	-1.8615	0.0626739	0.251555	gut
Apilactobacillus kunkeei	S	148814	4.53642	-0.426842	-0.128492	0.501448	-0.851219	0.394648	0.655708	gut
Aquabacterium olei	S	1296669	4.53987	-0.0675873	-0.0203458	0.518091	-0.130455	0.896207	0.954659	gut
Aquaspirillaceae	F	2897176	2.78845	0.5098	0.153465	0.697032	0.731387	0.464543	0.707499	gut
Aquaspirillum><wbr>unclassified Aquaspirillum><wbr>Aquaspirillum sp. LM1	S	1938604	4.22145	-0.202904	-0.0610803	0.518648	-0.391218	0.695636	0.855528	gut
Aquella><wbr>Aquella oligotrophica	S	2067065	15.7285	0.216585	0.0651986	0.621969	0.348225	0.727671	0.872792	gut
Aquibium oceanicum	S	1670800	6.25256	0.0589019	0.0177313	0.766303	0.0768651	0.938731	0.975368	gut
Aquiflexum><wbr>Aquiflexum balticum><wbr>Aquiflexum balticum DSM 16537	-	758820	3.08586	-0.674766	-0.203125	0.583768	-1.15588	0.24773	0.524936	gut
Aquihabitans><wbr>unclassified Aquihabitans><wbr>Aquihabitans sp. G128	S	2849779	3.99311	-0.213322	-0.0642162	0.463116	-0.460622	0.64507	0.829865	gut
Sphingobacterium multivorum	S	28454	8.09722	2.26002	0.680333	0.578176	3.90887	9.27e-05	0.00935614	gut
Aquincola><wbr>Aquincola tertiaricarbonis	S	391953	3.78484	0.0302639	0.00911035	0.517218	0.058513	0.95334	0.981186	gut
Segatella oris	S	28135	268.491	2.01759	0.607355	0.522871	3.85867	0.000114004	0.00986632	gut
Aquirhabdus><wbr>Aquirhabdus parva	S	2283318	2.1697	-0.00662935	-0.00199563	0.639622	-0.0103645	0.99173	0.996086	gut
Listeria monocytogenes	S	1639	22.3303	1.43885	0.433138	0.374665	3.84038	0.000122845	0.0101717	gut
Aquisalimonas><wbr>unclassified Aquisalimonas><wbr>Aquisalimonas sp. 2447	S	2740807	10.1822	1.15086	0.346443	0.59013	1.95017	0.0511554	0.2292	gut
Aquisalinus><wbr>Aquisalinus flavus	S	1526572	2.36847	-0.555352	-0.167178	0.526253	-1.05529	0.291291	0.568859	gut
Aquisediminimonas><wbr>Aquisediminimonas profunda	S	1550733	2.45707	-0.929595	-0.279836	0.616871	-1.50695	0.131823	0.377632	gut
Aquisphaera><wbr>Aquisphaera giovannonii	S	406548	17.1923	-0.509599	-0.153405	0.466332	-1.09278	0.274489	0.555396	gut
Lactobacillus sp. JM1	S	2690380	6.90994	-6.06789	-1.82662	1.72792	-3.51167	0.000445308	0.0203398	gut
Aquitalea denitrificans	S	519081	3.65216	-0.823653	-0.247944	0.468797	-1.75695	0.0789262	0.284192	gut
Aquitalea magnusonii	S	332411	2.51735	0.460786	0.13871	0.418706	1.1005	0.271115	0.551778	gut
Scardovia><wbr>Scardovia inopinata><wbr>Scardovia inopinata JCM 12537	-	1150468	22.1699	-2.09148	-0.629598	0.600152	-3.48492	0.000492289	0.021878	gut
Arachidicoccus	G	1769012	7.23694	-0.789681	-0.237718	0.545005	-1.44894	0.147354	0.400109	gut
Arachidicoccus ginsenosidivorans	S	496057	3.89823	0.808346	0.243336	0.500851	1.61394	0.10654	0.33462	gut
Streptococcus sp. Marseille-Q6470	S	2972784	101.434	1.87463	0.564319	0.488875	3.83458	0.00012578	0.0101717	gut
Arachnia propionica	S	1750	161.816	0.493765	0.148638	0.535936	0.921313	0.356887	0.627612	gut
Arcanobacterium	G	28263	15.8929	-0.835829	-0.25161	0.501007	-1.6683	0.0952565	0.314764	gut
Arcanobacterium haemolyticum	S	28264	4.31	0.493763	0.148638	0.43479	1.13564	0.256109	0.535556	gut
Arcanobacterium wilhelmae	S	1803177	2.19476	0.317468	0.0955674	0.538037	0.590049	0.555158	0.77823	gut
Archaea	D	2157	23.7357	0.131229	0.0395038	0.403901	0.324903	0.745254	0.881757	gut
Archaeoglobus profundus><wbr>Archaeoglobus profundus DSM 5631	-	572546	2.96075	-0.304927	-0.0917923	0.950303	-0.320874	0.748306	0.883474	gut
Archangiaceae	F	39	4.80921	-0.216236	-0.0650936	0.396827	-0.544913	0.585813	0.796795	gut
Archangium gephyra	S	48	4.29288	-0.444922	-0.133935	0.387486	-1.14823	0.250875	0.528367	gut
Archangium violaceum	S	83451	8.45061	-0.401429	-0.120842	0.369731	-1.08573	0.277597	0.55702	gut
Arcobacter	G	28196	7.41001	-0.619948	-0.186623	0.795713	-0.77911	0.435915	0.684826	gut
Arcobacter acticola	S	1849015	2.37786	0.192486	0.0579442	0.608334	0.316416	0.751687	0.884006	gut
Gordonibacter	G	644652	437.177	-1.72839	-0.520296	0.497553	-3.47378	0.000513189	0.0224032	gut
Arcobacter roscoffensis	S	2961520	3.33483	1.08878	0.327754	0.785954	1.38529	0.165963	0.423318	gut
Arcobacteraceae	F	2808963	70.5547	0.233935	0.0704215	0.343704	0.68063	0.496106	0.731189	gut
Arcticibacterium><wbr>Arcticibacterium luteifluviistationis	S	1784714	2.38494	0.569354	0.171393	0.632398	0.90031	0.367955	0.636216	gut
Ardenticatenia><wbr>...><wbr>Candidatus Promineifilum breve	S	1806508	13.6985	-0.363648	-0.109469	0.393754	-0.923541	0.355725	0.627228	gut
Arenibacter><wbr>Arenibacter algicola	S	616991	5.89833	0.646888	0.194733	0.741395	0.872528	0.382921	0.645794	gut
Aristaeella hokkaidonensis	S	3046382	541.754	-0.646201	-0.194526	0.43333	-1.49124	0.135897	0.383378	gut
Aristaeella lactis	S	3046383	418.152	-0.659699	-0.198589	0.34436	-1.91572	0.0554002	0.238057	gut
Aristaeellaceae><wbr>Aristaeella	G	3046369	1264.13	-0.674453	-0.203031	0.591448	-1.14034	0.254144	0.533486	gut
Desulfosediminicola ganghwensis	S	2569540	13.853	-1.18715	-0.357369	0.344779	-3.44323	0.000574811	0.0228816	gut
Arthrobacter	G	1663	24.9451	-0.182852	-0.0550439	0.274371	-0.666441	0.505129	0.736911	gut
Arthrobacter agilis	S	37921	2.42556	-0.38832	-0.116896	0.540374	-0.718614	0.472379	0.713049	gut
Arthrobacter alpinus	S	656366	2.16531	0.450073	0.135486	0.430618	1.04518	0.295939	0.572722	gut
Arthrobacter crystallopoietes	S	37928	7.36705	-0.087959	-0.0264783	0.444868	-0.197719	0.843265	0.931443	gut
Arthrobacter polaris	S	2813727	2.31317	-0.454372	-0.13678	0.551351	-0.824106	0.409879	0.665751	gut
Arthrobacter sp. ATA002	S	2991715	2.25825	0.0329795	0.00992783	0.54251	0.0607907	0.951526	0.980547	gut
Arthrobacter sp. CDRTa11	S	2651199	2.91161	0.882805	0.265751	0.776375	1.13709	0.255502	0.535199	gut
Arthrobacter sp. ERGS1:01	S	1704044	2.17508	-0.620796	-0.186878	0.499056	-1.24394	0.213521	0.48423	gut
Arthrobacter sp. Helios	S	2828862	5.98607	0.647623	0.194954	0.398895	1.62354	0.104473	0.330788	gut
Arthrobacter sp. PAMC 25486	S	1494608	5.70093	-0.192389	-0.057915	0.564782	-0.340644	0.733372	0.876599	gut
Arthrobacter sp. PGP41	S	2079227	2.18559	-0.104843	-0.0315608	0.626589	-0.167323	0.867116	0.943333	gut
Arthrobacter sp. PM3	S	2017685	3.77708	0.186024	0.0559988	0.539395	0.344875	0.730188	0.874701	gut
Arthrobacter sp. QXT-31	S	1357915	2.37627	0.916546	0.275908	0.485879	1.88637	0.0592453	0.247233	gut
Arthrobacter sp. U41	S	1849032	2.20999	-0.535858	-0.161309	0.57112	-0.938258	0.348112	0.620613	gut
Janibacter	G	53457	6.53509	-2.00228	-0.602746	0.580105	-3.45158	0.000557317	0.0228816	gut
Arthrobacter sunyaminii	S	2816859	2.93869	-0.283471	-0.0853333	0.655398	-0.432518	0.665365	0.839235	gut
Asaia><wbr>Asaia bogorensis><wbr>Asaia bogorensis NBRC 16594	-	1231624	2.82437	0.234189	0.0704978	0.406669	0.57587	0.564703	0.784699	gut
Asticcacaulis excentricus	S	78587	9.71156	-0.837071	-0.251984	0.547365	-1.52927	0.126197	0.369004	gut
Planctomycetia	C	203683	48.1092	-1.35478	-0.40783	0.392617	-3.45064	0.000559251	0.0228816	gut
Atopobium><wbr>unclassified Atopobium><wbr>Atopobium sp. oral taxon 416	S	712157	100.106	-0.482398	-0.145216	0.264106	-1.82653	0.0677704	0.26303	gut
Aurantiacibacter atlanticus	S	1648404	2.17425	-0.599294	-0.180405	0.676557	-0.885799	0.375726	0.641722	gut
Aurantiacibacter gangjinensis	S	502682	2.60813	0.272602	0.0820615	0.495748	0.549882	0.582401	0.795496	gut
Tenacibaculum todarodis	S	1850252	3.69615	3.34386	1.0066	0.871242	3.83803	0.000124024	0.0101717	gut
Schaalia radingae	S	131110	6.09071	-1.37415	-0.413659	0.399131	-3.44285	0.000575625	0.0228816	gut
Auraticoccus><wbr>Auraticoccus monumenti	S	675864	2.63465	-0.485725	-0.146218	0.520455	-0.933269	0.350681	0.622954	gut
Aureibacter><wbr>Aureibacter tunicatorum	S	866807	3.91403	0.882107	0.265541	0.67029	1.31601	0.188171	0.455494	gut
Cellulophaga sp. HaHaR_3_176	S	1942464	16.0443	2.59415	0.780917	0.68326	3.79673	0.000146619	0.0111688	gut
Aureimonas altamirensis	S	370622	4.14913	-0.481558	-0.144963	0.472976	-1.01814	0.30861	0.584547	gut
Aureimonas mangrovi	S	2758041	2.438	-0.530328	-0.159645	0.520164	-1.01954	0.307947	0.584046	gut
Aureimonas sp. AU20	S	1349819	2.52373	0.496655	0.149508	0.402452	1.23407	0.217177	0.48816	gut
Kosakonia pseudosacchari	S	1646340	4.26772	-2.72565	-0.820504	0.794868	-3.42907	0.000605664	0.023469	gut
Aurodevirus	G	2946811	126.792	1.2869	0.387397	1.35015	0.953153	0.340513	0.610374	gut
Aurodevirus hiberniae><wbr>uncultured phage cr23_1	-	2986419	6839.28	-1.10759	-0.333417	1.20016	-0.922869	0.356076	0.627228	gut
Aurodevirus hominis><wbr>uncultured phage cr125_1	-	2772091	175.25	1.41198	0.425047	1.50614	0.937483	0.34851	0.621098	gut
Austwickia><wbr>Austwickia chelonae	S	100225	2.49339	-0.118079	-0.0355452	0.598964	-0.197138	0.843719	0.931528	gut
Avibacterium paragallinarum	S	728	2.90111	0.0388791	0.0117038	0.649129	0.0598942	0.95224	0.980873	gut
Azoarcus olearius	S	418699	5.26634	0.825576	0.248523	0.44293	1.8639	0.0623359	0.251555	gut
Azoarcus sp. CIB	S	198107	2.04131	0.145922	0.0439268	0.523124	0.278943	0.780288	0.899337	gut
Leuconostoc mesenteroides	S	1245	56.0923	-2.30126	-0.692747	0.674319	-3.41271	0.000643197	0.0235369	gut
Sphingomonas sp. R1	S	399176	6.90652	-2.23268	-0.672104	0.654555	-3.41099	0.00064728	0.0235369	gut
Azonexaceae	F	2008795	8.05892	-0.104095	-0.0313356	0.413677	-0.251632	0.801325	0.911025	gut
Azonexus><wbr>Azonexus hydrophilus	S	418702	2.34842	-0.0321277	-0.00967139	0.472498	-0.0679954	0.945789	0.977904	gut
Azorhizobium><wbr>Azorhizobium caulinodans><wbr>Azorhizobium caulinodans ORS 571	-	438753	2.94119	0.330916	0.0996156	0.42029	0.787351	0.431077	0.680045	gut
Azospira inquinata	S	2785627	3.02068	0.356044	0.10718	0.441084	0.807203	0.41955	0.671452	gut
Azospira restricta	S	404405	5.32702	-0.721156	-0.21709	0.50652	-1.42375	0.15452	0.409011	gut
Azospirillaceae	F	2829815	3.73436	-0.531499	-0.159997	0.656059	-0.810138	0.417861	0.671452	gut
Azospirillum	G	191	18.0775	-0.0280307	-0.00843807	0.350598	-0.0799511	0.936276	0.974193	gut
Staphylospora><wbr>Staphylospora marina	S	2490858	7.57194	-1.25142	-0.376716	0.366157	-3.41772	0.000631482	0.0235369	gut
Azospirillum brasilense	S	192	4.73861	-0.258924	-0.077944	0.537149	-0.482035	0.629781	0.82168	gut
Azospirillum ramasamyi	S	682998	3.75375	-0.570915	-0.171863	0.651675	-0.876074	0.38099	0.644742	gut
Azospirillum sp. B510	S	137722	10.0779	-0.130421	-0.0392607	0.56604	-0.23041	0.817773	0.919771	gut
Azospirillum sp. TSH58	S	664962	2.42058	0.32287	0.0971934	0.685046	0.471311	0.637419	0.82718	gut
Azospirillum thermophilum	S	2202148	3.17848	-0.625099	-0.188173	0.461212	-1.35534	0.17531	0.436769	gut
Azospirillum thiophilum	S	528244	2.09416	-0.579238	-0.174368	0.460045	-1.25909	0.207997	0.480136	gut
Azotobacter chroococcum	S	353	2.94591	-0.307338	-0.0925178	0.599022	-0.513066	0.607905	0.807635	gut
Azotobacter group><wbr>Azotobacter	G	352	2.38831	-0.369791	-0.111318	0.512942	-0.720922	0.470958	0.712212	gut
Bacillaceae	F	186817	1855.04	0.206617	0.0621979	0.126489	1.63347	0.10237	0.3272	gut
Bacillales	O	1385	4695.16	0.00448697	0.00135071	0.101967	0.044004	0.964901	0.985985	gut
Bacillales Family X. Incertae Sedis><wbr>...><wbr>Hydrogenibacillus sp. N12	S	2866627	9.78516	-0.187144	-0.0563359	0.292186	-0.640495	0.521851	0.751617	gut
Methylocystis rosea	S	173366	5.55204	-2.16519	-0.651787	0.635564	-3.40672	0.000657483	0.0236742	gut
Bacilli	C	91061	4686.33	0.110741	0.0333364	0.149514	0.740674	0.458891	0.702579	gut
Bacillota incertae sedis><wbr>...><wbr>Caldicellulosiruptor	G	44000	85.86	0.158727	0.0477815	0.269538	0.588884	0.555939	0.778441	gut
Bacillota sensu stricto incertae sedis><wbr>Ndongobacter><wbr>Ndongobacter massiliensis	S	1871025	67.8257	-0.665041	-0.200197	0.429932	-1.54685	0.121899	0.362415	gut
Bacillus	G	1386	406.609	0.155448	0.0467945	0.192135	0.809057	0.418483	0.671452	gut
Bacillus altitudinis complex><wbr>Bacillus altitudinis	S	293387	2.95904	-0.132891	-0.0400043	0.395502	-0.336007	0.736866	0.879247	gut
Bacillus amyloliquefaciens	S	1390	4.71209	0.0828025	0.024926	0.376706	0.219807	0.826022	0.922937	gut
Bacillus amyloliquefaciens group	-	1938374	5.15377	0.944082	0.284197	0.547788	1.72344	0.0848081	0.295034	gut
Bacillus anthracis	S	1392	2.66045	0.128905	0.0388041	0.330758	0.389725	0.69674	0.855618	gut
Bacillus aquiflavi	S	2672567	7.81494	-0.414073	-0.124648	0.683999	-0.605371	0.544933	0.77135	gut
Bacillus arachidis	S	2819290	2.65133	-0.578779	-0.17423	0.801267	-0.72233	0.470092	0.711472	gut
Bacillus atrophaeus	S	1452	11.6361	0.378534	0.11395	0.339735	1.1142	0.265192	0.547457	gut
Bacillus badius	S	1455	7.89666	-0.685973	-0.206499	0.492949	-1.39157	0.164052	0.421934	gut
Bacillus carboniphilus	S	86663	2.19294	0.726766	0.218778	0.484126	1.50119	0.133306	0.379895	gut
Bacillus cereus	S	1396	11.0653	-0.224623	-0.0676182	0.362771	-0.619187	0.535793	0.762478	gut
Bacillus cereus group	-	86661	30.1635	0.345616	0.104041	0.34445	1.00338	0.315676	0.592778	gut
Chryseobacterium shandongense	S	1493872	22.6846	2.65838	0.800253	0.699173	3.80218	0.000143428	0.0111688	gut
Bacillus glycinifermentans	S	1664069	5.39957	-0.0622909	-0.0187514	0.523177	-0.119063	0.905226	0.958668	gut
Bacillus gobiensis	S	1441095	4.61545	-0.0517889	-0.01559	0.384543	-0.134676	0.892868	0.954551	gut
Bacillus halotolerans	S	260554	2.00921	-0.101466	-0.0305443	0.662194	-0.153227	0.878219	0.946431	gut
Bacillus inaquosorum	S	483913	3.14455	-1.18833	-0.357724	0.703038	-1.69028	0.0909735	0.306538	gut
Bacillus infantis><wbr>Bacillus infantis NRRL B-14911	-	1367477	13.5803	0.737663	0.222059	0.396022	1.86268	0.0625071	0.251555	gut
Corynebacterium variabile><wbr>Corynebacterium variabile DSM 44702	-	858619	34.1595	2.57416	0.774898	0.682917	3.76935	0.000163671	0.0122054	gut
Bacillus methanolicus	S	1471	3.66785	-0.224527	-0.0675893	0.437012	-0.513777	0.607408	0.807204	gut
Longitalea><wbr>unclassified Longitalea><wbr>Longitalea sp. SCSIO 12813	S	3069118	3.51004	2.85272	0.858754	0.757564	3.76565	0.000166118	0.0122054	gut
Paracoccus yeei	S	147645	3.50959	-2.34617	-0.706267	0.693352	-3.38381	0.000714885	0.0253804	gut
Bacillus pseudomycoides	S	64104	22.5417	0.458914	0.138147	0.46536	0.986149	0.32406	0.597611	gut
Bacillus pumilus	S	1408	3.95997	-0.342242	-0.103025	0.426878	-0.801733	0.422708	0.672867	gut
Bacillus safensis	S	561879	2.11476	0.467303	0.140672	0.531485	0.87924	0.379271	0.64378	gut
Paenibacillaceae	F	186822	422.049	-0.531001	-0.159847	0.157837	-3.36423	0.00076757	0.0264533	gut
Bacillus sp. Cs-700	S	2589818	2.90917	0.641943	0.193244	0.516144	1.24373	0.213599	0.48423	gut
Bacillus sp. DTU_2020_1000418_1_SI_GHA_SEK_038	S	3077585	3.46776	0.337216	0.101512	0.63055	0.534797	0.59279	0.800283	gut
Bacillus sp. FJAT-18017	S	1705566	10.4301	-0.380591	-0.114569	0.471774	-0.806723	0.419826	0.671452	gut
Bacillus sp. FJAT-42376	S	2014076	5.99852	0.182682	0.0549929	0.437028	0.418011	0.675939	0.845524	gut
Bacillus sp. FJAT-52991	S	3129297	7.00142	-0.887824	-0.267262	0.609097	-1.45761	0.144949	0.397682	gut
Rodentibacter haemolyticus	S	2778911	16.0049	2.76473	0.832267	0.735411	3.75943	0.000170299	0.0122054	gut
Pyramidobacter	G	638847	135.777	-1.24477	-0.374715	0.370185	-3.36257	0.000772203	0.0264533	gut
Bacillus sp. NEB1478	S	3073816	4.52738	0.253961	0.07645	0.366079	0.693733	0.48785	0.725086	gut
Bacillus sp. OxB-1	S	98228	3.54444	0.3239	0.0975035	0.510722	0.634199	0.525951	0.756198	gut
Bacillus sp. S3	S	486398	9.14717	-0.370527	-0.11154	0.436755	-0.848363	0.396236	0.656466	gut
Bacillus sp. T3	S	467262	9.70276	-0.209732	-0.0631357	0.659815	-0.317865	0.750587	0.884006	gut
Bacillus sp. Y1	S	352858	5.73537	0.359622	0.108257	0.415288	0.865958	0.386513	0.648645	gut
Bacillus subtilis group	-	653685	9.97667	-0.57284	-0.172442	0.463383	-1.23621	0.21638	0.487398	gut
Bacillus swezeyi	S	1925020	4.45888	0.186145	0.0560351	0.538778	0.345494	0.729723	0.874356	gut
Bacillus thuringiensis	S	1428	5.55836	0.399167	0.120161	0.373839	1.06775	0.285633	0.564322	gut
Bacillus vallismortis	S	72361	14.5556	0.551715	0.166083	0.461377	1.1958	0.231774	0.507026	gut
Bacillus velezensis	S	492670	24.8067	-0.27045	-0.0814135	0.43146	-0.626824	0.530774	0.760473	gut
Bacillus weihaiensis	S	1547283	8.3956	0.0622341	0.0187343	0.579564	0.107381	0.914487	0.962895	gut
Bacillus wiedmannii	S	1890302	2.08728	-0.0818879	-0.0246507	0.71109	-0.115158	0.90832	0.959493	gut
Bacteria	D	2	252821	-0.0749328	-0.022557	0.148693	-0.503942	0.614302	0.811557	gut
Bacterioplanes><wbr>Bacterioplanes sanyensis	S	1249553	3.62257	0.104468	0.031448	0.454984	0.229608	0.818396	0.919873	gut
Bacterioplanoides><wbr>unclassified Bacterioplanoides><wbr>Bacterioplanoides sp. SCSIO 12839	S	2829569	2.14534	0.0440474	0.0132596	0.573879	0.0767538	0.938819	0.975368	gut
Bacteroidaceae	F	815	157130	0.624467	0.187983	0.402712	1.55066	0.120984	0.361268	gut
Aggregatibacter segnis	S	739	27.6246	2.95572	0.88976	0.790076	3.74105	0.000183252	0.0125553	gut
Pedobacter cryoconitis	S	188932	11.4038	2.73524	0.823388	0.732439	3.73442	0.000188147	0.0127141	gut
Bacteroides	G	816	1.05769e+06	0.530691	0.159754	0.432744	1.22634	0.220071	0.492563	gut
Bacteroides caccae	S	47678	254615	0.865288	0.260478	0.607012	1.42549	0.154016	0.408474	gut
Bacteroides caccae CL03T12C61	-	997873	10009.9	0.734189	0.221013	0.537517	1.36589	0.171973	0.432782	gut
environmental samples><wbr>uncultured Bacteroides sp.	S	162156	4498.32	1.8766	0.564912	0.504014	3.72331	0.000196631	0.0131079	gut
Bacteroides eggerthii	S	28111	86073.5	1.11796	0.33654	0.646832	1.72837	0.0839222	0.293925	gut
Bacteroides faecis	S	674529	16911.5	0.678402	0.204219	0.451443	1.50274	0.132906	0.379192	gut
Streptococcus sp. oral taxon 061	S	712623	77.068	1.85356	0.557977	0.499226	3.71287	0.000204925	0.0132803	gut
Flavobacteriaceae	F	49546	1593.88	1.33928	0.403163	0.361519	3.70458	0.00021174	0.0133912	gut
Bacteroides fragilis 3_1_12	-	457424	474.465	-0.298301	-0.0897974	0.616766	-0.483653	0.628632	0.821251	gut
[Ruminococcus] lactaris><wbr>[Ruminococcus] lactaris ATCC 29176	-	471875	23720.5	-1.28651	-0.387277	0.384302	-3.34764	0.000815017	0.0269967	gut
Rhizobium sp. SSA_523	S	2952477	2.46157	-2.11179	-0.635711	0.630437	-3.34972	0.000808945	0.0269967	gut
unclassified Dysgonomonas	-	2630389	99.8944	1.96529	0.591611	0.533481	3.68389	0.000229697	0.0142356	gut
Streptococcus thermophilus	S	1308	1245.69	1.97157	0.593502	0.537395	3.66875	0.000243737	0.0146629	gut
Spirosoma endbachense	S	2666025	16.9598	2.61334	0.786695	0.713929	3.66051	0.000251715	0.0147833	gut
Bacteroides humanifaecis	S	2792859	5380.23	0.341736	0.102873	0.403214	0.847528	0.396701	0.656466	gut
Bacteroides intestinalis	S	329854	39512.5	0.340937	0.102632	0.652504	0.522505	0.601318	0.803123	gut
Bacteroides luhongzhouii	S	2650158	4710.99	0.651486	0.196117	0.423807	1.53722	0.124239	0.365238	gut
Bacteroides nordii	S	291645	14940.6	-0.737667	-0.22206	0.474838	-1.55352	0.1203	0.359879	gut
Bacteroides ovatus	S	28116	188381	0.00555404	0.00167193	0.530589	0.0104677	0.991648	0.996086	gut
Bacteroides ovatus V975	-	1379690	82.0732	-0.569429	-0.171415	0.548688	-1.0378	0.299363	0.574821	gut
Bacteroides graminisolvens	S	477666	528.765	1.66295	0.500597	0.455657	3.64956	0.000262688	0.014925	gut
Prevotella intermedia	S	28131	1167.14	1.96471	0.591436	0.538418	3.64904	0.000263221	0.014925	gut
Bacteroides sp.	S	29523	9.64868	-0.177454	-0.0534189	1.26875	-0.139865	0.888767	0.952534	gut
Campylobacter jejuni	S	197	1752.43	1.23108	0.370592	0.338146	3.64067	0.000271925	0.0150878	gut
Bacteroides sp. BFG-257	S	2972761	59.4605	-0.73139	-0.22017	0.739762	-0.988684	0.322818	0.596651	gut
Bacteroides sp. BFG-637	S	2972764	31.92	-0.654826	-0.197122	1.53095	-0.427726	0.668851	0.84105	gut
Bacteroides sp. CACC 737	S	2755405	4171.22	-0.146478	-0.0440943	0.440446	-0.332568	0.739461	0.879754	gut
Bacteroides sp. D2	S	556259	6556.37	-0.682846	-0.205557	0.537687	-1.26997	0.204096	0.4755	gut
Flavobacterium	G	237	617.878	1.51425	0.455836	0.417737	3.6249	0.000289074	0.0153819	gut
Pseudoalteromonas	G	53246	13.735	1.26426	0.38058	0.348851	3.62407	0.000290002	0.0153819	gut
Bacteroides sp. M10	S	2763022	9635.65	-0.669235	-0.20146	0.543457	-1.23144	0.218158	0.489615	gut
Bacteroides sp. MSB163	S	3117552	2973.65	0.410982	0.123718	0.448665	0.91601	0.359662	0.629904	gut
Streptococcus rubneri	S	1234680	168.691	1.94846	0.586544	0.538052	3.62132	0.000293108	0.0153819	gut
Campylobacteraceae><wbr>Campylobacter	G	194	4921.86	1.19084	0.358479	0.330439	3.60382	0.00031358	0.0157846	gut
Streptococcus sanguinis SK36	-	388919	32.813	1.7977	0.54116	0.498193	3.60843	0.000308056	0.0157846	gut
Bacteroides thetaiotaomicron	S	818	158283	0.435266	0.131028	0.38903	1.11885	0.263204	0.544625	gut
Bacteroides thetaiotaomicron VPI-5482	-	226186	3.9283	0.516905	0.155604	0.694306	0.744492	0.456579	0.701088	gut
Bacteroides uniformis	S	820	590622	-0.231735	-0.0697592	0.509293	-0.455013	0.6491	0.831304	gut
Bacteroides uniformis CL03T12C37	-	997890	10666.9	0.524812	0.157984	0.479579	1.09432	0.273816	0.554566	gut
Bacteroides stercoris	S	46506	481352	2.50615	0.754426	0.696188	3.59982	0.000318437	0.0158672	gut
Bacteroides xylanisolvens XB1A	-	657309	2875.45	0.725397	0.218366	0.424357	1.70941	0.0873758	0.299869	gut
Alkalitalea><wbr>Alkalitalea saponilacus	S	889453	39.4909	2.35488	0.70889	0.660466	3.56548	0.000363187	0.0177386	gut
Capnocytophaga gingivalis	S	1017	13.9998	2.33011	0.701432	0.659603	3.53259	0.000411512	0.0195191	gut
Bacteroidetes incertae sedis><wbr>...><wbr>Candidatus Sulfidibacterium hydrothermale	S	2875962	34.8078	-0.256109	-0.0770964	0.472048	-0.542548	0.587441	0.797137	gut
Lactobacillus delbrueckii	S	1584	44.2719	1.71758	0.517042	0.488504	3.51599	0.000438112	0.0201982	gut
Chryseobacterium	G	59732	321.231	1.38105	0.415736	0.394416	3.50149	0.00046266	0.0209386	gut
Pedobacter sp. HDW13	S	2714940	11.6065	2.47097	0.743836	0.708996	3.48517	0.000491831	0.021878	gut
Baekduia alba	S	2997333	3.37828	-0.860102	-0.258916	0.475513	-1.80879	0.070484	0.266435	gut
Baekduia soli	S	496014	2.54023	-0.717483	-0.215984	0.496132	-1.44615	0.148134	0.400847	gut
Barnesiella	G	397864	1010.47	-0.316785	-0.0953617	0.557923	-0.567793	0.570176	0.788085	gut
Barnesiella viscericola><wbr>Barnesiella viscericola DSM 18177	-	880074	2162.44	0.52276	0.157366	0.411373	1.27077	0.203811	0.475142	gut
Barnesiellaceae	F	2005519	94.5005	-0.435208	-0.131011	0.544377	-0.799461	0.424023	0.673657	gut
Bartonella alsatica	S	52764	2.53038	0.774397	0.233117	0.531088	1.45813	0.144804	0.397505	gut
Verrucomicrobium spinosum><wbr>Verrucomicrobium spinosum DSM 4136 = JCM 18804	-	240016	12.5738	-1.26327	-0.380283	0.377377	-3.3475	0.000815429	0.0269967	gut
Bartonellaceae><wbr>Bartonella	G	773	12.3447	0.682937	0.205585	0.47468	1.43873	0.150226	0.403473	gut
Basilea><wbr>Basilea psittacipulmonis><wbr>Basilea psittacipulmonis DSM 24701	-	1072685	2.32806	0.440889	0.132721	0.746417	0.590674	0.554739	0.778014	gut
Bathymodiolus septemdierum thioautotrophic gill symbiont><wbr>endosymbiont of Bathymodiolus septemdierum str. Myojin knoll	-	1303921	3.75073	0.941962	0.283559	0.818671	1.1506	0.249898	0.527039	gut
Acidaminococcus	G	904	6.99006	3.33031	1.00252	0.957194	3.47925	0.000502826	0.0221468	gut
Bdellovibrio sp. SKB1291214	S	1732569	7.91669	0.504424	0.151847	0.637434	0.791335	0.428749	0.677673	gut
Ligilactobacillus salivarius str. Ren	-	1194971	40.3287	-4.34079	-1.30671	1.30023	-3.33847	0.0008424	0.0275203	gut
Belliella><wbr>Belliella baltica><wbr>Belliella baltica DSM 15883	-	866536	8.11479	-0.831062	-0.250174	0.858444	-0.968102	0.332993	0.604458	gut
Bergeyella cardium	S	1585976	3.97035	0.727865	0.219109	0.674664	1.07886	0.280652	0.560485	gut
Bergeyella porcorum	S	1735111	11.2879	0.678408	0.204221	0.629804	1.07717	0.281403	0.560776	gut
Bernardetia litoralis><wbr>Bernardetia litoralis DSM 6794	-	880071	2.87984	0.233038	0.0701513	0.559173	0.416754	0.676858	0.846027	gut
Berryella	G	2815775	19.4546	-0.686896	-0.206776	0.399871	-1.71779	0.0858342	0.297345	gut
Berryella intestinalis	S	1531429	72.2345	-0.511379	-0.153941	0.414656	-1.23326	0.217478	0.488534	gut
Berryella wangjianweii	S	2734634	60.81	-0.695441	-0.209349	0.38316	-1.81501	0.0695218	0.265489	gut
Betaproteobacteria	C	28216	1568.28	0.14063	0.0423339	0.242193	0.580654	0.561474	0.781395	gut
Devosia sp. J2-20	S	3026161	3.79493	-1.90161	-0.572441	0.570429	-3.33364	0.00085716	0.0278182	gut
Bibersteinia><wbr>Bibersteinia trehalosi	S	47735	4.47964	0.118548	0.0356864	0.633674	0.18708	0.851598	0.935411	gut
Ruminococcus albus><wbr>Ruminococcus albus 7 = DSM 20455	-	697329	769.653	-1.03785	-0.312425	0.311847	-3.32809	0.000874442	0.0280105	gut
Bifidobacterium	G	1678	40262.9	-0.234485	-0.0705871	0.554549	-0.422839	0.672413	0.842737	gut
Bifidobacterium actinocoloniiforme><wbr>Bifidobacterium actinocoloniiforme DSM 22766	-	1437605	4.782	-0.354303	-0.106656	0.427412	-0.82895	0.407133	0.663929	gut
Bifidobacterium adolescentis	S	1680	22168	-1.08494	-0.326601	0.776947	-1.39642	0.162588	0.4197	gut
Bifidobacterium angulatum	S	1683	68.7553	0.227082	0.0683584	0.543596	0.41774	0.676137	0.845524	gut
Bifidobacterium angulatum DSM 20098 = JCM 7096	-	518635	55.8113	-0.192209	-0.0578605	0.643627	-0.298634	0.76522	0.890546	gut
Bifidobacterium animalis	S	28025	6.76564	-0.185886	-0.0559573	0.378233	-0.491459	0.623102	0.816838	gut
Bifidobacterium asteroides	S	1684	30.952	-0.521715	-0.157052	0.325252	-1.60403	0.108707	0.337918	gut
Bifidobacterium bifidum	S	1681	11987.6	0.555362	0.167181	0.95156	0.583633	0.559467	0.780942	gut
Bifidobacterium bifidum PRL2010	-	702459	268.46	0.471703	0.141997	0.933846	0.505119	0.613475	0.811116	gut
Bifidobacterium bifidum S17	-	883062	221.216	0.869126	0.261633	1.18731	0.732015	0.46416	0.707499	gut
Bifidobacterium breve	S	1685	544.344	0.542007	0.16316	0.376451	1.43978	0.149929	0.403473	gut
Bifidobacterium breve 689b	-	1385942	65.7256	-0.203744	-0.061333	0.620757	-0.328219	0.742746	0.880127	gut
Bifidobacterium breve JCM 7019	-	1385940	12.2979	0.328585	0.0989139	0.749638	0.438325	0.661151	0.837455	gut
Bifidobacterium catenulatum	S	1686	634.174	-0.204136	-0.0614512	0.47701	-0.42795	0.668687	0.84105	gut
Bifidobacterium catenulatum PV20-2	-	1447716	281.343	0.109757	0.0330402	0.622708	0.176258	0.860092	0.939927	gut
Bifidobacterium catenulatum subsp. kashiwanohense	-	630129	261.978	0.0415296	0.0125017	0.457018	0.090871	0.927595	0.969044	gut
Bifidobacterium catenulatum subsp. kashiwanohense JCM 15439 = DSM 21854	-	1150460	108.651	0.514838	0.154982	0.622568	0.826958	0.408261	0.664738	gut
Bifidobacterium choerinum	S	35760	12.5884	-0.404601	-0.121797	0.406893	-0.994368	0.320044	0.594911	gut
Bifidobacterium eulemuris	S	1765219	27.5921	0.189316	0.0569897	0.291655	0.649109	0.516268	0.746847	gut
Bifidobacterium imperatoris	S	2020965	6.44101	-0.25749	-0.0775121	0.490335	-0.52513	0.599493	0.802668	gut
Bifidobacterium lemurum	S	1603886	15.8265	-0.164658	-0.049567	0.373476	-0.44088	0.6593	0.837455	gut
Bifidobacterium longum	S	216816	41919.7	-0.793521	-0.238874	0.588571	-1.34822	0.177588	0.440002	gut
Bifidobacterium longum DJO10A	-	205913	14.7356	-0.765509	-0.230441	0.656469	-1.1661	0.243574	0.518579	gut
Bifidobacterium longum subsp. infantis	-	1682	476.725	0.138285	0.0416279	0.453852	0.304692	0.760601	0.887718	gut
Bifidobacterium longum subsp. infantis 157F	-	565040	28.9875	-0.613849	-0.184787	0.762554	-0.804991	0.420825	0.671822	gut
Bifidobacterium longum subsp. longum	-	1679	702.681	-0.646242	-0.194538	0.50347	-1.28358	0.19929	0.468366	gut
Bifidobacterium longum subsp. longum BBMN68	-	890402	43.8104	-1.01262	-0.304828	0.677915	-1.49372	0.135248	0.382556	gut
Bifidobacterium longum subsp. longum F8	-	722911	31.4573	-0.669728	-0.201608	0.38753	-1.7282	0.0839529	0.293925	gut
Bifidobacterium longum subsp. longum GT15	-	1300227	37.9721	-0.146059	-0.0439681	0.720965	-0.202588	0.839457	0.93078	gut
Bifidobacterium longum subsp. longum KACC 91563	-	1035817	28.5623	0.0578549	0.0174161	0.735907	0.0786171	0.937337	0.974886	gut
Bifidobacterium longum subsp. suillum	-	1931217	7.5253	0.407358	0.122627	0.645021	0.631542	0.527686	0.756928	gut
Bifidobacterium pseudocatenulatum	S	28026	41910.9	0.154795	0.046598	0.719845	0.215039	0.829737	0.92541	gut
Bifidobacterium pseudocatenulatum DSM 20438 = JCM 1200 = LMG 10505	-	547043	113.444	-0.0138377	-0.00416556	0.711187	-0.0194572	0.984476	0.994192	gut
Bifidobacterium pseudolongum	S	1694	27.0071	-0.195294	-0.0587892	0.367222	-0.531813	0.594856	0.800999	gut
Bifidobacterium pseudolongum subsp. globosum DSM 20092	-	1410605	4.59944	-0.27323	-0.0822505	0.440657	-0.620051	0.535224	0.762478	gut
Bifidobacterium pseudolongum subsp. pseudolongum	-	31954	11.3825	-0.909853	-0.273893	0.59187	-1.53725	0.124232	0.365238	gut
Bifidobacterium pullorum><wbr>Bifidobacterium pullorum subsp. gallinarum	-	78344	44.0398	-0.304184	-0.0915685	0.419652	-0.724847	0.468546	0.70987	gut
Bifidobacterium saguini	S	762210	7.3539	0.435576	0.131121	0.407267	1.06951	0.284841	0.564322	gut
Bifidobacterium scardovii><wbr>Bifidobacterium scardovii JCM 12489 = DSM 13734	-	1150461	30.593	-0.366231	-0.110246	0.325386	-1.12553	0.260366	0.540307	gut
Bifidobacterium sp. ESL0682	S	2983212	2.80519	0.850227	0.255944	0.531746	1.59893	0.109835	0.341117	gut
Lactiplantibacillus carotarum	S	2993456	2.32252	-1.6783	-0.505219	0.504772	-3.32487	0.000884601	0.0281531	gut
Bifidobacterium sp. ESL0704	S	2983219	5.60696	-0.638309	-0.19215	0.455201	-1.40226	0.160838	0.417146	gut
Ruminococcus champanellensis	S	1161942	3597.41	-1.3172	-0.396517	0.3978	-3.31121	0.000928927	0.0284621	gut
Bifidobacterium sp. ESL0732	S	2983222	15.2241	0.202775	0.0610414	0.470461	0.431014	0.666458	0.840087	gut
Bifidobacterium sp. ESL0764	S	2983228	9.01333	0.102499	0.0308552	0.516397	0.198488	0.842663	0.931443	gut
Bifidobacterium sp. ESL0769	S	2983229	4.55051	0.865367	0.260501	0.487713	1.77434	0.0760077	0.277404	gut
Bifidobacterium sp. ESL0790	S	2983233	15.2834	-0.373349	-0.112389	0.342847	-1.08897	0.276168	0.556239	gut
Bifidobacterium subtile	S	77635	12.0646	0.116886	0.0351862	0.379918	0.307662	0.75834	0.886677	gut
Bifidobacterium thermophilum	S	33905	26.0788	-0.102905	-0.0309775	0.287442	-0.358004	0.72034	0.869449	gut
Biomaibacter><wbr>Biomaibacter acetigenes	S	2316383	21.5193	0.236472	0.0711852	0.31355	0.754176	0.450744	0.696809	gut
Blastocatellia><wbr>Chloracidobacterium	G	458032	7.61821	-0.385157	-0.115944	0.459096	-0.838947	0.401499	0.660639	gut
Blastochloris tepida	S	2233851	2.2464	-0.607632	-0.182915	0.524568	-1.15835	0.246722	0.523475	gut
Blastochloris viridis	S	1079	2.50992	-0.566448	-0.170518	0.546924	-1.0357	0.300343	0.575823	gut
Blastomonas	G	150203	2.33578	0.203064	0.0611284	0.551989	0.367877	0.712965	0.865205	gut
Blastomonas marina	S	1867408	2.24112	0.0809951	0.024382	0.822929	0.098423	0.921596	0.966462	gut
Blattabacteriaceae><wbr>Blattabacterium	G	34098	26.8437	-0.112698	-0.0339254	0.529908	-0.212674	0.831581	0.926211	gut
Blattabacterium cuenoti	S	1653831	39.7971	-0.173483	-0.0522236	0.442778	-0.391806	0.695202	0.855528	gut
Blattabacterium cuenoti STAT	-	1457030	4.21766	1.35591	0.40817	0.959563	1.41305	0.157641	0.414015	gut
Blautia	G	572511	32859.7	-0.142801	-0.0429874	0.273223	-0.522655	0.601214	0.803123	gut
Blautia argi	S	1912897	3469.1	-0.0183395	-0.00552073	0.433896	-0.042267	0.966286	0.986229	gut
Blautia coccoides	S	1532	1882.22	-0.553686	-0.166676	0.387198	-1.42998	0.152722	0.40671	gut
Blautia hansenii><wbr>Blautia hansenii DSM 20583	-	537007	4631.64	0.0219584	0.00661014	0.411171	0.0534045	0.95741	0.983119	gut
Blautia hydrogenotrophica><wbr>Blautia hydrogenotrophica DSM 10507	-	476272	4634.26	0.41821	0.125894	0.322183	1.29805	0.194271	0.462388	gut
unclassified Chlorobaculum><wbr>Chlorobaculum sp. MV4-Y	S	2976335	5.38931	-1.57759	-0.474903	0.477115	-3.30652	0.000944613	0.0287641	gut
Blautia luti	S	89014	19246.7	-0.194431	-0.0585296	0.300491	-0.647045	0.517603	0.748339	gut
Blautia massiliensis (ex Durand et al. 2017)	S	1737424	22.164	-0.147084	-0.0442768	0.376219	-0.390954	0.695831	0.855528	gut
Blautia obeum	S	40520	2627.05	-0.672592	-0.20247	0.384111	-1.75104	0.0799397	0.285549	gut
Blautia obeum A2-162	-	657314	26324.8	-0.655547	-0.197339	0.339129	-1.93303	0.0532321	0.233317	gut
Blautia obeum ATCC 29174	-	411459	62182.6	-0.563173	-0.169532	0.504233	-1.11689	0.264041	0.545899	gut
Blautia producta	S	33035	2034.74	-0.276466	-0.0832245	0.356941	-0.774542	0.43861	0.687314	gut
Blautia pseudococcoides	S	1796616	2049.57	0.131377	0.0395484	0.231142	0.568383	0.569775	0.788063	gut
Blautia sp. KLE_1732_HM_1032	S	2860051	19.398	0.493083	0.148433	0.392534	1.25615	0.20906	0.48079	gut
Falsirhodobacter><wbr>Falsirhodobacter algicola	S	2692330	3.78911	-1.95946	-0.589857	0.593721	-3.30031	0.000965788	0.0292284	gut
Blautia wexlerae><wbr>Blautia wexlerae DSM 19850	-	1121115	110497	0.42362	0.127522	0.37055	1.14322	0.252947	0.531426	gut
Bogoriellaceae><wbr>Georgenia	G	154116	2.80161	-0.14613	-0.0439896	0.588762	-0.248199	0.80398	0.912063	gut
Bohxovirus><wbr>Bohxovirus oralis><wbr>uncultured phage cr61_1	-	2986417	8.20507	0.831715	0.250371	1.27843	0.650578	0.515319	0.745912	gut
Anaeromusa><wbr>environmental samples><wbr>uncultured Anaeromusa sp.	S	673273	30.4034	-1.06181	-0.319638	0.321927	-3.29831	0.000972698	0.029258	gut
Bombiscardovia><wbr>Bombiscardovia apis	S	2932182	3.25586	-0.959847	-0.288943	0.654548	-1.46643	0.142532	0.394177	gut
Bordetella	G	517	18.841	0.636293	0.191543	0.340487	1.86877	0.0616543	0.250357	gut
Bordetella avium	S	521	5.55995	0.191823	0.0577445	0.492007	0.389879	0.696626	0.855618	gut
Bordetella bronchialis	S	463025	2.52968	0.0225446	0.00678659	0.450343	0.0500609	0.960074	0.984829	gut
Bordetella genomosp. 8	S	1416806	2.04423	0.394981	0.118901	0.370108	1.06721	0.285879	0.564322	gut
Bordetella genomosp. 9	S	1416803	5.3691	-0.000338338	-0.00010185	0.483699	-0.000699482	0.999442	0.999442	gut
Bordetella hinzii	S	103855	12.9422	0.302856	0.0911688	0.488327	0.620191	0.535132	0.762478	gut
Bordetella holmesii	S	35814	12.2446	-0.230353	-0.0693432	0.315267	-0.730661	0.464987	0.707658	gut
Bordetella petrii	S	94624	3.00064	0.349499	0.10521	0.644649	0.542155	0.587712	0.797137	gut
Bordetella trematum	S	123899	3.51866	-0.112918	-0.0339916	0.578236	-0.19528	0.845174	0.932508	gut
Borrelia	G	138	4.14251	0.841171	0.253218	0.591228	1.42275	0.154808	0.409035	gut
Borrelia sp. BU AG58	S	2887345	7.80231	1.66822	0.502185	0.979388	1.70333	0.0885063	0.301849	gut
Borreliaceae	F	1643685	13.3744	-1.00421	-0.302297	0.628487	-1.59782	0.110083	0.341535	gut
Borreliella	G	64895	14.2153	-0.68409	-0.205932	0.520115	-1.31527	0.18842	0.455494	gut
Borreliella sinica	S	87162	2.0311	0.69219	0.20837	0.558198	1.24004	0.214959	0.486196	gut
Bosea sp. F3-2	S	2599640	2.45292	0.410996	0.123722	0.576297	0.713167	0.475743	0.715741	gut
Bosea sp. Tri-49	S	1867715	2.10924	-0.693397	-0.208733	0.514853	-1.34679	0.178049	0.4407	gut
Bosea vaviloviae	S	1526658	2.55041	0.143302	0.0431381	0.587372	0.243971	0.807253	0.913344	gut
Boseaceae><wbr>Bosea	G	85413	7.11663	-0.485345	-0.146103	0.467772	-1.03757	0.299471	0.574821	gut
Botrimarina><wbr>Botrimarina mediterranea	S	2528022	5.88314	-0.44226	-0.133134	0.41039	-1.07766	0.281186	0.560666	gut
Boudabousia><wbr>Boudabousia tangfeifanii	S	1912795	3.37298	-1.06421	-0.32036	0.901278	-1.18078	0.237689	0.512465	gut
Brachybacterium	G	43668	10.1215	-0.460904	-0.138746	0.427526	-1.07807	0.281002	0.56054	gut
Brachybacterium ginsengisoli	S	1331682	4.33137	-0.583664	-0.1757	0.802075	-0.727693	0.466802	0.708315	gut
Brachybacterium saurashtrense	S	556288	5.04195	-0.741021	-0.223069	0.54348	-1.36347	0.172733	0.433839	gut
Tepidibacillus><wbr>unclassified Tepidibacillus><wbr>Tepidibacillus sp. LSZ-M11000	S	3131995	14.0972	1.85886	0.559573	0.536235	3.46651	0.000527272	0.0228161	gut
Brachyspira hyodysenteriae	S	159	9.47683	0.233882	0.0704056	0.422038	0.554174	0.57946	0.794242	gut
Brachyspira intermedia><wbr>Brachyspira intermedia PWS/A	-	1045858	8.75168	0.0638418	0.0192183	0.476385	0.134013	0.893392	0.954551	gut
Brachyspira murdochii><wbr>Brachyspira murdochii DSM 12563	-	526224	14.5245	0.641409	0.193083	0.496554	1.29172	0.196454	0.46547	gut
Brachyspira pilosicoli B2904	-	1133568	2.26336	0.434145	0.130691	0.736448	0.589512	0.555518	0.778372	gut
Brachyspira pilosicoli WesB	-	1161918	109.046	-0.272013	-0.0818841	0.879743	-0.309196	0.757172	0.886184	gut
Brachyspirales><wbr>Brachyspiraceae><wbr>Brachyspira	G	29521	22.5114	-0.0668037	-0.0201099	0.359719	-0.18571	0.852672	0.936174	gut
Bradymonas><wbr>Bradymonas sediminis	S	1548548	16.1138	-0.553493	-0.166618	0.627329	-0.8823	0.377615	0.642833	gut
Bradyrhizobium	G	374	109.49	-0.357821	-0.107715	0.237635	-1.50576	0.132129	0.377662	gut
Bradyrhizobium diazoefficiens	S	1355477	4.73879	-0.158086	-0.0475885	0.388939	-0.406453	0.68441	0.850918	gut
Caproicibacterium amylolyticum	S	2766537	241.346	-0.913565	-0.275011	0.278158	-3.28434	0.0010222	0.030015	gut
Bradyrhizobium lablabi	S	722472	4.87388	-0.232737	-0.0700608	0.540136	-0.430886	0.666552	0.840087	gut
Bradyrhizobium prioritasuperba	S	2854389	4.57609	-0.337313	-0.101541	0.415677	-0.811478	0.417091	0.671073	gut
Bradyrhizobium sp. 186	S	2782654	2.95074	-0.716091	-0.215565	0.623761	-1.14802	0.250959	0.528367	gut
Bradyrhizobium sp. C-145	S	574727	10.1556	-0.411646	-0.123918	0.630576	-0.652808	0.51388	0.744922	gut
Thermophilibacter immobilis	S	2779519	91.5151	-1.23326	-0.371249	0.375222	-3.28676	0.00101349	0.030015	gut
Bradyrhizobium sp. CB82	S	3039159	3.3464	-0.397595	-0.119688	0.642052	-0.619257	0.535747	0.762478	gut
Bradyrhizobium sp. WD16	S	1521768	4.71209	-0.963121	-0.289928	0.633223	-1.52098	0.128264	0.3711	gut
Bradyrhizobium symbiodeficiens	S	1404367	2.16636	-0.353806	-0.106506	0.652545	-0.542194	0.587685	0.797137	gut
Bradyrhizobium vignae	S	1549949	3.81858	0.177456	0.0534197	0.485543	0.36548	0.714753	0.866296	gut
Bremerella volcania	S	2527984	7.53741	-0.648498	-0.195217	0.608022	-1.06657	0.286165	0.564662	gut
Brenneria	G	71655	9.20703	0.243452	0.0732865	0.40322	0.603771	0.545996	0.771894	gut
Brenneria izadpanahii	S	2722756	3.20261	0.0800917	0.02411	0.640494	0.125047	0.900487	0.956053	gut
[Clostridium] scindens	S	29347	23964.7	-1.39687	-0.420501	0.426214	-3.2774	0.00104768	0.0304012	gut
Brevibacillus	G	55080	79.2095	-0.371685	-0.111888	0.202303	-1.83727	0.0661706	0.260303	gut
Brevibacillus brevis	S	1393	25.5254	-0.142467	-0.0428868	0.259639	-0.54871	0.583204	0.795496	gut
Brevibacillus choshinensis	S	54911	6.12067	-0.556288	-0.167459	0.381201	-1.4593	0.144481	0.3971	gut
Corynebacterium massiliense><wbr>Corynebacterium massiliense DSM 45435	-	1121364	6.2176	-1.91352	-0.576026	0.583728	-3.2781	0.00104509	0.0304012	gut
Brevibacillus humidisoli	S	2895522	4.0202	0.149623	0.0450409	0.337116	0.443832	0.657164	0.836264	gut
Brevibacillus laterosporus	S	1465	6.40093	0.205196	0.06177	0.624672	0.328485	0.742545	0.880127	gut
Parabacteroides goldsteinii	S	328812	5699.75	-1.52913	-0.460315	0.468332	-3.26506	0.00109442	0.0312357	gut
Brevibacillus ruminantium	S	2950604	7.26969	-0.301124	-0.0906474	0.338171	-0.890448	0.373225	0.640836	gut
Brevibacteriaceae><wbr>Brevibacterium	G	1696	19.3598	-0.138594	-0.041721	0.358344	-0.386763	0.698932	0.857882	gut
Brevibacterium aurantiacum	S	273384	6.2672	-0.462582	-0.139251	0.453527	-1.01997	0.307744	0.583885	gut
Brevibacterium luteolum	S	199591	2.47204	0.0347695	0.0104667	0.518455	0.0670637	0.946531	0.978271	gut
Brevibacterium pigmentatum	S	1496080	8.25	0.20303	0.0611181	0.589743	0.344269	0.730644	0.874822	gut
Brevibacterium sp. BRM-1	S	2999062	4.36777	-0.406326	-0.122316	0.451304	-0.900337	0.367941	0.636216	gut
Acetobacter ghanensis	S	431306	2.81686	-2.13096	-0.641483	0.65681	-3.24441	0.00117695	0.0324975	gut
Brevibacterium spongiae	S	2909672	2.78251	-0.478726	-0.144111	0.46652	-1.02616	0.304814	0.581007	gut
Brevinematales><wbr>...><wbr>Thermospira aquatica	S	2828656	13.8612	0.905442	0.272565	0.665749	1.36004	0.173819	0.434985	gut
Brevundimonas	G	41275	17.9227	-0.520697	-0.156746	0.324182	-1.60619	0.108232	0.337291	gut
Brevundimonas mediterranea	S	74329	3.56408	0.485393	0.146118	0.570222	0.851235	0.394639	0.655708	gut
Brevundimonas naejangsanensis	S	588932	2.00535	-0.315792	-0.0950627	0.655104	-0.482048	0.629772	0.82168	gut
Brevundimonas sp. AJA228-03	S	2752515	6.67551	-0.474235	-0.142759	0.808848	-0.58631	0.557668	0.780197	gut
Brevundimonas sp. BT-123	S	2986928	7.11394	-0.407208	-0.122582	0.568585	-0.716179	0.473881	0.714099	gut
Brevundimonas sp. LM2	S	1938605	9.83188	-0.579858	-0.174555	0.421578	-1.37545	0.168993	0.429049	gut
Breznakiella><wbr>Breznakiella homolactica	S	2798577	22.5113	-0.562467	-0.16932	0.350275	-1.60579	0.108321	0.33734	gut
Brigitvirus><wbr>Brigitvirus brigit><wbr>Faecalibacterium phage FP_Brigit	-	2070181	400.911	-1.12209	-0.337782	0.815222	-1.37642	0.168692	0.428733	gut
Aureibaculum><wbr>Aureibaculum algae	S	2584122	6.23953	2.44183	0.735064	0.706775	3.45489	0.000550521	0.0228816	gut
Brooklawnia><wbr>Brooklawnia propionicigenes	S	3041175	7.10934	0.336544	0.10131	0.512127	0.657149	0.511085	0.741907	gut
Brucella	G	234	11.0167	0.132507	0.0398887	0.367027	0.361029	0.718078	0.867993	gut
Brucella intermedia	S	94625	3.85627	-0.057661	-0.0173577	0.511551	-0.112718	0.910254	0.959873	gut
Brucepastera><wbr>Brucepastera parasyntrophica	S	2880008	11.4113	-0.174708	-0.0525924	0.456842	-0.382426	0.702145	0.860068	gut
Flavobacterium sp. KACC 22763	S	3025668	21.7467	2.71902	0.818505	0.790208	3.44089	0.000579808	0.0228816	gut
Buchavirus coli><wbr>uncultured phage cr113_1	-	2772087	13.8351	1.93049	0.581136	1.24362	1.55232	0.120585	0.360514	gut
Buchavirus faecalis><wbr>uncultured phage cr56_1	-	2772081	35.7156	2.90498	0.874486	1.54161	1.88438	0.0595141	0.247233	gut
Buchavirus hiberniae><wbr>uncultured phage cr16_1	-	2986414	20.0357	1.72711	0.519911	1.15529	1.49496	0.134926	0.382303	gut
Buchavirus hominis><wbr>uncultured phage cr60_1	-	2772082	27.6026	1.56749	0.471861	1.09711	1.42875	0.153077	0.407077	gut
Buchavirus intestinalis><wbr>uncultured phage cr105_1	-	2986415	97.4667	-0.662343	-0.199385	1.34541	-0.4923	0.622507	0.816838	gut
Buchavirus oralis><wbr>uncultured phage cr82_1	-	2986416	19.7196	1.25551	0.377946	1.26524	0.992311	0.321046	0.595384	gut
Buchavirus splanchnicus><wbr>uncultured phage cr109_1	-	2772083	12.8503	2.14629	0.646097	1.3494	1.59055	0.11171	0.344727	gut
Halomonas sp. SH5A2	S	2749040	2.09028	-2.75929	-0.830629	0.851392	-3.24092	0.00119146	0.0326526	gut
Buchnera aphidicola (Nippolachnus piri)	-	655391	4.43289	-0.376762	-0.113417	1.40501	-0.268156	0.788579	0.903087	gut
Buchnera><wbr>Buchnera aphidicola	S	9	38.9817	-0.27408	-0.0825062	0.630342	-0.434811	0.6637	0.83842	gut
Burkholderia	G	32008	41.3218	-0.325231	-0.0979043	0.249713	-1.30242	0.192773	0.460731	gut
Burkholderia anthina	S	179879	3.07736	0.0143947	0.00433324	0.471577	0.0305247	0.975649	0.98939	gut
Burkholderia cepacia	S	292	4.4023	-0.111628	-0.0336033	0.452737	-0.246562	0.805247	0.912063	gut
Burkholderia cepacia complex	-	87882	16.627	-0.209239	-0.0629872	0.323929	-0.645941	0.518318	0.748553	gut
Burkholderia contaminans	S	488447	2.45767	0.453937	0.136649	0.459058	0.988844	0.32274	0.596651	gut
Burkholderia gladioli	S	28095	9.0647	-0.34311	-0.103286	0.380491	-0.901755	0.367187	0.635556	gut
Burkholderia multivorans	S	87883	7.52022	-0.0077308	-0.0023272	0.403649	-0.0191523	0.98472	0.994192	gut
Burkholderia singularis	S	1503053	3.37655	-0.381248	-0.114767	0.489742	-0.778468	0.436293	0.684989	gut
Burkholderia sp. MSMB0856	S	1637869	2.75231	-0.704249	-0.212	0.456088	-1.54411	0.122562	0.362514	gut
Burkholderia stabilis	S	95485	7.43167	-0.0290637	-0.00874905	0.579496	-0.0501534	0.96	0.984829	gut
Burkholderia ubonensis	S	101571	3.09506	-0.638877	-0.192321	0.452565	-1.41168	0.158044	0.414015	gut
Burkholderia vietnamiensis	S	60552	5.14136	-0.0703771	-0.0211856	0.541377	-0.129996	0.896569	0.954659	gut
Burkholderiaceae	F	119060	253.121	-0.0239647	-0.00721409	0.233841	-0.102483	0.918374	0.964568	gut
Burkholderiales	O	80840	1601.24	0.302689	0.0911184	0.255629	1.18409	0.236376	0.511501	gut
Serpentinimonas raichei	S	1458425	4.45542	-2.34275	-0.705239	0.724446	-3.23385	0.00122132	0.0331032	gut
Caproicibacterium lactatifermentans	S	2666138	224.669	-0.926166	-0.278804	0.288413	-3.21125	0.00132159	0.0344942	gut
Buttiauxella selenatireducens	S	3073902	2.58397	-1.0563	-0.317977	0.686356	-1.53899	0.123806	0.364488	gut
Butyricicoccaceae	F	3085642	569	0.238926	0.0719239	0.252967	0.944495	0.344917	0.615872	gut
Butyricicoccus><wbr>unclassified Butyricicoccus><wbr>Butyricicoccus sp. GAM44	S	2109686	391.664	0.502773	0.15135	0.463242	1.08534	0.277773	0.55702	gut
Butyricimonas	G	574697	1629.32	0.266342	0.080177	0.568219	0.468732	0.639261	0.827467	gut
Hungatella hathewayi WAL-18680	-	742737	1306.17	1.01188	0.304607	0.293186	3.45134	0.000557818	0.0228816	gut
Butyricimonas faecihominis	S	1472416	8750.92	0.608983	0.183322	0.711556	0.855847	0.392082	0.654089	gut
Butyricimonas paravirosa	S	1472417	2639.26	0.867422	0.26112	0.572283	1.51572	0.129589	0.373402	gut
Butyricimonas virosa	S	544645	6722.31	0.181272	0.0545682	0.623393	0.290782	0.771218	0.893056	gut
Butyrivibrio	G	830	485.633	0.0358484	0.0107914	0.252415	0.142022	0.887063	0.951692	gut
Butyrivibrio crossotus	S	45851	8770.21	0.0503899	0.0151689	0.231008	0.21813	0.827328	0.923742	gut
Butyrivibrio fibrisolvens	S	831	1008.43	0.336812	0.101391	0.207388	1.62407	0.104362	0.330788	gut
Butyrivibrio hungatei	S	185008	382.266	0.221885	0.0667941	0.257812	0.860646	0.389433	0.651433	gut
Butyrivibrio proteoclasticus><wbr>Butyrivibrio proteoclasticus B316	-	515622	513.478	-0.101099	-0.0304337	0.293458	-0.344508	0.730464	0.874819	gut
Halomonas	G	2745	42.1157	-0.93207	-0.280581	0.290585	-3.20756	0.00133866	0.034756	gut
Caballeronia insecticola	S	758793	12.5914	-0.0597907	-0.0179988	0.449865	-0.132908	0.894266	0.954551	gut
Caballeronia zhejiangensis	S	871203	4.61026	-1.056	-0.317887	0.776542	-1.35987	0.173871	0.434985	gut
Buttiauxella	G	82976	8.87774	-1.96454	-0.591386	0.615479	-3.19189	0.00141345	0.0360968	gut
Caldanaerobacter><wbr>...><wbr>Caldanaerobacter subterraneus subsp. tengcongensis MB4	-	273068	7.57355	0.267427	0.0805034	0.543841	0.491737	0.622905	0.816838	gut
Caldicellulosiruptor acetigenus	S	301953	2.28746	0.449148	0.135207	0.616027	0.729104	0.465938	0.707658	gut
Caldicellulosiruptor danielii	S	1387557	5.86927	0.867575	0.261166	0.597479	1.45206	0.146485	0.399456	gut
Caldicellulosiruptor diazotrophicus	S	2806205	21.8173	0.296853	0.0893615	0.520917	0.569865	0.568769	0.787687	gut
Caldicellulosiruptor hydrothermalis><wbr>Caldicellulosiruptor hydrothermalis 108	-	632292	2.62946	0.498495	0.150062	0.658245	0.757309	0.448864	0.695422	gut
Caldicellulosiruptor kronotskyensis><wbr>Caldicellulosiruptor kronotskyensis 2002	-	632348	7.75553	0.916358	0.275851	0.741863	1.23521	0.216752	0.488013	gut
Marinilactibacillus><wbr>unclassified Marinilactibacillus><wbr>Marinilactibacillus sp. 15R	S	1911586	6.28103	1.97451	0.594386	0.572785	3.44721	0.000566418	0.0228816	gut
Caldicellulosiruptor naganoensis	S	29324	4.52504	-0.970336	-0.2921	0.506152	-1.91708	0.0552273	0.237521	gut
Caldicellulosiruptor obsidiansis><wbr>Caldicellulosiruptor obsidiansis OB47	-	608506	7.36388	-0.328677	-0.0989416	0.466346	-0.704793	0.480939	0.719149	gut
Caldicellulosiruptor owensensis><wbr>Caldicellulosiruptor owensensis OL	-	632518	2.83347	0.312343	0.0940246	0.43988	0.710064	0.477664	0.716771	gut
Caldifermentibacillus><wbr>Caldifermentibacillus hisashii	S	996558	6.50324	-0.0673694	-0.0202802	0.453339	-0.148607	0.881864	0.949004	gut
Caldilineae><wbr>...><wbr>Caldilinea aerophila DSM 14535 = NBRC 104270	-	926550	11.9528	-0.243382	-0.0732653	0.488133	-0.498598	0.618063	0.814344	gut
Caldinitratiruptor><wbr>Caldinitratiruptor microaerophilus	S	671077	21.4339	-0.318564	-0.0958973	0.352147	-0.904634	0.365659	0.633356	gut
Calditerrivibrionaceae><wbr>...><wbr>Calditerrivibrio nitroreducens DSM 19672	-	768670	2.77372	1.08984	0.328075	0.623468	1.74803	0.0804586	0.286779	gut
Caloramator sp. Dgby_cultured_2	S	3029174	21.6005	-0.690977	-0.208005	0.430083	-1.60661	0.108139	0.337291	gut
Caloramator sp. E03	S	2576307	40.6285	0.36613	0.110216	0.422694	0.866181	0.386391	0.648645	gut
Caloramator sp. mosi_1	S	3023090	56.7165	0.405849	0.122173	0.396003	1.02486	0.305427	0.581278	gut
Caloramator><wbr>unclassified Caloramator	-	2629145	16.7668	0.140056	0.0421609	0.373475	0.375006	0.707656	0.863435	gut
Calothrix sp. PCC 7507	S	99598	2.046	0.617305	0.185827	0.605898	1.01883	0.308285	0.584463	gut
Caminicellaceae><wbr>Caminicella><wbr>Caminicella sporogenes	S	166485	34.1136	-0.437969	-0.131842	0.402136	-1.08911	0.276107	0.556239	gut
Campylobacter blaseri	S	2042961	4.48294	-0.608973	-0.183319	0.719552	-0.846323	0.397373	0.657137	gut
Campylobacter coli	S	195	211.473	0.24103	0.0725572	0.235822	1.02208	0.306741	0.582854	gut
Campylobacter cuniculorum	S	374106	9.46883	0.679618	0.204585	0.450604	1.50824	0.131493	0.376907	gut
Campylobacter curvus	S	200	12.2171	-0.524263	-0.157819	0.441014	-1.18877	0.234532	0.509668	gut
Campylobacter fetus	S	196	5.73969	-1.12352	-0.338214	0.657233	-1.70948	0.087363	0.299869	gut
Campylobacter fetus subsp. venerealis	-	32020	5.40937	0.938475	0.282509	0.765436	1.22607	0.220173	0.49257	gut
Campylobacter hepaticus	S	1813019	3.09781	0.198185	0.0596598	0.460971	0.42993	0.667247	0.840251	gut
Campylobacter hominis	S	76517	137.408	-0.456677	-0.137473	0.785298	-0.581533	0.560881	0.781078	gut
Oceanobacillus zhaokaii	S	2052660	7.91744	1.79174	0.539368	0.520266	3.44389	0.000573403	0.0228816	gut
Campylobacter lanienae	S	75658	2.02213	-0.488096	-0.146931	0.415987	-1.17334	0.240658	0.515958	gut
Prevotella bivia	S	28125	1579.72	2.48409	0.747785	0.721177	3.44449	0.000572136	0.0228816	gut
Campylobacter novaezeelandiae	S	2267891	2.30957	0.827519	0.249108	0.804895	1.02811	0.303899	0.579732	gut
Campylobacter peloridis	S	488546	2.23675	1.69646	0.510686	1.17147	1.44815	0.147576	0.400216	gut
Campylobacter pinnipediorum subsp. pinnipediorum	-	1660067	2.44156	-0.519232	-0.156304	0.623998	-0.832105	0.405349	0.662617	gut
Tannerellaceae	F	2005525	124.047	1.83843	0.553424	0.53415	3.44179	0.000577875	0.0228816	gut
Campylobacter sp. RM6914	S	1032243	3.78492	1.13994	0.343156	0.599185	1.90248	0.0571084	0.242232	gut
Campylobacter sputorum	S	206	8.21179	-0.517576	-0.155806	0.66051	-0.7836	0.433275	0.681986	gut
Campylobacter ureolyticus	S	827	19.91	-0.433301	-0.130437	0.639237	-0.677841	0.497873	0.73248	gut
Campylobacter ureolyticus RIGS 9880	-	1032069	8.64383	0.362614	0.109158	0.804195	0.450904	0.652059	0.83224	gut
Streptococcus pneumoniae	S	1313	227.165	1.57722	0.474791	0.459237	3.43444	0.000593779	0.0232469	gut
Campylobacterales	O	213849	114.875	-0.0828518	-0.0249409	0.275105	-0.301165	0.763289	0.890027	gut
Candidatus Aquiluna sp. UB-MaderosW2red	S	1855377	2.20439	-0.359387	-0.108186	0.607947	-0.591148	0.554421	0.777861	gut
Bacteroidia	C	200643	2739.76	1.44224	0.434157	0.420773	3.42759	0.000608965	0.023469	gut
Stappiaceae	F	2821832	12.1656	-1.37808	-0.414843	0.432562	-3.18585	0.00144328	0.0363249	gut
Candidatus Arthromitus><wbr>unclassified Candidatus Arthromitus	-	2638829	20.7929	-0.357702	-0.107679	0.405448	-0.882241	0.377647	0.642833	gut
Candidatus Atelocyanobacterium thalassa isolate ALOHA	-	1453429	3.08141	0.533315	0.160544	0.804378	0.663016	0.50732	0.738451	gut
Candidatus Brocadiia><wbr>...><wbr>Candidatus Kuenenia stuttgartiensis	S	174633	6.29868	0.552601	0.16635	0.522529	1.05755	0.29026	0.567745	gut
Candidatus Cloacimonadota><wbr>...><wbr>Candidatus Cloacimonas acidaminovorans str. Evry	-	459349	5.65989	0.382112	0.115027	0.43785	0.872702	0.382826	0.645794	gut
Dehalobacter sp. DCM	S	2907827	51.9811	-1.08528	-0.326702	0.340841	-3.18412	0.00145192	0.036357	gut
Candidatus Desulforudis><wbr>Candidatus Desulforudis audaxviator	S	471827	11.4778	-0.26109	-0.078596	0.30979	-0.842798	0.399342	0.65885	gut
Candidatus Desulfovibrio trichonymphae	S	1725232	13.4368	0.176063	0.0530003	0.544502	0.323347	0.746432	0.882163	gut
Candidatus Electrothrix><wbr>unclassified Candidatus Electrothrix><wbr>Candidatus Electrothrix sp. GW3-4	S	3126740	8.03599	-0.678008	-0.204101	0.415984	-1.62989	0.103124	0.328414	gut
Candidatus Endomicrobium trichonymphae	S	1408204	2.48745	-0.940979	-0.283263	0.596533	-1.57741	0.1147	0.348563	gut
Candidatus Endoriftia><wbr>Candidatus Endoriftia persephone	S	393765	3.02027	0.0231127	0.00695761	0.46158	0.050073	0.960064	0.984829	gut
Candidatus Epulonipiscium><wbr>Candidatus Epulonipiscium viviparus	S	420336	28.6658	0.480569	0.144666	0.341227	1.40836	0.159025	0.415063	gut
Candidatus Erwinia haradaeae	S	1922217	3.57843	0.41234	0.124127	0.510581	0.807591	0.419326	0.671452	gut
Candidatus Fokinia cryptica	S	1920990	3.8354	-0.112104	-0.0337468	0.709035	-0.158108	0.874371	0.946275	gut
Candidatus Formimonas><wbr>Candidatus Formimonas warabiya	S	1761012	22.3923	-0.533416	-0.160574	0.368099	-1.44911	0.147307	0.400109	gut
Candidatus Haliotispira><wbr>Candidatus Haliotispira prima	S	3034016	3.07209	-0.506118	-0.152357	0.687014	-0.736692	0.46131	0.704533	gut
Candidatus Izemoplasmataceae><wbr>Candidatus Xianfuyuplasma><wbr>Candidatus Xianfuyuplasma coldseepsis	S	2782163	15.2024	0.674447	0.203029	0.66592	1.0128	0.311153	0.586967	gut
Candidatus Arcticimaribacter><wbr>Candidatus Arcticimaribacter forsetii	S	2820661	6.13401	2.4464	0.736441	0.716153	3.41604	0.000635399	0.0235369	gut
Candidatus Kinetoplastibacterium sorsogonicusi	S	1576550	2.361	0.134892	0.0406065	0.673014	0.20043	0.841145	0.930977	gut
Candidatus Kirkpatrickella><wbr>Candidatus Kirkpatrickella diaphorinae	S	2984322	2.50249	0.853281	0.256863	0.52707	1.61891	0.105466	0.332436	gut
Candidatus Korobacteraceae><wbr>...><wbr>Candidatus Koribacter versatilis Ellin345	-	204669	2.91612	-0.516441	-0.155464	0.442386	-1.1674	0.243049	0.517734	gut
Candidatus Liberibacter solanacearum><wbr>Candidatus Liberibacter solanacearum CLso-ZC1	-	658172	4.02888	-0.722816	-0.217589	0.676974	-1.06771	0.285649	0.564322	gut
Candidatus Methanoliparia><wbr>...><wbr>Candidatus Methanoliparum sp. LAM-1	S	2874846	6.62556	-0.370025	-0.111389	0.716573	-0.516382	0.605587	0.805653	gut
Candidatus Methylopumilus planktonicus	S	1581557	3.41436	-1.06033	-0.319192	0.785499	-1.34988	0.177054	0.439119	gut
Candidatus Methylospira><wbr>Candidatus Methylospira mobilis	S	1808979	3.13797	0.154044	0.046372	0.41564	0.37062	0.710921	0.864053	gut
Erythrobacter sp. HKB08	S	2502843	3.67085	2.62767	0.791007	0.770508	3.41031	0.000648898	0.0235369	gut
Candidatus Minimicrobia vallesae	S	2841264	67.9104	1.03275	0.31089	0.533058	1.93742	0.0526944	0.231982	gut
Candidatus Mycoplasma mahonii	S	3004105	3.40176	-0.47375	-0.142613	0.481414	-0.98408	0.325076	0.598806	gut
Streptomyces sp. NBC_00322	S	2975712	2.18681	-2.66227	-0.801423	0.838426	-3.17532	0.00149673	0.0369167	gut
Candidatus Nanosynbacter featherlites	S	2572088	72.112	-0.0540435	-0.0162687	0.506909	-0.106614	0.915095	0.963125	gut
Candidatus Nanosynbacter lyticus	S	2093824	98.1378	-0.0704025	-0.0211933	0.483229	-0.145692	0.884165	0.949822	gut
Candidatus Nanosynbacterales><wbr>Candidatus Nanosynbacteraceae><wbr>Candidatus Nanosynbacter	G	2093823	20.0798	0.0920003	0.0276948	0.4558	0.201844	0.840039	0.930798	gut
Kosakonia radicincitans	S	283686	6.6574	-2.27846	-0.685883	0.720959	-3.16031	0.001576	0.0377399	gut
Candidatus Nitrotoga	G	453161	2.26757	0.480593	0.144673	0.647156	0.742623	0.45771	0.70186	gut
Candidatus Paraluminiphilus><wbr>Candidatus Paraluminiphilus aquimaris	S	2518994	3.72825	-0.708569	-0.2133	0.596291	-1.18829	0.234718	0.509674	gut
Candidatus Pelagibacteraceae><wbr>Candidatus Pelagibacter	G	198251	5.45144	-1.62902	-0.490384	0.97895	-1.66405	0.0961025	0.31607	gut
Candidatus Phytoplasma	G	33926	4.82857	0.144476	0.0434917	0.870034	0.166058	0.868111	0.94362	gut
Candidatus Phytoplasma solani	S	69896	2.38433	0.0937095	0.0282094	0.871409	0.107538	0.914362	0.962895	gut
Candidatus Planktophila lacus	S	1884913	6.34202	0.919961	0.276936	0.639461	1.43865	0.150249	0.403473	gut
Candidatus Planktophila vernalis	S	1884907	3.04457	1.04387	0.314237	0.81078	1.28749	0.197922	0.466261	gut
Candidatus Protochlamydia naegleriophila	S	389348	2.70551	-0.581171	-0.17495	0.674666	-0.861421	0.389006	0.65116	gut
Candidatus Puniceispirillales><wbr>...><wbr>Candidatus Puniceispirillum marinum IMCC1322	-	488538	2.22981	-0.350209	-0.105423	0.709567	-0.493553	0.621622	0.816417	gut
Candidatus Purcelliella><wbr>Candidatus Purcelliella pentastirinorum	S	472834	7.46691	-0.161057	-0.0484829	0.994245	-0.161989	0.871315	0.944313	gut
Phocaeicola salanitronis><wbr>Phocaeicola salanitronis DSM 18170	-	667015	9441.33	1.69274	0.509566	0.495927	3.41329	0.000641836	0.0235369	gut
Candidatus Rhodoluna planktonica	S	535712	2.93403	0.091701	0.0276048	0.591401	0.155057	0.876776	0.946431	gut
Candidatus Riesia pediculicola	S	401619	6.64604	1.38147	0.415865	0.928632	1.48765	0.136844	0.385084	gut
Candidatus Saccharimonadales><wbr>...><wbr>Candidatus Saccharimonas aalborgensis	S	1332188	3.58976	0.0457286	0.0137657	0.541949	0.084378	0.932756	0.972376	gut
Streptococcus mitis	S	28037	492.739	1.88091	0.56621	0.550152	3.41889	0.000628763	0.0235369	gut
Candidatus Sulfurimonas baltica	S	2740404	2.35748	0.0652537	0.0196433	0.561762	0.116159	0.907527	0.959493	gut
Candidatus Syntrophocurvum><wbr>Candidatus Syntrophocurvum alkaliphilum	S	2293317	12.3498	-0.125343	-0.0377319	0.461394	-0.271661	0.785883	0.902117	gut
Candidatus Thiodiazotropha><wbr>Candidatus Thiodiazotropha sp. CDECU1	S	3065865	4.70655	0.215158	0.064769	0.344398	0.624736	0.532144	0.760874	gut
Candidatus Tisiphia endosymbiont of Metellina segmentata	S	3066274	27.8044	-0.818406	-0.246365	0.653439	-1.25246	0.210403	0.482501	gut
Canhaevirus hiberniae><wbr>uncultured phage cr10_1	-	2772066	468.178	0.17067	0.0513768	1.24131	0.137492	0.890642	0.95371	gut
Capillimicrobiaceae><wbr>Capillimicrobium><wbr>Capillimicrobium parvum	S	2884022	5.14556	-0.280954	-0.0845754	0.470311	-0.597378	0.550255	0.774881	gut
unclassified Candidatus Minimicrobia><wbr>Candidatus Minimicrobia sp. QA0096	S	3118470	160.224	1.96335	0.591028	0.575613	3.41089	0.000647517	0.0235369	gut
Shewanella sp. NFH-SH190041	S	2950245	2.97358	1.52434	0.458873	0.450496	3.3837	0.000715159	0.0253804	gut
Capnocytophaga cynodegmi	S	28189	2.76594	0.325889	0.0981024	0.725504	0.44919	0.653295	0.83317	gut
Capnocytophaga endodontalis	S	2708117	2.68361	-0.126752	-0.038156	0.600366	-0.211124	0.832791	0.92714	gut
environmental samples><wbr>uncultured Marinifilum sp.	S	1127472	16.3043	2.19775	0.661588	0.650197	3.38013	0.000724527	0.0254562	gut
Leuconostoc falkenbergense	S	2766470	3.62275	2.11719	0.637339	0.626583	3.37896	0.000727616	0.0254562	gut
Bacteroides heparinolyticus	S	28113	989.652	1.47276	0.443346	0.438802	3.35633	0.000789839	0.0268709	gut
Streptococcus pseudopneumoniae IS7493	-	1054460	35.019	1.96559	0.5917	0.586654	3.3505	0.000806646	0.0269967	gut
Capnocytophaga sp. oral taxon 878	S	1316596	14.3167	0.938191	0.282424	0.660215	1.42104	0.155305	0.409891	gut
Capnocytophaga sputigena	S	1019	9.07824	-0.0214265	-0.00645003	0.53412	-0.0401156	0.968001	0.987009	gut
Streptococcus mitis B6	-	365659	61.1326	1.94138	0.584412	0.581199	3.34029	0.000836907	0.0275203	gut
Caproicibacter fermentans	S	2576756	235.739	-0.389132	-0.11714	0.212529	-1.83096	0.0671061	0.261687	gut
Caproicibacterium	G	2834348	169.885	-0.513733	-0.154649	0.300211	-1.71124	0.0870367	0.29969	gut
Maliibacteriaceae><wbr>Maliibacterium><wbr>Maliibacterium massiliense	S	2086585	558.479	-1.10954	-0.334005	0.350935	-3.16166	0.00156871	0.0377399	gut
Caproicibacterium argilliputei	S	3030016	491.03	-0.317744	-0.0956505	0.203404	-1.56213	0.118257	0.355276	gut
Lactobacillus	G	1578	526.223	-1.9375	-0.583245	0.614119	-3.15492	0.00160542	0.0380748	gut
Maritalea><wbr>Maritalea myrionectae	S	454601	3.05103	-1.96808	-0.59245	0.623542	-3.15628	0.00159795	0.0380748	gut
Hydrogenobaculum><wbr>unclassified Hydrogenobaculum	-	2622382	3.36721	-1.91273	-0.575788	0.608413	-3.1438	0.0016677	0.0389894	gut
Atopobiaceae	F	1643824	249.524	-1.11562	-0.335837	0.355332	-3.13967	0.0016914	0.0391723	gut
Streptococcus sp. DTU_2020_1000888_1_SI_GRL_NUU_041A	S	3077723	14.8699	1.41381	0.425599	0.42475	3.32857	0.00087294	0.0280105	gut
Bacillus mycoides	S	1405	17.4425	1.54093	0.463867	0.46428	3.31897	0.0009035	0.0284609	gut
Bacteroides stercoris ATCC 43183	-	449673	347489	2.4733	0.744536	0.745484	3.31771	0.000907602	0.0284609	gut
environmental samples><wbr>uncultured Draconibacterium sp.	S	1573823	256.634	1.52538	0.459185	0.459939	3.31648	0.00091158	0.0284609	gut
Aggregatibacter	G	416916	27.1847	2.18425	0.657524	0.6591	3.31399	0.00091975	0.0284621	gut
Parabacteroides	G	375288	63627.9	1.33321	0.401336	0.402573	3.31172	0.000927229	0.0284621	gut
Gemella sanguinis	S	84135	145.51	1.51941	0.457387	0.46094	3.29632	0.000979591	0.0292868	gut
Carnobacterium	G	2747	3.53877	-0.400051	-0.120427	0.506032	-0.790564	0.429198	0.677732	gut
Flavobacterium branchiophilum><wbr>Flavobacterium branchiophilum FL-15	-	1034807	12.1891	1.98236	0.596749	0.603423	3.28518	0.00101916	0.030015	gut
Carnobacterium maltaromaticum	S	2751	14.1282	-0.259303	-0.078058	0.469483	-0.552316	0.580732	0.795331	gut
Carnobacterium sp. 17-4	S	208596	4.84525	0.308879	0.0929818	0.49476	0.6243	0.53243	0.760874	gut
Carnobacterium viridans	S	174587	3.93584	-0.157112	-0.0472955	0.829939	-0.189306	0.849853	0.934327	gut
Casimicrobiaceae><wbr>Casimicrobium><wbr>Casimicrobium huifangae	S	2591109	3.15103	1.08392	0.326291	0.700409	1.54755	0.121731	0.362415	gut
Castellaniella defragrans><wbr>Castellaniella defragrans 65Phen	-	1437824	3.58797	0.276487	0.0832308	0.473023	0.584509	0.558878	0.780554	gut
Catalinimonas><wbr>Catalinimonas niigatensis	S	1397264	7.90049	0.0765082	0.0230313	0.472545	0.161907	0.871379	0.944313	gut
Petrocella><wbr>Petrocella atlantisensis	S	2173034	56.9023	1.10546	0.332776	0.337864	3.2719	0.00106826	0.0308172	gut
Catenulisporales><wbr>...><wbr>Catenulispora acidiphila DSM 44928	-	479433	2.73287	-0.615231	-0.185203	0.44377	-1.38637	0.165633	0.422913	gut
Terrisporobacter	G	1505652	365.866	-1.172	-0.352807	0.373135	-3.14095	0.00168398	0.0391723	gut
Caulobacter	G	75	3.81681	-0.464776	-0.139912	0.510698	-0.91008	0.36278	0.631679	gut
Caulobacter henricii	S	69395	5.0835	0.796104	0.239651	0.457058	1.7418	0.0815432	0.28856	gut
Caulobacter mirabilis	S	69666	4.33416	-0.0958289	-0.0288474	0.526227	-0.182106	0.8555	0.938026	gut
Caulobacter rhizosphaerae	S	2010972	2.04786	-0.393946	-0.11859	0.538183	-0.731993	0.464173	0.707499	gut
Caulobacter segnis	S	88688	3.62145	-0.43055	-0.129609	0.378891	-1.13634	0.255813	0.535211	gut
Caulobacter sp. NIBR1757	S	3016000	2.30878	-0.190037	-0.0572068	0.47856	-0.397101	0.691293	0.854032	gut
Caulobacter vibrioides	S	155892	6.13607	-0.221794	-0.0667666	0.460361	-0.481783	0.62996	0.82168	gut
Caulobacterales><wbr>Caulobacteraceae	F	76892	19.5113	-0.249671	-0.0751585	0.349986	-0.713374	0.475615	0.715741	gut
Gordonibacter pamelaeae><wbr>Gordonibacter pamelaeae 7-10-1-b	-	657308	4570.99	-1.74297	-0.524688	0.558025	-3.12347	0.00178732	0.0402596	gut
Cedecea lapagei	S	158823	4.07587	-0.129961	-0.0391222	0.471787	-0.275466	0.782959	0.900521	gut
Methyloligella><wbr>unclassified Methyloligella><wbr>Methyloligella sp. GL2	S	2742204	6.52747	-1.70238	-0.512468	0.54583	-3.11889	0.00181536	0.0405212	gut
Celeribacter indicus	S	1208324	3.48261	-0.638634	-0.192248	0.565529	-1.12927	0.258785	0.538101	gut
cellular organisms	-	131567	9854.58	0.0162124	0.00488041	0.119899	0.135216	0.892441	0.954551	gut
Cellulomonadaceae	F	85016	4.14654	-0.324722	-0.097751	0.750085	-0.432913	0.665078	0.839235	gut
Cellulomonas	G	1707	11.6459	-0.0883578	-0.0265984	0.379864	-0.232604	0.816069	0.919103	gut
Cellulomonas gilvus><wbr>Cellulomonas gilvus ATCC 13127	-	593907	5.67312	0.255785	0.0769988	0.513789	0.49784	0.618597	0.814612	gut
Cellulomonas sp. ATA003	S	3073064	2.83267	-0.872992	-0.262797	0.791615	-1.1028	0.270115	0.550302	gut
Cellulomonas sp. H30R-01	S	2704467	2.81176	0.141552	0.0426114	0.567384	0.249482	0.802988	0.912063	gut
Cellulomonas sp. NS3	S	2973977	4.72124	-0.656403	-0.197597	0.757003	-0.867107	0.385883	0.648131	gut
Cellulomonas sp. S1-8	S	2904790	2.09835	-0.161433	-0.0485963	0.576898	-0.27983	0.779608	0.898973	gut
Cellulomonas taurus	S	2729175	5.54335	-1.04801	-0.315481	0.66915	-1.56617	0.117308	0.352854	gut
Cellulophaga	G	104264	17.9879	1.21551	0.365904	0.687748	1.76737	0.0771663	0.279487	gut
Streptococcus sp. A12	S	1759399	96.654	1.70117	0.512102	0.521064	3.2648	0.00109543	0.0312357	gut
unclassified Oceanobacillus	-	2630292	5.4471	1.46217	0.440157	0.448094	3.26309	0.00110205	0.0312436	gut
Cellulosilyticaceae><wbr>Cellulosilyticum	G	698776	73.0464	-0.171136	-0.0515171	0.314224	-0.544631	0.586007	0.796795	gut
Cellulosilyticum lentocellum><wbr>Cellulosilyticum lentocellum DSM 5427	-	642492	26.8008	-0.150592	-0.0453327	0.335985	-0.448211	0.654001	0.83364	gut
Cellulosimicrobium cellulans	S	1710	2.52988	-0.234019	-0.0704469	0.555379	-0.421369	0.673486	0.843653	gut
Porphyromonas crevioricanis	S	393921	86.9495	1.6856	0.507417	0.517007	3.26031	0.0011129	0.031371	gut
Cellvibrio sp. PSBB006	S	1987723	3.86477	-0.695423	-0.209343	0.611078	-1.13803	0.255109	0.535057	gut
Cellvibrio sp. PSBB023	S	1945512	2.88208	0.168726	0.0507917	0.588736	0.286591	0.774426	0.895089	gut
Cellvibrionales	O	1706369	3.86122	0.154188	0.0464153	0.66273	0.232657	0.816028	0.919103	gut
Cereibacter sphaeroides	S	1063	9.99661	0.421858	0.126992	0.436723	0.965962	0.334063	0.605413	gut
Cetobacterium><wbr>Cetobacterium somerae	S	188913	25.9204	0.380618	0.114577	0.461454	0.824823	0.409472	0.665751	gut
Chakrabartyella><wbr>Chakrabartyella piscis	S	2918914	158.897	0.464133	0.139718	0.352704	1.31593	0.188199	0.455494	gut
Changpingibacter><wbr>Changpingibacter yushuensis	S	2758440	2.01813	-0.571129	-0.171927	0.61266	-0.932212	0.351227	0.622954	gut
Chelativorans><wbr>unclassified Chelativorans><wbr>Chelativorans sp. AA-79	S	3028735	4.45578	0.51105	0.153841	0.531437	0.961638	0.336232	0.607572	gut
Chimaeribacter><wbr>Chimaeribacter arupi	S	2060066	3.10339	0.0196899	0.00592725	0.599644	0.032836	0.973805	0.989344	gut
Chitinibacter fontanus	S	1737446	3.23531	0.186936	0.0562734	0.489188	0.382136	0.70236	0.860068	gut
Chitinibacteraceae	F	2897177	7.84995	-0.115631	-0.0348084	0.748899	-0.154402	0.877293	0.946431	gut
Chitinimonas arctica	S	2594795	5.12304	-0.219754	-0.0661525	0.455947	-0.481973	0.629825	0.82168	gut
Chitinimonas koreensis	S	356302	2.88393	-0.0271299	-0.00816692	0.379397	-0.0715081	0.942993	0.976355	gut
Chitiniphilus><wbr>Chitiniphilus purpureus	S	2981137	5.90153	-0.233231	-0.0702096	0.616033	-0.378602	0.704983	0.861452	gut
Chitinolyticbacter><wbr>Chitinolyticbacter meiyuanensis	S	682798	3.06241	0.733274	0.220737	0.470285	1.55921	0.118946	0.357128	gut
Chryseobacterium sp. T16E-39	S	2015076	4.43831	2.91649	0.877951	0.896316	3.25386	0.00113847	0.0319094	gut
Aquimarina sp. AD10	S	1714849	10.8436	2.22079	0.668525	0.683428	3.24949	0.00115611	0.0322209	gut
Chitinophaga alhagiae	S	2203219	2.22535	0.0935387	0.0281579	0.531827	0.175882	0.860387	0.940042	gut
Abiotrophia defectiva ATCC 49176	-	592010	75.1929	1.88993	0.568925	0.582616	3.24386	0.00117921	0.0324975	gut
Chitinophaga caseinilytica	S	2267521	4.47036	-0.455577	-0.137142	0.468146	-0.973151	0.330478	0.602752	gut
Streptococcus sp. SP4011	S	2993430	60.4479	1.81648	0.546816	0.561653	3.23418	0.00121994	0.0331032	gut
Chitinophaga horti	S	2920382	5.17148	0.81087	0.244096	0.491975	1.64819	0.0993133	0.321254	gut
Chitinophaga niabensis	S	536979	7.18908	-0.648091	-0.195095	0.450146	-1.43974	0.149942	0.403473	gut
Chitinophaga oryzae	S	2725414	4.11383	0.0927198	0.0279114	0.456399	0.203155	0.839014	0.930498	gut
Chitinophaga pinensis><wbr>Chitinophaga pinensis DSM 2588	-	485918	6.88509	0.507007	0.152624	0.365281	1.38799	0.16514	0.422525	gut
Spongiibacter nanhainus	S	2794344	3.19562	2.23776	0.673634	0.69285	3.22979	0.00123879	0.0333932	gut
Chitinophaga sp. GPA1	S	3133966	5.60567	0.370199	0.111441	0.363582	1.0182	0.308584	0.584547	gut
Chitinophaga sp. HK235	S	2952571	8.14457	-0.293697	-0.0884117	0.469201	-0.625951	0.531347	0.760852	gut
Chitinophaga sp. LS1	S	3051176	27.5771	1.53118	0.460931	0.910516	1.68166	0.0926341	0.309806	gut
Chitinophaga sp. XS-30	S	2604421	7.56888	0.778166	0.234251	0.439317	1.77131	0.0765093	0.278019	gut
Bacteroides phage B124-14	S	1105171	9.56831	3.73759	1.12513	1.15979	3.22263	0.00127018	0.0340531	gut
Chlamydia/Chlamydophila group><wbr>Chlamydia	G	810	7.81521	-0.848184	-0.255329	0.610683	-1.38891	0.164859	0.422375	gut
Leclercia adecarboxylata	S	83655	170.237	-1.86943	-0.562755	0.599957	-3.11594	0.00183357	0.0407433	gut
Chlorobaculum limnaeum	S	274537	7.93003	0.0647411	0.019489	0.509185	0.127146	0.898824	0.955788	gut
Aeromonas salmonicida	S	645	9.31544	-1.27617	-0.384165	0.41163	-3.10028	0.00193341	0.0425781	gut
Rhodospirillales	O	204441	66.3655	-1.12375	-0.338283	0.362725	-3.09808	0.00194777	0.0427037	gut
Parafannyhessea><wbr>Parafannyhessea umbonata	S	604330	164.417	-0.949257	-0.285755	0.309957	-3.06254	0.00219465	0.0452979	gut
Chlorobium limicola><wbr>Chlorobium limicola DSM 245	-	290315	7.59284	0.18531	0.0557838	0.450152	0.41166	0.680588	0.848028	gut
Chlorobium phaeovibrioides	S	1094	2.52525	-0.884096	-0.266139	0.474463	-1.86336	0.0624114	0.251555	gut
Chlorobium/Pelodictyon group	-	274493	2.77731	-0.480646	-0.144689	0.855221	-0.562014	0.574107	0.789757	gut
Chloroflexineae><wbr>Chloroflexaceae><wbr>Chloroflexus	G	1107	2.26607	0.100121	0.0301396	0.608039	0.164663	0.869209	0.94362	gut
Chloroflexota incertae sedis><wbr>...><wbr>Thermobaculum terrenum ATCC BAA-798	-	525904	5.69964	-0.849217	-0.25564	0.625792	-1.35703	0.174772	0.435874	gut
Chloroflexus aggregans><wbr>Chloroflexus aggregans DSM 9485	-	326427	2.03024	0.487674	0.146805	0.529449	0.921097	0.357	0.627612	gut
Chloroflexus aurantiacus><wbr>Chloroflexus aurantiacus J-10-fl	-	324602	5.53105	-0.491934	-0.148087	0.552921	-0.8897	0.373627	0.641001	gut
Chloroherpetonaceae><wbr>...><wbr>Chloroherpeton thalassium ATCC 35110	-	517418	2.40538	0.996766	0.300057	0.54189	1.83943	0.0658526	0.259817	gut
Flavobacterium sp. N2820	S	2986834	4.88338	2.50085	0.752831	0.776696	3.21986	0.00128254	0.0341989	gut
Chondromyces><wbr>Chondromyces crocatus	S	52	6.31823	0.136183	0.0409951	0.530069	0.256915	0.797244	0.908678	gut
Chordicoccus><wbr>Chordicoccus furentiruminis	S	2709410	496.936	-0.357178	-0.107521	0.206974	-1.72571	0.0843997	0.294509	gut
Christensenellales><wbr>...><wbr>Christensenella minuta	S	626937	1382.68	-0.476287	-0.143377	0.383481	-1.24201	0.214234	0.485	gut
Christiangramia flava><wbr>Christiangramia flava JLT2011	-	1229726	4.05049	-0.468131	-0.140921	0.82347	-0.568486	0.569705	0.788063	gut
Christiangramia forsetii><wbr>Christiangramia forsetii KT0803	-	411154	13.4391	0.878128	0.264343	0.95473	0.919766	0.357695	0.628163	gut
Flavobacterium johnsoniae	S	986	2.66777	2.33051	0.701554	0.72424	3.21787	0.00129145	0.0342513	gut
Christiangramia salexigens	S	1913577	4.55565	0.269147	0.0810214	0.713114	0.377426	0.705857	0.862093	gut
unclassified Eggerthella><wbr>Eggerthella sp. YY7918	S	502558	67.3282	-1.15656	-0.348159	0.377443	-3.0642	0.00218256	0.0452979	gut
Chromatiales	O	135613	10.2744	-0.359157	-0.108117	0.327998	-1.095	0.273518	0.554441	gut
Chromobacteriaceae	F	1499392	8.31038	-0.319791	-0.0962668	0.319356	-1.00136	0.316651	0.59303	gut
Chromobacterium	G	535	13.9716	-0.181246	-0.0545605	0.311082	-0.582631	0.560142	0.781	gut
Chromobacterium paludis	S	2605945	2.31509	-0.10809	-0.0325385	0.50473	-0.214155	0.830426	0.925761	gut
Chromobacterium phragmitis	S	2202141	2.39605	-0.0141384	-0.00425608	0.482409	-0.0293078	0.976619	0.990066	gut
Chromobacterium vaccinii	S	1108595	4.7896	0.459063	0.138192	0.461966	0.993716	0.320361	0.594911	gut
Chromobacterium violaceum	S	536	2.74022	-0.636388	-0.191572	0.456031	-1.39549	0.162867	0.4202	gut
Gordonibacter urolithinfaciens	S	1335613	448.781	-1.28612	-0.387161	0.420623	-3.05766	0.00223075	0.0456609	gut
Hyphomicrobiales	O	356	1278.78	-0.574017	-0.172796	0.188918	-3.03845	0.00237801	0.0476858	gut
Salinimicrobium tongyeongense	S	2809707	29.9036	2.0736	0.624217	0.645595	3.21193	0.00131848	0.0344942	gut
Streptococcus toyakuensis	S	2819619	71.6934	1.69721	0.510911	0.52836	3.21222	0.00131713	0.0344942	gut
Chryseobacterium balustinum	S	246	4.31823	0.724879	0.21821	0.728654	0.994819	0.319824	0.594907	gut
Chryseobacterium carnipullorum	S	1124835	3.16517	0.135063	0.040658	0.542497	0.248966	0.803387	0.912063	gut
Chryseobacterium daecheongense	S	192389	12.0229	0.552233	0.166239	0.605717	0.911701	0.361926	0.631323	gut
Chryseobacterium gallinarum	S	1324352	6.80287	0.252469	0.0760007	0.587422	0.429791	0.667348	0.840251	gut
Chryseobacterium gambrini	S	373672	5.65024	-0.145681	-0.0438545	0.559268	-0.260486	0.794489	0.906596	gut
Chryseobacterium glaciei	S	1685010	5.94294	0.85232	0.256574	0.711444	1.19801	0.230911	0.50626	gut
Arachidicoccus soli	S	2341117	22.2224	1.8852	0.567503	0.58938	3.19862	0.00138085	0.0355894	gut
Chondrinema><wbr>Chondrinema litorale	S	2994555	7.98623	1.29541	0.389956	0.405103	3.19772	0.0013852	0.0355894	gut
Agarivorans	G	261825	6.53894	2.54294	0.765502	0.797001	3.19064	0.00141958	0.0360968	gut
Chryseobacterium indoltheticum	S	254	5.33603	0.114981	0.0346128	0.568833	0.202135	0.839811	0.930798	gut
Phocaeicola coprophilus	S	387090	61663.3	2.10226	0.632843	0.659287	3.18868	0.00142922	0.0361556	gut
Chryseobacterium oryzae	S	2929799	2.95046	-0.36382	-0.109521	0.587706	-0.619051	0.535883	0.762478	gut
Chryseobacterium sp. 6424	S	2039166	13.6189	2.15205	0.64783	0.677712	3.17546	0.00149602	0.0369167	gut
Chryseobacterium salivictor	S	2547600	10.8101	1.24816	0.375732	0.877257	1.42279	0.154796	0.409035	gut
Streptococcus australis	S	113107	132.391	1.64318	0.494647	0.517442	3.17558	0.00149537	0.0369167	gut
Chryseobacterium sp.	S	1871047	3.8042	0.0416902	0.01255	0.637532	0.0653931	0.947861	0.978799	gut
Chitinophaga	G	79328	76.5335	1.57391	0.473794	0.4961	3.17256	0.00151099	0.0370831	gut
Sphingobacterium	G	28453	93.6036	1.4906	0.448716	0.470083	3.17094	0.00151948	0.0371069	gut
Chryseobacterium sp. G0186	S	2487064	14.1358	0.539738	0.162477	0.817301	0.66039	0.509003	0.740177	gut
Chryseobacterium sp. IHB B 17019	S	1721091	16.5938	1.12751	0.339416	0.583852	1.93116	0.0534628	0.233598	gut
Sphingobacterium daejeonense	S	371142	5.12695	2.06667	0.622131	0.653336	3.16326	0.00156011	0.0377255	gut
Chryseobacterium sp. MA9	S	2966625	16.813	1.46275	0.44033	0.994167	1.47133	0.141202	0.392644	gut
unclassified Apibacter	-	2630820	13.7817	1.96697	0.592116	0.624623	3.14905	0.00163804	0.0386625	gut
Chryseobacterium sp. POL2	S	2713414	39.3446	0.538343	0.162057	0.718428	0.749334	0.453656	0.699557	gut
Parabacteroides sp. CT06	S	2025876	594.496	1.39787	0.4208	0.444146	3.14732	0.00164775	0.0387065	gut
Bacteroides zhangwenhongii	S	2650157	24329.9	1.75266	0.527602	0.558621	3.13747	0.00170413	0.0392039	gut
Chryseobacterium suipulveris	S	2929800	2.12331	-0.335597	-0.101025	0.557053	-0.60245	0.546874	0.772104	gut
Mucilaginibacter ginkgonis	S	2682091	3.46036	2.04957	0.616983	0.653419	3.13669	0.00170866	0.0392039	gut
Chryseolinea><wbr>Chryseolinea soli	S	2321403	9.59484	0.722583	0.217519	0.388485	1.86	0.0628855	0.251797	gut
Chrysiogenota><wbr>...><wbr>Desulfurispirillum indicum	S	936456	4.86554	-0.518447	-0.156068	0.413853	-1.25273	0.210303	0.482501	gut
Chthonomonadia><wbr>...><wbr>Chthonomonas calidirosea T49	-	1303518	4.27142	0.0193004	0.00580999	0.458682	0.0420779	0.966437	0.986229	gut
Citricoccus sp. I39-566	S	3073268	2.27763	-0.214024	-0.0644278	0.450923	-0.474636	0.635046	0.826348	gut
Citrifermentans bemidjiense><wbr>Citrifermentans bemidjiense Bem	-	404380	4.77934	0.0824512	0.0248203	0.431509	0.191076	0.848466	0.933258	gut
Synechococcales	O	1890424	25.0182	-0.987928	-0.297396	0.325833	-3.03201	0.00242931	0.0480677	gut
Citrobacter amalonaticus	S	35703	40.2205	1.07611	0.323942	0.898969	1.19705	0.231286	0.506857	gut
Selenomonas sputigena	S	69823	194.439	-0.931039	-0.280271	0.3077	-3.0258	0.00247976	0.0483504	gut
Citrobacter freundii	S	546	993.688	1.05207	0.316705	0.695913	1.51178	0.130589	0.375624	gut
Citrobacter freundii complex sp. CFNIH2	S	2066049	5.97203	-0.345068	-0.103876	0.850097	-0.405916	0.684804	0.850936	gut
Alcaligenes	G	507	29.8873	1.35883	0.409048	0.43417	3.12971	0.00174976	0.0395944	gut
Citrobacter koseri	S	545	39.2827	-0.19469	-0.0586076	0.652162	-0.29853	0.765298	0.890546	gut
Citrobacter rodentium	S	67825	14.8139	-1.06432	-0.320392	0.556477	-1.9126	0.0557988	0.238247	gut
Citrobacter sp. CFNIH10	S	1920110	2.8167	0.59783	0.179965	1.12739	0.530279	0.595919	0.800999	gut
Enterocloster	G	2719313	4254.14	1.28225	0.385997	0.409474	3.13146	0.00173937	0.0395944	gut
Citrobacter sp. RHB36-C18	S	2742627	4.34151	-0.960356	-0.289096	1.15038	-0.83482	0.403819	0.66237	gut
Citrobacter sp. RHBSTW-00524	S	2742653	6.41519	-0.431319	-0.12984	1.15619	-0.373051	0.70911	0.863815	gut
Citrobacter sp. RHBSTW-00881	S	2742667	3.02855	-1.81636	-0.54678	1.36466	-1.331	0.18319	0.449366	gut
Citrobacter sp. RHBSTW-00986	S	2742675	7.83334	-0.883394	-0.265928	0.868457	-1.0172	0.309059	0.584575	gut
Citrobacter werkmanii	S	67827	39.8332	0.605081	0.182148	0.868677	0.696555	0.486081	0.72333	gut
Claveliimonas><wbr>Claveliimonas bilis	S	3028070	1841.44	-0.0492616	-0.0148292	0.237247	-0.207639	0.835511	0.927865	gut
Clavibacter	G	1573	2.20589	-0.223868	-0.0673909	0.4525	-0.494735	0.620787	0.815972	gut
Clavibacter michiganensis subsp. tessellarius	-	31965	2.55887	0.987837	0.297369	0.977031	1.01106	0.311988	0.587692	gut
Treponema sp. OMZ 305	S	1659192	25.8283	2.31839	0.697903	0.740544	3.13065	0.0017442	0.0395944	gut
Cloacibacterium caeni	S	2004710	2.22987	0.900127	0.270965	0.570464	1.57789	0.114592	0.348563	gut
Cloacibacterium normanense	S	237258	24.3799	1.67642	0.504652	0.910943	1.84031	0.0657225	0.259575	gut
Clostridia	C	186801	218299	-0.132765	-0.0399662	0.124299	-1.06811	0.285473	0.564322	gut
Clostridia incertae sedis><wbr>Helicovermis><wbr>Helicovermis profundi	S	3065157	23.3053	0.110074	0.0331357	0.41339	0.266273	0.790029	0.904016	gut
Clostridiaceae	F	31979	1386.01	0.0828826	0.0249502	0.23805	0.348174	0.72771	0.872792	gut
Clostridiales Family XVI. Incertae Sedis><wbr>Carboxydocella><wbr>Carboxydocella thermautotrophica	S	178899	23.9266	0.72863	0.21934	0.443602	1.64253	0.10048	0.324178	gut
Clostridiales Family XVII. Incertae Sedis><wbr>Thermaerobacter	G	73918	23.2179	-0.235466	-0.0708823	0.305839	-0.769902	0.441358	0.690494	gut
Cutibacterium avidum	S	33010	4.51985	-1.54394	-0.464773	0.512696	-3.01142	0.0026003	0.0499179	gut
Clostridioides difficile	S	1496	20128.4	-0.270225	-0.0813457	0.229322	-1.17836	0.238652	0.513548	gut
Clostridioides difficile QCD-23m63	-	499174	257.921	0.119098	0.0358521	0.400465	0.297399	0.766162	0.890546	gut
Clostridioides difficile QCD-63q42	-	479831	12.0659	1.63927	0.493469	1.09874	1.49195	0.135711	0.383207	gut
Clostridium	G	1485	8493.03	0.390057	0.117419	0.331797	1.17559	0.239759	0.514902	gut
Clostridium aceticum	S	84022	11.1073	-0.478053	-0.143908	0.527044	-0.907046	0.364382	0.632562	gut
Clostridium acetobutylicum	S	1488	41.4371	0.0717214	0.0215903	0.422644	0.169697	0.865248	0.94314	gut
Clostridium argentinense	S	29341	59.5734	-0.059337	-0.0178622	0.382756	-0.155026	0.876801	0.946431	gut
Clostridium baratii	S	1561	253.415	-0.221342	-0.0666307	0.413719	-0.535006	0.592646	0.800283	gut
Clostridium baratii str. Sullivan	-	1415775	22.6556	-0.934423	-0.281289	0.499352	-1.87127	0.0613074	0.250149	gut
Clostridium beijerinckii	S	1520	103.033	0.177636	0.0534738	0.3803	0.467095	0.640432	0.827706	gut
Clostridium beijerinckii NRRL B-598	-	1428454	5.71194	-0.179813	-0.0541291	0.563144	-0.319302	0.749497	0.88388	gut
[truncated: 13,714 more rows]

## Sheet: S8
Table S8. Microbiota co-variation across three body sites in ageing individuals
[truncated: 25 more rows]

## Sheet: S9
Table S9. Clinical data of spaceflight cohort for metagenomics analysis
[truncated: 73 more rows]

[truncated: 11 more sheets: S10, S11, S12, S13, S14, S15, S16, S17, S18, S19, S20]
